# Supplementary material for: Tissue-Specific Transcriptomics in the Field Cricket Teleogryllus oceanicus
Source: G3 (Bethesda). 2013 Feb 1;3(2):225–30. doi: 10.1534/g3.112.004341 (PMC3564983; doi:10.1534/g3.112.004341)
Supplement: Supporting Information [file supp_3.2.225_FileS1.zip]

Archive with 10 entries (7 files):
- FileS1/
- FileS1/agSNPs.txt
- FileS1/bodySNPs.txt
- FileS1/FileS1.pdf
- __MACOSX/
- __MACOSX/FileS1/
- __MACOSX/FileS1/._FileS1.pdf
- FileS1/SNPsVennData.txt
- FileS1/Supplemental file 1e.jpg
- FileS1/testisSNPs.txt
