# Supplementary material for: Tissue-Specific Transcriptomics in the Field Cricket Teleogryllus oceanicus
Source: G3 (Bethesda). 2013 Feb 1;3(2):225–30. doi: 10.1534/g3.112.004341 (PMC3564983; doi:10.1534/g3.112.004341)
Supplement: Supporting Information [file supp_3.2.225_FileS1.zip › FileS1/agSNPs.txt]

Reference	Start	End	Ref	Var	Total	Var
>contig00009	57	57	T	C	16	31%
>contig00009	312	312	G	T	18	44%
>contig00009	403	403	G	A	17	53%
>contig00009	742	742	T	A	21	29%
>contig00009	886	886	T	A	29	45%
>contig00010	216	216	A	G	27	44%
>contig00010	591	591	T	A	20	20%
>contig00010	656	656	C	T	15	33%
>contig00050	257	257	T	G	15	53%
>contig00135	83	83	A	T	109	16%
>contig00149	41	41	T	C	182	74%
>contig00149	227	227	C	T	171	26%
>contig00153	117	117	T	C	14	36%
>contig00155	348	348	A	G	53	28%
>contig00167	109	109	C	T	12	33%
>contig00171	35	35	C	G	13	46%
>contig00266	5	5	A	T	11	27%
>contig00303	129	129	A	T	138	23%
>contig00313	317	317	G	A	101	20%
>contig00509	48	48	G	A	12	33%
>contig00509	145	145	G	C	20	30%
>contig00509	231	231	T	G	13	38%
>contig00528	9	9	C	T	31	29%
>contig00535	91	91	A	T	36	42%
>contig00629	163	163	C	T	23	22%
>contig00629	323	323	T	G	36	53%
>contig00630	237	237	A	T	22	45%
>contig00632	211	211	C	T	64	22%
>contig00632	304	304	A	G	85	72%
>contig00634	301	301	A	G	37	65%
>contig00652	119	119	G	T	58	34%
>contig00654	359	359	C	G	21	19%
>contig00657	101	101	C	G	17	65%
>contig00663	163	163	G	C	18	50%
>contig00674	69	69	G	C	9	44%
>contig00678	66	66	T	G	11	45%
>contig00911	72	72	A	G	21	24%
>contig00911	183	183	A	G	34	38%
>contig00944	271	271	T	C	125	27%
>contig00947	137	137	A	G	54	70%
>contig00948	49	49	T	A	11	55%
>contig00961	1332	1332	T	A	11	55%
>contig00961	1676	1676	A	T	19	16%
>contig00961	1784	1784	G	T	19	47%
>contig00961	2286	2286	C	T	10	40%
>contig00961	3045	3045	A	T	23	26%
>contig00961	3106	3106	G	A	23	26%
>contig00965	241	241	T	C	13	31%
>contig00965	458	458	A	G	22	27%
>contig00965	676	676	T	A	18	28%
>contig00975	142	142	T	A	15	20%
>contig00975	316	316	C	T	12	33%
>contig00975	416	416	C	T	9	44%
>contig00976	244	244	C	T	14	21%
>contig00995	275	275	A	T	19	47%
>contig00998	304	304	A	C	11	27%
>contig00998	459	459	C	A	24	17%
>contig00998	517	517	A	T	25	44%
>contig01000	63	63	A	G	14	57%
>contig01067	222	222	G	A	31	35%
>contig01067	303	303	A	T	22	45%
>contig01072	139	139	C	T	26	38%
>contig01389	216	216	A	T	35	20%
>contig01395	28	28	T	C	26	35%
>contig01396	223	223	T	C	32	22%
>contig01400	507	507	C	T	80	25%
>contig01487	1217	1217	T	A	19	21%
>contig01491	260	260	C	T	18	67%
>contig01602	156	156	G	A	14	29%
>contig01609	202	202	T	A	13	38%
>contig01609	340	340	G	A	22	73%
>contig01610	199	199	A	G	10	40%
>contig01618	245	245	A	G	61	69%
>contig01618	517	517	G	A	26	31%
>contig01725	119	119	T	G	9	33%
>contig01725	348	348	T	C	14	36%
>contig01725	2405	2405	G	A	9	33%
>contig01779	68	68	G	A	10	50%
>contig01931	537	537	T	C	11	55%
>contig01931	600	600	G	A	9	67%
>contig02062	158	158	C	G	87	17%
>contig02062	312	312	T	G	58	17%
>contig02062	371	371	C	A	54	30%
>contig02062	478	478	C	G	61	18%
>contig02062	1298	1298	G	C	47	45%
>contig02062	1673	1673	G	A	60	30%
>contig02062	1785	1785	A	C	46	22%
>contig02062	2067	2067	T	C	52	29%
>contig02062	2672	2672	A	G	52	17%
>contig02062	2775	2775	A	G	60	17%
>contig02062	2875	2875	G	A	62	21%
>contig02062	3739	3739	C	T	42	24%
>contig02062	3946	3946	T	C	23	17%
>contig02065	53	53	T	G	15	40%
>contig02086	50	50	G	A	12	33%
>contig02087	349	349	T	C	11	27%
>contig02088	406	406	A	T	23	26%
>contig02216	209	209	T	A	9	33%
>contig02216	262	262	G	T	9	44%
>contig02216	727	727	C	T	12	33%
>contig02218	43	43	T	A	23	17%
>contig02219	117	117	G	T	176	19%
>contig02219	505	505	A	T	88	26%
>contig02220	386	386	G	A	111	35%
>contig02228	683	683	T	A	18	28%
>contig02231	331	331	G	A	12	25%
>contig02231	726	726	G	A	16	62%
>contig02231	913	913	A	C	17	35%
>contig02231	994	994	T	C	17	29%
>contig02231	1945	1945	G	A	20	25%
>contig02244	734	734	A	C	10	50%
>contig02318	492	492	G	A	19	21%
>contig02318	655	655	A	C	10	40%
>contig02320	406	406	T	A	30	20%
>contig02322	235	235	C	T	81	41%
>contig02398	36	36	T	C	38	26%
>contig02398	1238	1238	T	C	20	30%
>contig02429	313	313	A	G	52	38%
>contig02429	466	466	A	C	59	22%
>contig02432	89	89	C	G	16	19%
>contig02432	149	149	C	G	14	21%
>contig02567	563	563	T	A	9	67%
>contig02635	379	379	C	G	13	31%
>contig02635	486	486	A	T	14	43%
>contig02635	619	619	T	C	14	36%
>contig02645	55	55	G	T	15	33%
>contig02663	14	14	G	T	11	45%
>contig02700	494	494	T	A	21	48%
>contig02700	582	582	G	A	24	46%
>contig02752	172	172	G	A	11	45%
>contig02752	1151	1151	C	T	29	28%
>contig02752	1205	1205	A	G	32	41%
>contig02753	61	61	T	C	16	37%
>contig02754	26	26	A	G	19	53%
>contig02754	221	221	T	C	16	44%
>contig02754	581	581	T	C	10	50%
>contig02763	91	91	T	C	17	59%
>contig02779	445	445	C	T	110	42%
>contig02780	21	21	G	C	106	20%
>contig02990	534	534	G	A	10	60%
>contig03062	235	235	C	T	11	36%
>contig03062	1624	1624	C	T	36	39%
>contig03062	2468	2468	G	A	15	40%
>contig03062	3434	3434	C	T	13	38%
>contig03062	4049	4049	T	A	13	46%
>contig03062	4236	4236	T	C	22	45%
>contig03062	4437	4437	A	G	18	22%
>contig03062	4733	4733	A	G	11	36%
>contig03062	4995	4995	T	G	13	23%
>contig03064	398	398	A	G	17	18%
>contig03065	192	192	T	C	19	32%
>contig03065	500	500	A	T	12	33%
>contig03389	157	157	C	T	9	44%
>contig03437	575	575	A	G	143	38%
>contig03437	983	983	A	G	66	18%
>contig03475	166	166	A	T	12	50%
>contig03475	931	931	A	C	13	23%
>contig03507	110	110	T	C	10	70%
>contig03507	169	169	T	C	10	50%
>contig03507	432	432	C	T	9	67%
>contig03598	76	76	G	A	18	22%
>contig03598	214	214	C	T	21	33%
>contig03598	989	989	T	C	12	33%
>contig03598	1654	1654	T	A	12	25%
>contig03788	70	70	G	A	197	16%
>contig03937	163	163	T	C	13	23%
>contig03937	327	327	T	G	9	33%
>contig03937	659	659	T	C	9	44%
>contig03940	163	163	A	C	10	50%
>contig03940	1031	1031	G	T	17	41%
>contig03940	1584	1584	G	T	12	33%
>contig03993	2482	2482	A	T	30	17%
>contig03993	2674	2674	G	A	17	29%
>contig03993	2764	2764	A	G	15	47%
>contig04097	93	93	T	C	12	42%
>contig04190	122	122	C	T	38	16%
>contig04190	395	395	G	C	86	43%
>contig04190	516	516	C	G	78	42%
>contig04192	207	207	A	G	118	36%
>contig04192	275	275	A	C	101	31%
>contig04471	77	77	G	A	9	33%
>contig04471	173	173	T	C	11	27%
>contig04471	540	540	T	C	9	44%
>contig04475	120	120	G	A	15	33%
>contig04483	431	431	A	C	13	23%
>contig04513	129	129	T	C	16	37%
>contig04584	1265	1265	A	C	10	70%
>contig04749	230	230	A	G	11	27%
>contig04749	283	283	A	G	14	29%
>contig04749	1030	1030	T	G	16	44%
>contig04749	1465	1465	C	G	11	45%
>contig04751	1793	1793	C	A	53	19%
>contig04871	486	486	G	T	15	27%
>contig04871	771	771	A	G	24	54%
>contig05694	371	371	T	C	24	58%
>contig06130	402	402	C	T	22	36%
>contig06177	170	170	T	C	268	32%
>contig06209	168	168	G	T	16	56%
>contig06387	488	488	C	T	16	25%
>contig06403	872	872	T	C	54	63%
>contig06403	1108	1108	C	T	56	29%
>contig06403	1360	1360	A	G	54	19%
>contig06627	345	345	T	A	14	21%
>contig06685	248	248	C	T	23	26%
>contig06687	56	56	C	A	15	20%
>contig06943	1132	1132	T	G	17	18%
>contig06943	1189	1189	G	A	14	21%
>contig06944	146	146	G	A	29	34%
>contig06944	232	232	G	C	20	30%
>contig06944	404	404	C	T	15	20%
>contig06944	514	514	C	T	20	20%
>contig06944	757	757	G	A	31	26%
>contig06944	1189	1189	C	A	23	52%
>contig06944	1252	1252	G	A	21	43%
>contig06944	1824	1824	A	G	35	17%
>contig06944	2042	2042	T	A	24	29%
>contig06944	2362	2362	A	C	31	32%
>contig07018	601	601	C	T	12	25%
>contig07018	1236	1236	G	A	9	44%
>contig07066	1119	1119	G	T	10	50%
>contig07066	1425	1425	G	T	12	67%
>contig07102	601	601	T	A	17	29%
>contig07102	818	818	A	C	15	53%
>contig07102	964	964	G	A	9	44%
>contig07102	1273	1273	A	T	9	33%
>contig07102	1333	1333	A	G	10	70%
>contig07264	1015	1015	G	A	20	20%
>contig07432	399	399	T	C	24	54%
>contig07469	627	627	A	T	16	19%
>contig07469	1507	1507	G	A	19	16%
>contig07676	1477	1477	A	C	10	40%
>contig07709	239	239	A	C	23	30%
>contig07709	368	368	T	C	21	19%
>contig07888	289	289	T	C	11	27%
>contig07889	199	199	G	A	15	20%
>contig07889	472	472	T	C	24	17%
>contig08064	267	267	A	G	52	33%
>contig08095	545	545	G	A	11	45%
>contig08177	853	853	T	C	15	33%
>contig08440	418	418	C	T	18	17%
>contig08440	566	566	T	C	14	64%
>contig08458	523	523	A	G	16	19%
>contig08458	683	683	A	G	10	40%
>contig08534	473	473	A	G	34	18%
>contig08535	31	31	A	C	34	35%
>contig08548	105	105	A	T	41	41%
>contig08548	233	233	G	A	27	33%
>contig08608	606	606	T	G	18	17%
>contig08608	924	924	A	G	14	21%
>contig08609	166	166	G	C	15	33%
>contig08677	628	628	C	T	15	20%
>contig08815	532	532	C	G	16	62%
>contig10486	301	301	G	A	12	42%
>contig10505	30	30	A	G	57	19%
>contig10691	44	44	A	T	11	45%
>contig10759	238	238	C	T	37	22%
>contig10759	296	296	C	T	26	23%
>contig10760	19	19	G	A	21	33%
>contig11690	218	218	T	G	12	25%
>contig12006	49	49	A	G	11	73%
>contig12129	131	131	T	G	57	25%
>contig12153	145	145	G	A	13	54%
>contig12153	215	215	A	G	26	31%
>contig12200	3601	3601	A	G	13	23%
>contig12209	525	525	T	C	49	22%
>contig12209	868	868	G	A	21	19%
>contig12209	1109	1109	A	G	15	27%
>contig12209	2779	2779	T	C	29	52%
>contig12209	3581	3581	C	T	19	26%
>contig12212	878	878	A	G	58	22%
>contig12212	1985	1985	G	A	67	16%
>contig12219	240	240	C	T	20	30%
>contig12219	385	385	C	T	19	26%
>contig12219	464	464	T	A	16	31%
>contig12219	728	728	G	T	11	27%
>contig12219	935	935	G	A	17	24%
>contig12219	1474	1474	A	G	15	40%
>contig12219	1809	1809	G	C	12	25%
>contig12219	2192	2192	G	A	20	40%
>contig12219	3093	3093	T	A	19	26%
>contig12232	712	712	T	C	18	33%
>contig12232	1020	1020	T	G	12	42%
>contig12232	1113	1113	G	A	11	27%
>contig12232	1471	1471	A	C	19	37%
>contig12232	1575	1575	G	A	24	21%
>contig12232	1654	1654	A	C	18	28%
>contig12232	2346	2346	G	T	17	29%
>contig12232	2466	2466	C	T	18	17%
>contig12232	2622	2622	T	C	11	27%
>contig12232	2699	2699	C	T	17	24%
>contig12232	2838	2838	T	A	11	36%
>contig12271	2177	2177	A	G	17	29%
>contig12282	818	818	T	C	15	27%
>contig12282	916	916	G	A	18	22%
>contig12295	1870	1870	A	G	10	30%
>contig12320	1611	1611	C	T	9	33%
>contig12320	2134	2134	A	G	11	27%
>contig12320	2307	2307	A	T	12	25%
>contig12384	960	960	G	A	13	31%
>contig12384	1085	1085	C	G	12	50%
>contig12384	1187	1187	C	T	16	19%
>contig12384	1241	1241	C	G	14	43%
>contig12402	947	947	T	C	13	23%
>contig12475	990	990	T	G	44	32%
>contig12475	1694	1694	G	T	35	46%
>contig12475	1856	1856	T	G	23	26%
>contig12479	1560	1560	C	A	16	37%
>contig12517	278	278	G	A	18	22%
>contig12517	1414	1414	T	C	31	32%
>contig12517	1604	1604	G	A	26	27%
>contig12555	931	931	T	A	11	36%
>contig12559	1205	1205	C	T	29	31%
>contig12559	1385	1385	T	C	32	19%
>contig12589	153	153	T	G	15	27%
>contig12589	351	351	T	G	17	29%
>contig12589	776	776	T	A	10	40%
>contig12665	459	459	C	T	13	31%
>contig12674	505	505	G	C	19	26%
>contig12674	612	612	G	C	21	52%
>contig12674	669	669	C	T	18	56%
>contig12674	951	951	C	T	10	30%
>contig12674	1565	1565	T	C	10	30%
>contig12691	478	478	C	T	15	20%
>contig12691	1135	1135	C	A	21	48%
>contig12692	874	874	A	G	19	37%
>contig12741	825	825	C	G	22	41%
>contig12789	361	361	A	T	11	36%
>contig12789	420	420	A	G	12	25%
>contig12843	195	195	T	C	15	67%
>contig12843	350	350	G	A	18	22%
>contig12843	486	486	T	A	16	25%
>contig12843	592	592	C	T	18	33%
>contig12843	1157	1157	G	C	19	37%
>contig12843	1208	1208	T	G	18	33%
>contig12843	1346	1346	G	A	13	23%
>contig12843	1448	1448	C	T	11	45%
>contig12927	270	270	G	A	11	36%
>contig12927	421	421	C	T	17	24%
>contig12927	514	514	G	A	18	17%
>contig12927	582	582	C	G	20	20%
>contig12927	770	770	A	T	29	21%
>contig12927	909	909	G	C	23	39%
>contig12927	1060	1060	A	G	11	36%
>contig13008	363	363	A	C	9	56%
>contig13008	464	464	G	A	9	33%
>contig13008	885	885	T	C	9	44%
>contig13008	939	939	C	T	9	33%
>contig13103	933	933	T	A	20	55%
>contig13103	1014	1014	C	T	16	19%
>contig13125	1042	1042	G	A	11	55%
>contig13345	175	175	G	A	9	33%
>contig13403	60	60	A	T	12	50%
>contig13453	423	423	T	C	39	31%
>contig13522	311	311	A	G	29	28%
>contig13522	710	710	A	G	36	50%
>contig13522	973	973	C	T	24	50%
>contig13644	444	444	G	A	11	55%
>contig13644	528	528	G	T	10	50%
>contig13644	619	619	G	T	12	42%
>contig13712	498	498	C	G	16	19%
>contig13712	609	609	G	A	30	23%
>contig13718	214	214	A	G	14	21%
>contig13736	371	371	T	C	17	24%
>contig13751	285	285	C	G	11	27%
>contig13751	849	849	A	T	9	56%
>contig13821	210	210	A	G	23	35%
>contig13821	429	429	G	A	33	24%
>contig13821	765	765	G	A	37	22%
>contig13821	897	897	T	G	34	18%
>contig13938	212	212	T	C	30	27%
>contig13977	618	618	G	T	19	32%
>contig13981	371	371	A	C	28	46%
>contig13981	578	578	A	C	13	54%
>contig14046	444	444	C	G	9	56%
>contig14065	659	659	C	T	22	27%
>contig14065	967	967	C	A	10	60%
>contig14075	786	786	A	T	9	33%
>contig14078	592	592	T	C	23	48%
>contig14147	682	682	C	T	20	20%
>contig14147	853	853	G	A	22	50%
>contig14147	985	985	T	A	15	20%
>contig14215	771	771	A	T	11	27%
>contig14532	460	460	G	A	30	17%
>contig14532	571	571	A	G	37	24%
>contig14532	667	667	G	A	41	54%
>contig14532	727	727	G	A	39	21%
>contig14789	201	201	A	C	9	33%
>contig14789	252	252	G	A	11	45%
>contig14815	88	88	C	A	27	19%
>contig14815	741	741	A	G	23	43%
>contig14825	373	373	C	T	11	45%
>contig15038	658	658	C	A	130	35%
>contig15038	842	842	G	A	30	30%
>contig15179	183	183	A	C	13	62%
>contig15179	369	369	T	G	22	18%
>contig15286	313	313	T	A	16	19%
>contig15323	243	243	C	T	20	40%
>contig15324	264	264	G	C	17	18%
>contig15324	321	321	G	A	25	32%
>contig15493	541	541	G	A	9	44%
>contig15902	64	64	C	G	12	50%
>contig15951	395	395	T	C	60	17%
>contig16251	543	543	C	T	29	21%
>contig16251	720	720	C	T	13	38%
>contig16369	488	488	C	T	31	48%
>contig16424	182	182	G	A	18	39%
>contig16424	569	569	A	G	18	50%
>contig16437	274	274	C	T	47	21%
>contig16437	356	356	T	A	68	43%
>contig16437	512	512	A	G	65	26%
>contig16615	364	364	A	G	22	50%
>contig16615	415	415	C	A	14	64%
>contig16807	448	448	G	A	13	23%
>contig17133	454	454	T	A	79	38%
>contig17459	550	550	G	A	16	37%
>contig17480	567	567	A	G	18	17%
>contig17815	299	299	A	G	14	36%
>contig17894	282	282	T	C	11	27%
>contig17894	495	495	G	A	19	21%
>contig18129	117	117	A	C	10	30%
>contig18129	225	225	C	T	31	39%
>contig18129	303	303	A	G	38	29%
>contig18129	411	411	A	G	33	21%
>contig18143	402	402	A	T	24	37%
>contig18148	387	387	T	C	12	58%
>contig18313	484	484	G	A	28	43%
>contig19098	165	165	A	T	26	42%
>contig19098	354	354	G	A	36	22%
>contig19594	110	110	C	T	236	17%
>contig19628	467	467	C	T	27	19%
>contig20121	432	432	A	C	16	31%
>contig20121	514	514	A	G	11	36%
>contig20306	425	425	G	T	9	67%
>contig20368	402	402	G	A	27	52%
>contig20954	327	327	A	T	38	42%
>contig20954	460	460	A	T	24	46%
>contig21076	192	192	A	C	27	52%
>contig21076	336	336	T	A	30	20%
>contig21120	354	354	T	C	22	59%
>contig21770	328	328	G	A	16	25%
>contig21910	233	233	A	T	20	25%
>contig21910	365	365	C	A	23	35%
>contig21910	418	418	C	T	19	21%
>contig22100	49	49	A	G	14	21%
>contig22100	106	106	C	T	14	50%
>contig22578	239	239	C	A	18	28%
>contig22578	395	395	C	T	10	40%
>contig24333	146	146	G	A	25	32%
>contig24474	297	297	G	T	13	38%
>contig25216	191	191	T	A	128	70%
>contig25334	46	46	C	T	12	67%
>contig26447	219	219	G	T	16	69%
>contig28081	166	166	C	A	17	24%
>contig28717	112	112	G	C	9	44%
>contig29114	96	96	A	T	56	30%
>contig29474	280	280	C	T	12	83%
>contig29609	301	301	C	T	12	83%
>contig29769	158	158	G	A	18	17%
>contig30108	118	118	C	T	9	67%
>contig31423	167	167	A	G	58	84%
>contig31423	222	222	C	T	43	21%
>contig31479	123	123	C	G	19	16%
>contig31737	276	276	A	G	10	80%
>contig32121	52	52	G	A	267	59%
>contig33158	229	229	A	T	23	26%
>contig33957	148	148	A	T	192	21%
>contig34159	193	193	G	C	17	24%
>contig35218	109	109	T	A	38	16%
>contig35511	18	18	G	T	70	76%
>contig35574	245	245	C	T	89	19%
>contig36317	134	134	C	T	21	71%
>contig36335	25	25	A	C	21	48%
>contig36335	174	174	T	C	9	44%
>contig36407	90	90	G	T	44	77%
>contig37650	83	83	A	G	45	38%
