# Supplementary material for: Tissue-Specific Transcriptomics in the Field Cricket Teleogryllus oceanicus
Source: G3 (Bethesda). 2013 Feb 1;3(2):225–30. doi: 10.1534/g3.112.004341 (PMC3564983; doi:10.1534/g3.112.004341)
Supplement: Supporting Information [file supp_3.2.225_FileS1.zip › FileS1/bodySNPs.txt]

Reference
>contig00138	1
>contig00477	1
>contig00477	1
>contig00772	1
>contig00772	1
>contig00774	1
>contig00803	1
>contig00803	1
>contig00811	1
>contig00811	1
>contig00820	1
>contig00836	1
>contig00866	1
>contig00961	1
>contig00961	1
>contig00961	1
>contig00961	1
>contig00961	1
>contig00963	1
>contig00975	1
>contig00995	1
>contig00998	1
>contig01001	1
>contig01003	1
>contig01008	1
>contig01009	1
>contig01016	1
>contig01018	1
>contig01019	1
>contig01021	1
>contig01098	1
>contig01098	1
>contig01132	1
>contig01139	1
>contig01140	1
>contig01145	1
>contig01148	1
>contig01148	1
>contig01155	1
>contig01155	1
>contig01159	1
>contig01176	1
>contig01179	1
>contig01197	1
>contig01197	1
>contig01284	1
>contig01284	1
>contig01288	1
>contig01292	1
>contig01335	1
>contig01461	1
>contig01461	1
>contig01461	1
>contig01461	1
>contig01461	1
>contig01461	1
>contig01461	1
>contig01468	1
>contig01487	1
>contig01487	1
>contig01487	1
>contig01542	1
>contig01542	1
>contig01542	1
>contig01626	1
>contig01931	1
>contig01931	1
>contig02007	1
>contig02009	1
>contig02009	1
>contig02009	1
>contig02038	1
>contig02120	1
>contig02121	1
>contig02123	1
>contig02127	1
>contig02180	1
>contig02181	1
>contig02241	1
>contig02244	1
>contig02351	1
>contig02351	1
>contig02397	1
>contig02398	1
>contig02398	1
>contig02547	1
>contig02635	1
>contig02645	1
>contig02645	1
>contig02654	1
>contig02655	1
>contig02655	1
>contig02655	1
>contig02700	1
>contig02700	1
>contig02726	1
>contig02748	1
>contig02748	1
>contig02752	1
>contig02752	1
>contig02752	1
>contig02753	1
>contig02754	1
>contig02754	1
>contig02754	1
>contig02754	1
>contig02763	1
>contig02807	1
>contig02807	1
>contig02807	1
>contig02807	1
>contig02807	1
>contig02807	1
>contig02807	1
>contig02809	1
>contig02810	1
>contig02910	1
>contig02932	1
>contig02932	1
>contig02932	1
>contig02932	1
>contig02932	1
>contig02932	1
>contig02932	1
>contig02993	1
>contig02993	1
>contig03129	1
>contig03129	1
>contig03132	1
>contig03133	1
>contig03140	1
>contig03150	1
>contig03150	1
>contig03150	1
>contig03150	1
>contig03150	1
>contig03153	1
>contig03156	1
>contig03156	1
>contig03255	1
>contig03255	1
>contig03257	1
>contig03266	1
>contig03266	1
>contig03266	1
>contig03271	1
>contig03323	1
>contig03409	1
>contig03409	1
>contig03409	1
>contig03409	1
>contig03409	1
>contig03409	1
>contig03409	1
>contig03409	1
>contig03411	1
>contig03412	1
>contig03412	1
>contig03412	1
>contig03412	1
>contig03412	1
>contig03453	1
>contig03496	1
>contig03498	1
>contig03498	1
>contig03498	1
>contig03498	1
>contig03584	1
>contig03584	1
>contig03585	1
>contig03710	1
>contig03712	1
>contig03712	1
>contig03949	1
>contig03949	1
>contig03949	1
>contig03993	1
>contig04141	1
>contig04141	1
>contig04142	1
>contig04144	1
>contig04225	1
>contig04225	1
>contig04225	1
>contig04225	1
>contig04225	1
>contig04311	1
>contig04312	1
>contig04318	1
>contig04322	1
>contig04351	1
>contig04351	1
>contig04546	1
>contig04584	1
>contig04584	1
>contig04584	1
>contig04584	1
>contig04603	1
>contig04750	1
>contig04751	1
>contig04751	1
>contig04751	1
>contig04751	1
>contig04754	1
>contig04754	1
>contig04756	1
>contig04781	1
>contig04887	1
>contig04887	1
>contig04887	1
>contig04906	1
>contig04906	1
>contig04937	1
>contig05053	1
>contig05206	1
>contig05386	1
>contig05386	1
>contig05388	1
>contig05422	1
>contig05460	1
>contig05557	1
>contig05558	1
>contig05558	1
>contig05694	1
>contig05910	1
>contig06114	1
>contig06115	1
>contig06115	1
>contig06130	1
>contig06161	1
>contig06209	1
>contig06365	1
>contig06365	1
>contig06365	1
>contig06365	1
>contig06365	1
>contig06367	1
>contig06367	1
>contig06393	1
>contig06393	1
>contig06393	1
>contig06425	1
>contig06437	1
>contig06438	1
>contig06453	1
>contig06453	1
>contig06465	1
>contig06467	1
>contig06474	1
>contig06538	1
>contig06539	1
>contig06645	1
>contig06647	1
>contig06647	1
>contig06737	1
>contig06739	1
>contig06928	1
>contig06929	1
>contig06935	1
>contig06940	1
>contig06940	1
>contig06940	1
>contig06940	1
>contig06940	1
>contig06940	1
>contig06940	1
>contig06940	1
>contig06940	1
>contig06941	1
>contig06953	1
>contig06976	1
>contig06982	1
>contig06982	1
>contig06983	1
>contig07000	1
>contig07000	1
>contig07000	1
>contig07001	1
>contig07001	1
>contig07018	1
>contig07018	1
>contig07018	1
>contig07018	1
>contig07018	1
>contig07018	1
>contig07024	1
>contig07066	1
>contig07066	1
>contig07079	1
>contig07079	1
>contig07079	1
>contig07079	1
>contig07079	1
>contig07080	1
>contig07080	1
>contig07084	1
>contig07084	1
>contig07084	1
>contig07084	1
>contig07084	1
>contig07096	1
>contig07096	1
>contig07097	1
>contig07097	1
>contig07097	1
>contig07097	1
>contig07097	1
>contig07102	1
>contig07102	1
>contig07103	1
>contig07103	1
>contig07112	1
>contig07112	1
>contig07112	1
>contig07117	1
>contig07117	1
>contig07133	1
>contig07135	1
>contig07135	1
>contig07156	1
>contig07156	1
>contig07156	1
>contig07157	1
>contig07189	1
>contig07189	1
>contig07209	1
>contig07222	1
>contig07222	1
>contig07222	1
>contig07222	1
>contig07222	1
>contig07251	1
>contig07264	1
>contig07312	1
>contig07313	1
>contig07313	1
>contig07322	1
>contig07339	1
>contig07339	1
>contig07340	1
>contig07344	1
>contig07352	1
>contig07388	1
>contig07388	1
>contig07388	1
>contig07389	1
>contig07394	1
>contig07394	1
>contig07394	1
>contig07433	1
>contig07433	1
>contig07433	1
>contig07434	1
>contig07483	1
>contig07483	1
>contig07486	1
>contig07487	1
>contig07493	1
>contig07493	1
>contig07496	1
>contig07514	1
>contig07526	1
>contig07526	1
>contig07528	1
>contig07528	1
>contig07573	1
>contig07574	1
>contig07575	1
>contig07618	1
>contig07619	1
>contig07619	1
>contig07634	1
>contig07657	1
>contig07658	1
>contig07672	1
>contig07672	1
>contig07681	1
>contig07681	1
>contig07681	1
>contig07763	1
>contig07763	1
>contig07771	1
>contig07771	1
>contig07781	1
>contig07783	1
>contig07783	1
>contig07871	1
>contig07881	1
>contig07945	1
>contig07945	1
>contig07945	1
>contig07945	1
>contig07945	1
>contig07945	1
>contig07949	1
>contig08050	1
>contig08095	1
>contig08129	1
>contig08311	1
>contig08311	1
>contig08312	1
>contig08440	1
>contig08482	1
>contig08714	1
>contig09079	1
>contig09151	1
>contig09151	1
>contig09445	1
>contig09467	1
>contig09467	1
>contig09620	1
>contig09620	1
>contig09805	1
>contig09826	1
>contig09826	1
>contig09884	1
>contig09884	1
>contig09884	1
>contig09884	1
>contig10435	1
>contig10486	1
>contig12152	1
>contig12153	1
>contig12186	1
>contig12186	1
>contig12186	1
>contig12186	1
>contig12186	1
>contig12186	1
>contig12186	1
>contig12186	1
>contig12186	1
>contig12186	1
>contig12186	1
>contig12186	1
>contig12186	1
>contig12186	1
>contig12186	1
>contig12186	1
>contig12187	1
>contig12187	1
>contig12187	1
>contig12190	1
>contig12192	1
>contig12203	1
>contig12203	1
>contig12212	1
>contig12213	1
>contig12215	1
>contig12215	1
>contig12215	1
>contig12215	1
>contig12215	1
>contig12218	1
>contig12218	1
>contig12221	1
>contig12221	1
>contig12221	1
>contig12221	1
>contig12221	1
>contig12221	1
>contig12221	1
>contig12221	1
>contig12224	1
>contig12244	1
>contig12251	1
>contig12251	1
>contig12251	1
>contig12251	1
>contig12251	1
>contig12251	1
>contig12251	1
>contig12251	1
>contig12255	1
>contig12255	1
>contig12255	1
>contig12255	1
>contig12259	1
>contig12259	1
>contig12259	1
>contig12259	1
>contig12259	1
>contig12259	1
>contig12259	1
>contig12259	1
>contig12259	1
>contig12262	1
>contig12270	1
>contig12270	1
>contig12271	1
>contig12273	1
>contig12273	1
>contig12283	1
>contig12284	1
>contig12284	1
>contig12292	1
>contig12292	1
>contig12293	1
>contig12293	1
>contig12293	1
>contig12293	1
>contig12293	1
>contig12297	1
>contig12304	1
>contig12307	1
>contig12312	1
>contig12316	1
>contig12316	1
>contig12329	1
>contig12330	1
>contig12334	1
>contig12336	1
>contig12336	1
>contig12340	1
>contig12340	1
>contig12340	1
>contig12340	1
>contig12341	1
>contig12346	1
>contig12354	1
>contig12354	1
>contig12354	1
>contig12354	1
>contig12354	1
>contig12364	1
>contig12364	1
>contig12364	1
>contig12364	1
>contig12364	1
>contig12364	1
>contig12368	1
>contig12368	1
>contig12373	1
>contig12373	1
>contig12373	1
>contig12373	1
>contig12373	1
>contig12374	1
>contig12383	1
>contig12407	1
>contig12407	1
>contig12407	1
>contig12422	1
>contig12422	1
>contig12422	1
>contig12434	1
>contig12443	1
>contig12443	1
>contig12443	1
>contig12443	1
>contig12455	1
>contig12455	1
>contig12455	1
>contig12455	1
>contig12459	1
>contig12461	1
>contig12496	1
>contig12496	1
>contig12496	1
>contig12497	1
>contig12497	1
>contig12497	1
>contig12497	1
>contig12497	1
>contig12512	1
>contig12517	1
>contig12517	1
>contig12517	1
>contig12518	1
>contig12522	1
>contig12542	1
>contig12542	1
>contig12559	1
>contig12559	1
>contig12570	1
>contig12570	1
>contig12570	1
>contig12570	1
>contig12570	1
>contig12574	1
>contig12574	1
>contig12577	1
>contig12577	1
>contig12590	1
>contig12590	1
>contig12590	1
>contig12590	1
>contig12590	1
>contig12590	1
>contig12590	1
>contig12605	1
>contig12605	1
>contig12605	1
>contig12606	1
>contig12606	1
>contig12609	1
>contig12609	1
>contig12609	1
>contig12609	1
>contig12622	1
>contig12622	1
>contig12627	1
>contig12649	1
>contig12652	1
>contig12652	1
>contig12652	1
>contig12652	1
>contig12676	1
>contig12676	1
>contig12676	1
>contig12679	1
>contig12684	1
>contig12691	1
>contig12699	1
>contig12699	1
>contig12699	1
>contig12714	1
>contig12719	1
>contig12741	1
>contig12746	1
>contig12747	1
>contig12747	1
>contig12747	1
>contig12749	1
>contig12752	1
>contig12752	1
>contig12756	1
>contig12759	1
>contig12759	1
>contig12759	1
>contig12761	1
>contig12761	1
>contig12790	1
>contig12794	1
>contig12797	1
>contig12804	1
>contig12808	1
>contig12811	1
>contig12811	1
>contig12811	1
>contig12842	1
>contig12857	1
>contig12857	1
>contig12860	1
>contig12862	1
>contig12862	1
>contig12879	1
>contig12900	1
>contig12900	1
>contig12900	1
>contig12900	1
>contig12902	1
>contig12902	1
>contig12902	1
>contig12902	1
>contig12902	1
>contig12936	1
>contig12973	1
>contig12973	1
>contig12973	1
>contig12973	1
>contig12974	1
>contig12974	1
>contig12977	1
>contig12977	1
>contig12977	1
>contig12984	1
>contig12984	1
>contig13004	1
>contig13004	1
>contig13004	1
>contig13009	1
>contig13025	1
>contig13025	1
>contig13025	1
>contig13026	1
>contig13026	1
>contig13057	1
>contig13090	1
>contig13090	1
>contig13100	1
>contig13100	1
>contig13100	1
>contig13100	1
>contig13125	1
>contig13125	1
>contig13125	1
>contig13162	1
>contig13162	1
>contig13182	1
>contig13189	1
>contig13189	1
>contig13189	1
>contig13376	1
>contig13385	1
>contig13387	1
>contig13387	1
>contig13412	1
>contig13413	1
>contig13413	1
>contig13413	1
>contig13426	1
>contig13426	1
>contig13453	1
>contig13453	1
>contig13463	1
>contig13532	1
>contig13637	1
>contig13637	1
>contig13657	1
>contig13718	1
>contig13718	1
>contig13718	1
>contig13718	1
>contig13718	1
>contig13718	1
>contig13719	1
>contig13736	1
>contig13814	1
>contig13821	1
>contig13821	1
>contig13821	1
>contig13824	1
>contig13824	1
>contig13879	1
>contig13879	1
>contig13977	1
>contig13987	1
>contig13987	1
>contig13987	1
>contig14071	1
>contig14071	1
>contig14071	1
>contig14078	1
>contig14124	1
>contig14262	1
>contig14272	1
>contig14272	1
>contig14303	1
>contig14344	1
>contig14357	1
>contig14437	1
>contig14437	1
>contig14437	1
>contig14437	1
>contig14460	1
>contig14460	1
>contig14532	1
>contig14532	1
>contig14574	1
>contig14605	1
>contig14605	1
>contig14605	1
>contig14656	1
>contig14693	1
>contig14702	1
>contig14702	1
>contig14744	1
>contig14744	1
>contig14755	1
>contig14755	1
>contig14806	1
>contig14986	1
>contig15027	1
>contig15056	1
>contig15056	1
>contig15065	1
>contig15143	1
>contig15169	1
>contig15179	1
>contig15179	1
>contig15217	1
>contig15269	1
>contig15286	1
>contig15286	1
>contig15321	1
>contig15321	1
>contig15323	1
>contig15392	1
>contig15493	1
>contig15493	1
>contig15493	1
>contig15635	1
>contig15635	1
>contig15885	1
>contig15904	1
>contig16049	1
>contig16090	1
>contig16090	1
>contig16117	1
>contig16195	1
>contig16286	1
>contig16306	1
>contig16369	1
>contig16423	1
>contig16423	1
>contig16424	1
>contig16424	1
>contig16424	1
>contig16424	1
>contig16441	1
>contig16441	1
>contig16578	1
>contig16578	1
>contig16615	1
>contig16615	1
>contig16615	1
>contig16615	1
>contig16690	1
>contig16690	1
>contig16690	1
>contig16813	1
>contig16813	1
>contig16912	1
>contig16913	1
>contig17086	1
>contig17132	1
>contig17241	1
>contig17641	1
>contig17815	1
>contig17894	1
>contig18106	1
>contig18106	1
>contig18129	1
>contig18129	1
>contig18129	1
>contig18143	1
>contig18146	1
>contig18313	1
>contig19003	1
>contig19098	1
>contig19260	1
>contig19280	1
>contig19280	1
>contig19319	1
>contig19713	1
>contig19758	1
>contig19762	1
>contig19830	1
>contig19931	1
>contig19970	1
>contig20099	1
>contig20121	1
>contig20121	1
>contig20368	1
>contig20483	1
>contig20504	1
>contig20707	1
>contig20707	1
>contig20954	1
>contig20954	1
>contig20992	1
>contig21076	1
>contig21120	1
>contig21143	1
>contig21502	1
>contig22288	1
>contig22914	1
>contig24326	1
>contig26085	1
>contig26574	1
>contig26924	1
>contig27077	1
>contig27482	1
>contig28376	1
>contig28398	1
>contig29112	1
>contig29114	1
>contig31624	1
>contig31638	1
>contig32121	1
>contig32680	1
>contig32855	1
>contig33087	1
>contig33938	1
>contig35511	1
>contig35755	1
>contig36466	1
>contig37118	1
