# Supplementary material for: Tissue-Specific Transcriptomics in the Field Cricket Teleogryllus oceanicus
Source: G3 (Bethesda). 2013 Feb 1;3(2):225–30. doi: 10.1534/g3.112.004341 (PMC3564983; doi:10.1534/g3.112.004341)
Supplement: Supporting Information [file supp_3.2.225_FileS1.zip › FileS1/SNPsVennData.txt]

Reference	Start	End	agCount	bodyCount	testisCount
>contig00009	312	312	1	0	0
>contig00009	403	403	1	0	0
>contig00009	57	57	1	0	0
>contig00009	742	742	1	0	0
>contig00009	886	886	1	0	0
>contig00010	216	216	1	0	0
>contig00010	591	591	1	0	0
>contig00010	656	656	1	0	0
>contig00050	257	257	1	0	0
>contig00135	83	83	1	0	0
>contig00149	227	227	1	0	1
>contig00149	41	41	1	0	0
>contig00153	117	117	1	0	0
>contig00155	348	348	1	0	0
>contig00167	109	109	1	0	0
>contig00171	35	35	1	0	0
>contig00266	5	5	1	0	0
>contig00303	129	129	1	0	0
>contig00313	317	317	1	0	1
>contig00509	145	145	1	0	0
>contig00509	231	231	1	0	0
>contig00509	48	48	1	0	0
>contig00528	9	9	1	0	0
>contig00535	91	91	1	0	0
>contig00629	163	163	1	0	0
>contig00629	323	323	1	0	0
>contig00630	237	237	1	0	0
>contig00632	211	211	1	0	0
>contig00632	304	304	1	0	0
>contig00634	301	301	1	0	0
>contig00652	119	119	1	0	0
>contig00654	359	359	1	0	0
>contig00657	101	101	1	0	0
>contig00663	163	163	1	0	0
>contig00674	69	69	1	0	0
>contig00678	66	66	1	0	0
>contig00911	183	183	1	0	0
>contig00911	72	72	1	0	0
>contig00944	271	271	1	0	0
>contig00947	137	137	1	0	0
>contig00948	49	49	1	0	0
>contig00961	1332	1332	1	1	0
>contig00961	1676	1676	1	1	0
>contig00961	1784	1784	1	1	0
>contig00961	2286	2286	1	0	0
>contig00961	3045	3045	1	0	0
>contig00961	3106	3106	1	0	0
>contig00965	241	241	1	0	0
>contig00965	458	458	1	0	0
>contig00965	676	676	1	0	0
>contig00975	142	142	1	0	0
>contig00975	316	316	1	0	0
>contig00975	416	416	1	0	0
>contig00976	244	244	1	0	0
>contig00995	275	275	1	0	0
>contig00998	304	304	1	0	0
>contig00998	459	459	1	0	0
>contig00998	517	517	1	0	0
>contig01000	63	63	1	0	0
>contig01067	222	222	1	0	0
>contig01067	303	303	1	0	0
>contig01072	139	139	1	0	0
>contig01389	216	216	1	0	0
>contig01395	28	28	1	0	0
>contig01396	223	223	1	0	0
>contig01400	507	507	1	0	0
>contig01487	1217	1217	1	0	0
>contig01491	260	260	1	0	0
>contig01602	156	156	1	0	0
>contig01609	202	202	1	0	0
>contig01609	340	340	1	0	0
>contig01610	199	199	1	0	0
>contig01618	245	245	1	0	0
>contig01618	517	517	1	0	0
>contig01725	119	119	1	0	0
>contig01725	2405	2405	1	0	0
>contig01725	348	348	1	0	0
>contig01779	68	68	1	0	0
>contig01931	537	537	1	1	1
>contig01931	600	600	1	1	1
>contig02062	1298	1298	1	0	0
>contig02062	158	158	1	0	0
>contig02062	1673	1673	1	0	0
>contig02062	1785	1785	1	0	0
>contig02062	2067	2067	1	0	0
>contig02062	2672	2672	1	0	0
>contig02062	2775	2775	1	0	0
>contig02062	2875	2875	1	0	0
>contig02062	312	312	1	0	0
>contig02062	371	371	1	0	0
>contig02062	3739	3739	1	0	0
>contig02062	3946	3946	1	0	0
>contig02062	478	478	1	0	0
>contig02065	53	53	1	0	0
>contig02086	50	50	1	0	0
>contig02087	349	349	1	0	0
>contig02088	406	406	1	0	0
>contig02216	209	209	1	0	0
>contig02216	262	262	1	0	0
>contig02216	727	727	1	0	0
>contig02218	43	43	1	0	0
>contig02219	117	117	1	0	0
>contig02219	505	505	1	0	0
>contig02220	386	386	1	0	0
>contig02228	683	683	1	0	0
>contig02231	1945	1945	1	0	0
>contig02231	331	331	1	0	0
>contig02231	726	726	1	0	0
>contig02231	913	913	1	0	0
>contig02231	994	994	1	0	0
>contig02244	734	734	1	0	0
>contig02318	492	492	1	0	0
>contig02318	655	655	1	0	0
>contig02320	406	406	1	0	0
>contig02322	235	235	1	0	0
>contig02398	1238	1238	1	1	1
>contig02398	36	36	1	1	0
>contig02429	313	313	1	0	0
>contig02429	466	466	1	0	0
>contig02432	149	149	1	0	0
>contig02432	89	89	1	0	0
>contig02567	563	563	1	0	0
>contig02635	379	379	1	0	0
>contig02635	486	486	1	0	0
>contig02635	619	619	1	1	0
>contig02645	55	55	1	0	0
>contig02663	14	14	1	0	0
>contig02700	494	494	1	0	1
>contig02700	582	582	1	1	1
>contig02752	1151	1151	1	0	0
>contig02752	1205	1205	1	1	0
>contig02752	172	172	1	1	0
>contig02753	61	61	1	1	0
>contig02754	221	221	1	1	0
>contig02754	26	26	1	1	0
>contig02754	581	581	1	1	0
>contig02763	91	91	1	0	0
>contig02779	445	445	1	0	0
>contig02780	21	21	1	0	0
>contig02990	534	534	1	0	0
>contig03062	1624	1624	1	0	0
>contig03062	235	235	1	0	0
>contig03062	2468	2468	1	0	0
>contig03062	3434	3434	1	0	0
>contig03062	4049	4049	1	0	0
>contig03062	4236	4236	1	0	0
>contig03062	4437	4437	1	0	0
>contig03062	4733	4733	1	0	0
>contig03062	4995	4995	1	0	0
>contig03064	398	398	1	0	0
>contig03065	192	192	1	0	0
>contig03065	500	500	1	0	0
>contig03389	157	157	1	0	0
>contig03437	575	575	1	0	0
>contig03437	983	983	1	0	0
>contig03475	166	166	1	0	0
>contig03475	931	931	1	0	0
>contig03507	110	110	1	0	0
>contig03507	169	169	1	0	0
>contig03507	432	432	1	0	0
>contig03598	1654	1654	1	0	0
>contig03598	214	214	1	0	0
>contig03598	76	76	1	0	0
>contig03598	989	989	1	0	0
>contig03788	70	70	1	0	0
>contig03937	163	163	1	0	0
>contig03937	327	327	1	0	0
>contig03937	659	659	1	0	0
>contig03940	1031	1031	1	0	0
>contig03940	1584	1584	1	0	0
>contig03940	163	163	1	0	0
>contig03993	2482	2482	1	0	0
>contig03993	2674	2674	1	1	0
>contig03993	2764	2764	1	0	0
>contig04097	93	93	1	0	0
>contig04190	122	122	1	0	0
>contig04190	395	395	1	0	0
>contig04190	516	516	1	0	0
>contig04192	207	207	1	0	0
>contig04192	275	275	1	0	0
>contig04471	173	173	1	0	0
>contig04471	540	540	1	0	0
>contig04471	77	77	1	0	0
>contig04475	120	120	1	0	0
>contig04483	431	431	1	0	1
>contig04513	129	129	1	0	1
>contig04584	1265	1265	1	0	0
>contig04749	1030	1030	1	0	0
>contig04749	1465	1465	1	0	0
>contig04749	230	230	1	0	0
>contig04749	283	283	1	0	0
>contig04751	1793	1793	1	1	0
>contig04871	486	486	1	0	0
>contig04871	771	771	1	0	0
>contig05694	371	371	1	1	0
>contig06130	402	402	1	0	0
>contig06177	170	170	1	0	0
>contig06209	168	168	1	1	1
>contig06387	488	488	1	0	0
>contig06403	1108	1108	1	0	0
>contig06403	1360	1360	1	0	0
>contig06403	872	872	1	0	0
>contig06627	345	345	1	0	0
>contig06685	248	248	1	0	0
>contig06687	56	56	1	0	0
>contig06943	1132	1132	1	0	0
>contig06943	1189	1189	1	0	0
>contig06944	1189	1189	1	0	0
>contig06944	1252	1252	1	0	0
>contig06944	146	146	1	0	0
>contig06944	1824	1824	1	0	0
>contig06944	2042	2042	1	0	0
>contig06944	232	232	1	0	0
>contig06944	2362	2362	1	0	0
>contig06944	404	404	1	0	0
>contig06944	514	514	1	0	0
>contig06944	757	757	1	0	0
>contig07018	1236	1236	1	0	1
>contig07018	601	601	1	1	1
>contig07066	1119	1119	1	0	0
>contig07066	1425	1425	1	1	0
>contig07102	1273	1273	1	0	0
>contig07102	1333	1333	1	0	1
>contig07102	601	601	1	0	0
>contig07102	818	818	1	0	1
>contig07102	964	964	1	0	0
>contig07264	1015	1015	1	1	1
>contig07432	399	399	1	0	0
>contig07469	1507	1507	1	0	0
>contig07469	627	627	1	0	0
>contig07676	1477	1477	1	0	0
>contig07709	239	239	1	0	0
>contig07709	368	368	1	0	0
>contig07888	289	289	1	0	0
>contig07889	199	199	1	0	0
>contig07889	472	472	1	0	0
>contig08064	267	267	1	0	0
>contig08095	545	545	1	1	0
>contig08177	853	853	1	0	0
>contig08440	418	418	1	0	0
>contig08440	566	566	1	1	0
>contig08458	523	523	1	0	0
>contig08458	683	683	1	0	0
>contig08534	473	473	1	0	0
>contig08535	31	31	1	0	0
>contig08548	105	105	1	0	0
>contig08548	233	233	1	0	0
>contig08608	606	606	1	0	0
>contig08608	924	924	1	0	0
>contig08609	166	166	1	0	0
>contig08677	628	628	1	0	0
>contig08815	532	532	1	0	0
>contig10486	301	301	1	1	0
>contig10505	30	30	1	0	0
>contig10691	44	44	1	0	0
>contig10759	238	238	1	0	0
>contig10759	296	296	1	0	0
>contig10760	19	19	1	0	0
>contig11690	218	218	1	0	0
>contig12006	49	49	1	0	0
>contig12129	131	131	1	0	0
>contig12153	145	145	1	1	1
>contig12153	215	215	1	0	0
>contig12200	3601	3601	1	0	0
>contig12209	1109	1109	1	0	0
>contig12209	2779	2779	1	0	0
>contig12209	3581	3581	1	0	0
>contig12209	525	525	1	0	0
>contig12209	868	868	1	0	0
>contig12212	1985	1985	1	0	1
>contig12212	878	878	1	1	0
>contig12219	1474	1474	1	0	0
>contig12219	1809	1809	1	0	0
>contig12219	2192	2192	1	0	0
>contig12219	240	240	1	0	0
>contig12219	3093	3093	1	0	0
>contig12219	385	385	1	0	0
>contig12219	464	464	1	0	0
>contig12219	728	728	1	0	0
>contig12219	935	935	1	0	0
>contig12232	1020	1020	1	0	0
>contig12232	1113	1113	1	0	0
>contig12232	1471	1471	1	0	0
>contig12232	1575	1575	1	0	0
>contig12232	1654	1654	1	0	0
>contig12232	2346	2346	1	0	0
>contig12232	2466	2466	1	0	0
>contig12232	2622	2622	1	0	0
>contig12232	2699	2699	1	0	0
>contig12232	2838	2838	1	0	0
>contig12232	712	712	1	0	0
>contig12271	2177	2177	1	0	0
>contig12282	818	818	1	0	0
>contig12282	916	916	1	0	0
>contig12295	1870	1870	1	0	0
>contig12320	1611	1611	1	0	0
>contig12320	2134	2134	1	0	0
>contig12320	2307	2307	1	0	0
>contig12384	1085	1085	1	0	0
>contig12384	1187	1187	1	0	0
>contig12384	1241	1241	1	0	0
>contig12384	960	960	1	0	0
>contig12402	947	947	1	0	0
>contig12475	1694	1694	1	0	0
>contig12475	1856	1856	1	0	0
>contig12475	990	990	1	0	0
>contig12479	1560	1560	1	0	0
>contig12517	1414	1414	1	0	0
>contig12517	1604	1604	1	1	0
>contig12517	278	278	1	1	0
>contig12555	931	931	1	0	0
>contig12559	1205	1205	1	1	0
>contig12559	1385	1385	1	0	1
>contig12589	153	153	1	0	0
>contig12589	351	351	1	0	0
>contig12589	776	776	1	0	0
>contig12665	459	459	1	0	0
>contig12674	1565	1565	1	0	0
>contig12674	505	505	1	0	0
>contig12674	612	612	1	0	0
>contig12674	669	669	1	0	0
>contig12674	951	951	1	0	0
>contig12691	1135	1135	1	0	0
>contig12691	478	478	1	0	1
>contig12692	874	874	1	0	0
>contig12741	825	825	1	1	0
>contig12789	361	361	1	0	0
>contig12789	420	420	1	0	0
>contig12843	1157	1157	1	0	0
>contig12843	1208	1208	1	0	0
>contig12843	1346	1346	1	0	0
>contig12843	1448	1448	1	0	0
>contig12843	195	195	1	0	0
>contig12843	350	350	1	0	0
>contig12843	486	486	1	0	0
>contig12843	592	592	1	0	0
>contig12927	1060	1060	1	0	0
>contig12927	270	270	1	0	0
>contig12927	421	421	1	0	0
>contig12927	514	514	1	0	0
>contig12927	582	582	1	0	0
>contig12927	770	770	1	0	0
>contig12927	909	909	1	0	0
>contig13008	363	363	1	0	0
>contig13008	464	464	1	0	0
>contig13008	885	885	1	0	0
>contig13008	939	939	1	0	0
>contig13103	1014	1014	1	0	0
>contig13103	933	933	1	0	0
>contig13125	1042	1042	1	1	0
>contig13345	175	175	1	0	0
>contig13403	60	60	1	0	0
>contig13453	423	423	1	1	1
>contig13522	311	311	1	0	0
>contig13522	710	710	1	0	0
>contig13522	973	973	1	0	0
>contig13644	444	444	1	0	0
>contig13644	528	528	1	0	0
>contig13644	619	619	1	0	0
>contig13712	498	498	1	0	0
>contig13712	609	609	1	0	0
>contig13718	214	214	1	0	0
>contig13736	371	371	1	0	0
>contig13751	285	285	1	0	0
>contig13751	849	849	1	0	0
>contig13821	210	210	1	1	0
>contig13821	429	429	1	0	1
>contig13821	765	765	1	0	1
>contig13821	897	897	1	1	0
>contig13938	212	212	1	0	0
>contig13977	618	618	1	1	0
>contig13981	371	371	1	0	0
>contig13981	578	578	1	0	0
>contig14046	444	444	1	0	0
>contig14065	659	659	1	0	0
>contig14065	967	967	1	0	0
>contig14075	786	786	1	0	0
>contig14078	592	592	1	1	0
>contig14147	682	682	1	0	0
>contig14147	853	853	1	0	0
>contig14147	985	985	1	0	1
>contig14215	771	771	1	0	0
>contig14532	460	460	1	0	0
>contig14532	571	571	1	0	1
>contig14532	667	667	1	1	1
>contig14532	727	727	1	1	1
>contig14789	201	201	1	0	0
>contig14789	252	252	1	0	0
>contig14815	741	741	1	0	0
>contig14815	88	88	1	0	0
>contig14825	373	373	1	0	0
>contig15038	658	658	1	0	1
>contig15038	842	842	1	0	0
>contig15179	183	183	1	1	0
>contig15179	369	369	1	1	0
>contig15286	313	313	1	1	1
>contig15323	243	243	1	1	1
>contig15324	264	264	1	0	0
>contig15324	321	321	1	0	0
>contig15493	541	541	1	1	0
>contig15902	64	64	1	0	0
>contig15951	395	395	1	0	0
>contig16251	543	543	1	0	0
>contig16251	720	720	1	0	0
>contig16369	488	488	1	1	1
>contig16424	182	182	1	1	1
>contig16424	569	569	1	1	1
>contig16437	274	274	1	0	0
>contig16437	356	356	1	0	0
>contig16437	512	512	1	0	0
>contig16615	364	364	1	1	1
>contig16615	415	415	1	1	1
>contig16807	448	448	1	0	0
>contig17133	454	454	1	0	0
>contig17459	550	550	1	0	0
>contig17480	567	567	1	0	0
>contig17815	299	299	1	1	0
>contig17894	282	282	1	0	0
>contig17894	495	495	1	1	0
>contig18129	117	117	1	1	1
>contig18129	225	225	1	1	1
>contig18129	303	303	1	1	1
>contig18129	411	411	1	0	1
>contig18143	402	402	1	1	0
>contig18148	387	387	1	0	0
>contig18313	484	484	1	0	1
>contig19098	165	165	1	1	1
>contig19098	354	354	1	0	1
>contig19594	110	110	1	0	1
>contig19628	467	467	1	0	0
>contig20121	432	432	1	1	1
>contig20121	514	514	1	1	1
>contig20306	425	425	1	0	0
>contig20368	402	402	1	1	0
>contig20954	327	327	1	1	1
>contig20954	460	460	1	1	1
>contig21076	192	192	1	1	1
>contig21076	336	336	1	0	1
>contig21120	354	354	1	1	1
>contig21770	328	328	1	0	0
>contig21910	233	233	1	0	0
>contig21910	365	365	1	0	0
>contig21910	418	418	1	0	0
>contig22100	106	106	1	0	0
>contig22100	49	49	1	0	0
>contig22578	239	239	1	0	0
>contig22578	395	395	1	0	0
>contig24333	146	146	1	0	0
>contig24474	297	297	1	0	0
>contig25216	191	191	1	0	0
>contig25334	46	46	1	0	0
>contig26447	219	219	1	0	0
>contig28081	166	166	1	0	1
>contig28717	112	112	1	0	0
>contig29114	96	96	1	1	1
>contig29474	280	280	1	0	0
>contig29609	301	301	1	0	0
>contig29769	158	158	1	0	0
>contig30108	118	118	1	0	0
>contig31423	167	167	1	0	0
>contig31423	222	222	1	0	0
>contig31479	123	123	1	0	0
>contig31737	276	276	1	0	0
>contig32121	52	52	1	1	1
>contig33158	229	229	1	0	0
>contig33957	148	148	1	0	0
>contig34159	193	193	1	0	0
>contig35218	109	109	1	0	0
>contig35511	18	18	1	1	0
>contig35574	245	245	1	0	0
>contig36317	134	134	1	0	0
>contig36335	174	174	1	0	0
>contig36335	25	25	1	0	0
>contig36407	90	90	1	0	0
>contig37650	83	83	1	0	0
>contig00138	160	160	0	1	0
>contig00477	193	193	0	1	0
>contig00477	83	83	0	1	0
>contig00772	220	220	0	1	1
>contig00772	509	509	0	1	0
>contig00774	314	314	0	1	0
>contig00803	2053	2053	0	1	0
>contig00803	2356	2356	0	1	0
>contig00811	1105	1105	0	1	0
>contig00811	560	560	0	1	0
>contig00820	186	186	0	1	0
>contig00836	506	506	0	1	0
>contig00866	169	169	0	1	0
>contig00961	2866	2866	0	1	0
>contig00961	85	85	0	1	0
>contig00963	8	8	0	1	0
>contig00975	469	469	0	1	0
>contig00995	371	371	0	1	0
>contig00998	381	381	0	1	0
>contig01001	192	192	0	1	0
>contig01003	186	186	0	1	0
>contig01008	250	250	0	1	0
>contig01009	267	267	0	1	0
>contig01016	80	80	0	1	0
>contig01018	8	8	0	1	0
>contig01019	735	735	0	1	0
>contig01021	90	90	0	1	0
>contig01098	234	234	0	1	0
>contig01098	578	578	0	1	0
>contig01132	355	355	0	1	0
>contig01139	179	179	0	1	0
>contig01140	32	32	0	1	0
>contig01145	15	15	0	1	0
>contig01148	328	328	0	1	0
>contig01148	631	631	0	1	0
>contig01155	251	251	0	1	0
>contig01155	93	93	0	1	0
>contig01159	146	146	0	1	0
>contig01176	105	105	0	1	0
>contig01179	180	180	0	1	0
>contig01197	208	208	0	1	0
>contig01197	313	313	0	1	0
>contig01284	635	635	0	1	0
>contig01284	809	809	0	1	0
>contig01288	242	242	0	1	0
>contig01292	847	847	0	1	0
>contig01335	47	47	0	1	0
>contig01461	1677	1677	0	1	0
>contig01461	1786	1786	0	1	0
>contig01461	1908	1908	0	1	0
>contig01461	1978	1978	0	1	0
>contig01461	2091	2091	0	1	0
>contig01461	2361	2361	0	1	0
>contig01461	594	594	0	1	0
>contig01468	393	393	0	1	0
>contig01487	356	356	0	1	0
>contig01487	686	686	0	1	0
>contig01487	802	802	0	1	0
>contig01542	202	202	0	1	0
>contig01542	29	29	0	1	0
>contig01542	834	834	0	1	1
>contig01626	192	192	0	1	0
>contig02007	774	774	0	1	0
>contig02009	311	311	0	1	0
>contig02009	420	420	0	1	0
>contig02009	58	58	0	1	0
>contig02038	73	73	0	1	0
>contig02120	1068	1068	0	1	0
>contig02121	95	95	0	1	0
>contig02123	327	327	0	1	0
>contig02127	16	16	0	1	0
>contig02180	388	388	0	1	0
>contig02181	234	234	0	1	0
>contig02241	111	111	0	1	0
>contig02244	322	322	0	1	0
>contig02351	126	126	0	1	0
>contig02351	430	430	0	1	0
>contig02397	603	603	0	1	0
>contig02547	241	241	0	1	0
>contig02645	26	26	0	1	0
>contig02645	77	77	0	1	0
>contig02654	244	244	0	1	0
>contig02655	118	118	0	1	0
>contig02655	582	582	0	1	0
>contig02655	790	790	0	1	0
>contig02700	57	57	0	1	0
>contig02726	392	392	0	1	0
>contig02748	128	128	0	1	0
>contig02748	401	401	0	1	0
>contig02752	496	496	0	1	0
>contig02754	278	278	0	1	0
>contig02763	499	499	0	1	0
>contig02807	1291	1291	0	1	0
>contig02807	1576	1576	0	1	0
>contig02807	1687	1687	0	1	0
>contig02807	181	181	0	1	0
>contig02807	250	250	0	1	0
>contig02807	499	499	0	1	0
>contig02807	595	595	0	1	0
>contig02809	1051	1051	0	1	0
>contig02810	132	132	0	1	0
>contig02910	53	53	0	1	0
>contig02932	1133	1133	0	1	0
>contig02932	1758	1758	0	1	0
>contig02932	1965	1965	0	1	0
>contig02932	2409	2409	0	1	0
>contig02932	466	466	0	1	0
>contig02932	574	574	0	1	0
>contig02932	700	700	0	1	0
>contig02993	2543	2543	0	1	0
>contig02993	2669	2669	0	1	0
>contig03129	102	102	0	1	0
>contig03129	11	11	0	1	1
>contig03132	197	197	0	1	1
>contig03133	53	53	0	1	0
>contig03140	38	38	0	1	0
>contig03150	1754	1754	0	1	0
>contig03150	1850	1850	0	1	0
>contig03150	2216	2216	0	1	0
>contig03150	2285	2285	0	1	0
>contig03150	2348	2348	0	1	0
>contig03153	7	7	0	1	0
>contig03156	568	568	0	1	0
>contig03156	85	85	0	1	0
>contig03255	1094	1094	0	1	0
>contig03255	1211	1211	0	1	0
>contig03257	155	155	0	1	0
>contig03266	125	125	0	1	0
>contig03266	44	44	0	1	0
>contig03266	644	644	0	1	0
>contig03271	993	993	0	1	0
>contig03323	212	212	0	1	0
>contig03409	1157	1157	0	1	0
>contig03409	1220	1220	0	1	0
>contig03409	1277	1277	0	1	0
>contig03409	1672	1672	0	1	0
>contig03409	1758	1758	0	1	0
>contig03409	357	357	0	1	0
>contig03409	656	656	0	1	0
>contig03409	88	88	0	1	0
>contig03411	140	140	0	1	0
>contig03412	1465	1465	0	1	0
>contig03412	147	147	0	1	0
>contig03412	1678	1678	0	1	0
>contig03412	377	377	0	1	0
>contig03412	463	463	0	1	0
>contig03453	364	364	0	1	0
>contig03496	374	374	0	1	0
>contig03498	143	143	0	1	0
>contig03498	197	197	0	1	0
>contig03498	279	279	0	1	0
>contig03498	370	370	0	1	0
>contig03584	157	157	0	1	0
>contig03584	739	739	0	1	0
>contig03585	234	234	0	1	0
>contig03710	233	233	0	1	0
>contig03712	105	105	0	1	0
>contig03712	161	161	0	1	0
>contig03949	2239	2239	0	1	1
>contig03949	460	460	0	1	0
>contig03949	673	673	0	1	0
>contig04141	376	376	0	1	0
>contig04141	860	860	0	1	0
>contig04142	189	189	0	1	0
>contig04144	349	349	0	1	0
>contig04225	1276	1276	0	1	0
>contig04225	2005	2005	0	1	0
>contig04225	2239	2239	0	1	0
>contig04225	2587	2587	0	1	0
>contig04225	2675	2675	0	1	0
>contig04311	492	492	0	1	0
>contig04312	364	364	0	1	0
>contig04318	868	868	0	1	0
>contig04322	269	269	0	1	0
>contig04351	734	734	0	1	0
>contig04351	821	821	0	1	0
>contig04546	312	312	0	1	0
>contig04584	1059	1059	0	1	0
>contig04584	2618	2618	0	1	0
>contig04584	2713	2713	0	1	0
>contig04584	443	443	0	1	0
>contig04603	1890	1890	0	1	0
>contig04750	323	323	0	1	0
>contig04751	1082	1082	0	1	0
>contig04751	1355	1355	0	1	0
>contig04751	1904	1904	0	1	0
>contig04754	261	261	0	1	0
>contig04754	431	431	0	1	0
>contig04756	341	341	0	1	0
>contig04781	855	855	0	1	0
>contig04887	335	335	0	1	0
>contig04887	413	413	0	1	0
>contig04887	478	478	0	1	0
>contig04906	183	183	0	1	0
>contig04906	584	584	0	1	0
>contig04937	454	454	0	1	0
>contig05053	339	339	0	1	0
>contig05206	153	153	0	1	0
>contig05386	250	250	0	1	0
>contig05386	715	715	0	1	0
>contig05388	69	69	0	1	0
>contig05422	139	139	0	1	0
>contig05460	314	314	0	1	0
>contig05557	190	190	0	1	0
>contig05558	16	16	0	1	0
>contig05558	294	294	0	1	0
>contig05910	247	247	0	1	0
>contig06114	27	27	0	1	0
>contig06115	167	167	0	1	0
>contig06115	97	97	0	1	0
>contig06130	78	78	0	1	0
>contig06161	437	437	0	1	0
>contig06365	1392	1392	0	1	0
>contig06365	2341	2341	0	1	0
>contig06365	3187	3187	0	1	0
>contig06365	3262	3262	0	1	0
>contig06365	447	447	0	1	0
>contig06367	282	282	0	1	0
>contig06367	434	434	0	1	0
>contig06393	1011	1011	0	1	0
>contig06393	1071	1071	0	1	0
>contig06393	165	165	0	1	0
>contig06425	982	982	0	1	0
>contig06437	906	906	0	1	0
>contig06438	147	147	0	1	0
>contig06453	364	364	0	1	0
>contig06453	427	427	0	1	0
>contig06465	185	185	0	1	0
>contig06467	477	477	0	1	0
>contig06474	20	20	0	1	0
>contig06538	38	38	0	1	0
>contig06539	155	155	0	1	0
>contig06645	591	591	0	1	0
>contig06647	375	375	0	1	0
>contig06647	774	774	0	1	0
>contig06737	367	367	0	1	0
>contig06739	47	47	0	1	0
>contig06928	2164	2164	0	1	0
>contig06929	713	713	0	1	0
>contig06935	492	492	0	1	0
>contig06940	1135	1135	0	1	0
>contig06940	1381	1381	0	1	0
>contig06940	1454	1454	0	1	0
>contig06940	1690	1690	0	1	0
>contig06940	2115	2115	0	1	0
>contig06940	213	213	0	1	0
>contig06940	474	474	0	1	0
>contig06940	694	694	0	1	0
>contig06940	984	984	0	1	0
>contig06941	1481	1481	0	1	0
>contig06953	1039	1039	0	1	0
>contig06976	1543	1543	0	1	0
>contig06982	420	420	0	1	0
>contig06982	720	720	0	1	0
>contig06983	164	164	0	1	0
>contig07000	671	671	0	1	0
>contig07000	754	754	0	1	0
>contig07000	877	877	0	1	0
>contig07001	477	477	0	1	0
>contig07001	619	619	0	1	0
>contig07018	1911	1911	0	1	1
>contig07018	199	199	0	1	1
>contig07018	2001	2001	0	1	1
>contig07018	496	496	0	1	0
>contig07018	658	658	0	1	1
>contig07024	674	674	0	1	1
>contig07066	486	486	0	1	0
>contig07079	108	108	0	1	0
>contig07079	174	174	0	1	0
>contig07079	264	264	0	1	0
>contig07079	443	443	0	1	0
>contig07079	6	6	0	1	0
>contig07080	429	429	0	1	0
>contig07080	887	887	0	1	0
>contig07084	175	175	0	1	0
>contig07084	1793	1793	0	1	0
>contig07084	2420	2420	0	1	0
>contig07084	250	250	0	1	0
>contig07084	857	857	0	1	0
>contig07096	1289	1289	0	1	0
>contig07096	970	970	0	1	0
>contig07097	1157	1157	0	1	0
>contig07097	206	206	0	1	0
>contig07097	448	448	0	1	0
>contig07097	653	653	0	1	0
>contig07097	783	783	0	1	0
>contig07102	1399	1399	0	1	1
>contig07102	1504	1504	0	1	0
>contig07103	282	282	0	1	0
>contig07103	79	79	0	1	0
>contig07112	1073	1073	0	1	0
>contig07112	1130	1130	0	1	0
>contig07112	444	444	0	1	0
>contig07117	1628	1628	0	1	0
>contig07117	1712	1712	0	1	0
>contig07133	826	826	0	1	0
>contig07135	871	871	0	1	0
>contig07135	983	983	0	1	0
>contig07156	1461	1461	0	1	0
>contig07156	728	728	0	1	0
>contig07156	987	987	0	1	0
>contig07157	537	537	0	1	0
>contig07189	270	270	0	1	0
>contig07189	569	569	0	1	0
>contig07209	53	53	0	1	0
>contig07222	1022	1022	0	1	1
>contig07222	1198	1198	0	1	1
>contig07222	1660	1660	0	1	0
>contig07222	1795	1795	0	1	0
>contig07222	303	303	0	1	0
>contig07251	651	651	0	1	0
>contig07312	951	951	0	1	1
>contig07313	426	426	0	1	0
>contig07313	963	963	0	1	1
>contig07322	1336	1336	0	1	0
>contig07339	1381	1381	0	1	0
>contig07339	530	530	0	1	0
>contig07340	154	154	0	1	0
>contig07344	38	38	0	1	0
>contig07352	242	242	0	1	0
>contig07388	650	650	0	1	0
>contig07388	736	736	0	1	0
>contig07388	812	812	0	1	0
>contig07389	300	300	0	1	0
>contig07394	139	139	0	1	1
>contig07394	419	419	0	1	1
>contig07394	611	611	0	1	1
>contig07433	13	13	0	1	0
>contig07433	213	213	0	1	0
>contig07433	819	819	0	1	0
>contig07434	346	346	0	1	0
>contig07483	1332	1332	0	1	0
>contig07483	1521	1521	0	1	0
>contig07486	468	468	0	1	0
>contig07487	524	524	0	1	0
>contig07493	1126	1126	0	1	0
>contig07493	985	985	0	1	0
>contig07496	1063	1063	0	1	0
>contig07514	493	493	0	1	0
>contig07526	295	295	0	1	0
>contig07526	94	94	0	1	0
>contig07528	318	318	0	1	0
>contig07528	892	892	0	1	0
>contig07573	283	283	0	1	0
>contig07574	1157	1157	0	1	0
>contig07575	110	110	0	1	0
>contig07618	116	116	0	1	0
>contig07619	601	601	0	1	0
>contig07619	985	985	0	1	0
>contig07634	459	459	0	1	0
>contig07657	54	54	0	1	0
>contig07658	90	90	0	1	0
>contig07672	431	431	0	1	0
>contig07672	782	782	0	1	0
>contig07681	1049	1049	0	1	0
>contig07681	622	622	0	1	0
>contig07681	990	990	0	1	0
>contig07763	276	276	0	1	0
>contig07763	723	723	0	1	0
>contig07771	141	141	0	1	0
>contig07771	286	286	0	1	0
>contig07781	933	933	0	1	0
>contig07783	750	750	0	1	0
>contig07783	829	829	0	1	0
>contig07871	640	640	0	1	0
>contig07881	310	310	0	1	0
>contig07945	1076	1076	0	1	0
>contig07945	1336	1336	0	1	0
>contig07945	1741	1741	0	1	0
>contig07945	190	190	0	1	0
>contig07945	241	241	0	1	0
>contig07945	514	514	0	1	0
>contig07949	82	82	0	1	0
>contig08050	113	113	0	1	0
>contig08129	180	180	0	1	0
>contig08311	686	686	0	1	0
>contig08311	841	841	0	1	1
>contig08312	28	28	0	1	0
>contig08482	388	388	0	1	0
>contig08714	287	287	0	1	0
>contig09079	77	77	0	1	0
>contig09151	305	305	0	1	0
>contig09151	386	386	0	1	1
>contig09445	40	40	0	1	0
>contig09467	170	170	0	1	0
>contig09467	281	281	0	1	1
>contig09620	202	202	0	1	0
>contig09620	284	284	0	1	0
>contig09805	58	58	0	1	0
>contig09826	668	668	0	1	0
>contig09826	740	740	0	1	0
>contig09884	177	177	0	1	0
>contig09884	18	18	0	1	0
>contig09884	330	330	0	1	0
>contig09884	426	426	0	1	0
>contig10435	370	370	0	1	0
>contig12152	134	134	0	1	0
>contig12186	10275	10275	0	1	0
>contig12186	1167	1167	0	1	0
>contig12186	1413	1413	0	1	1
>contig12186	1596	1596	0	1	0
>contig12186	1953	1953	0	1	0
>contig12186	3280	3280	0	1	0
>contig12186	3618	3618	0	1	0
>contig12186	3902	3902	0	1	1
>contig12186	3966	3966	0	1	1
>contig12186	4233	4233	0	1	1
>contig12186	5544	5544	0	1	0
>contig12186	6483	6483	0	1	0
>contig12186	6603	6603	0	1	0
>contig12186	7602	7602	0	1	0
>contig12186	7687	7687	0	1	0
>contig12186	9387	9387	0	1	0
>contig12187	2153	2153	0	1	0
>contig12187	4040	4040	0	1	0
>contig12187	4283	4283	0	1	0
>contig12190	1189	1189	0	1	0
>contig12192	1672	1672	0	1	0
>contig12203	2484	2484	0	1	0
>contig12203	2829	2829	0	1	0
>contig12213	3199	3199	0	1	0
>contig12215	1819	1819	0	1	0
>contig12215	1909	1909	0	1	0
>contig12215	2771	2771	0	1	0
>contig12215	3088	3088	0	1	0
>contig12215	3244	3244	0	1	0
>contig12218	1861	1861	0	1	0
>contig12218	2738	2738	0	1	0
>contig12221	1426	1426	0	1	0
>contig12221	1590	1590	0	1	0
>contig12221	1694	1694	0	1	0
>contig12221	310	310	0	1	0
>contig12221	399	399	0	1	0
>contig12221	455	455	0	1	0
>contig12221	557	557	0	1	0
>contig12221	634	634	0	1	0
>contig12224	352	352	0	1	0
>contig12244	2457	2457	0	1	0
>contig12251	1176	1176	0	1	0
>contig12251	1404	1404	0	1	0
>contig12251	1464	1464	0	1	0
>contig12251	1695	1695	0	1	0
>contig12251	1836	1836	0	1	0
>contig12251	2295	2295	0	1	0
>contig12251	882	882	0	1	0
>contig12251	981	981	0	1	0
>contig12255	1241	1241	0	1	0
>contig12255	1534	1534	0	1	0
>contig12255	1834	1834	0	1	0
>contig12255	637	637	0	1	0
>contig12259	109	109	0	1	0
>contig12259	1369	1369	0	1	0
>contig12259	1642	1642	0	1	0
>contig12259	1768	1768	0	1	0
>contig12259	2053	2053	0	1	0
>contig12259	721	721	0	1	0
>contig12259	811	811	0	1	0
>contig12259	882	882	0	1	0
>contig12259	999	999	0	1	0
>contig12262	1396	1396	0	1	0
>contig12270	1484	1484	0	1	0
>contig12270	2034	2034	0	1	0
>contig12271	1230	1230	0	1	0
>contig12273	1624	1624	0	1	0
>contig12273	2065	2065	0	1	0
>contig12283	2092	2092	0	1	0
>contig12284	1036	1036	0	1	0
>contig12284	269	269	0	1	0
>contig12292	1832	1832	0	1	0
>contig12292	1897	1897	0	1	1
>contig12293	1106	1106	0	1	0
>contig12293	1490	1490	0	1	0
>contig12293	2003	2003	0	1	0
>contig12293	2190	2190	0	1	0
>contig12293	572	572	0	1	0
>contig12297	1368	1368	0	1	0
>contig12304	779	779	0	1	0
>contig12307	1777	1777	0	1	0
>contig12312	314	314	0	1	0
>contig12316	2058	2058	0	1	0
>contig12316	789	789	0	1	0
>contig12329	2249	2249	0	1	0
>contig12330	1652	1652	0	1	0
>contig12334	2274	2274	0	1	0
>contig12336	1110	1110	0	1	0
>contig12336	1375	1375	0	1	0
>contig12340	1895	1895	0	1	0
>contig12340	1955	1955	0	1	0
>contig12340	2144	2144	0	1	0
>contig12340	755	755	0	1	0
>contig12341	1358	1358	0	1	0
>contig12346	531	531	0	1	0
>contig12354	1089	1089	0	1	0
>contig12354	1344	1344	0	1	0
>contig12354	173	173	0	1	0
>contig12354	231	231	0	1	0
>contig12354	340	340	0	1	0
>contig12364	1082	1082	0	1	0
>contig12364	1154	1154	0	1	0
>contig12364	1469	1469	0	1	0
>contig12364	1880	1880	0	1	0
>contig12364	527	527	0	1	0
>contig12364	983	983	0	1	0
>contig12368	1333	1333	0	1	0
>contig12368	1903	1903	0	1	0
>contig12373	1092	1092	0	1	0
>contig12373	1365	1365	0	1	0
>contig12373	509	509	0	1	0
>contig12373	597	597	0	1	0
>contig12373	966	966	0	1	0
>contig12374	103	103	0	1	0
>contig12383	1742	1742	0	1	0
>contig12407	1639	1639	0	1	0
>contig12407	730	730	0	1	0
>contig12407	982	982	0	1	0
>contig12422	1780	1780	0	1	0
>contig12422	314	314	0	1	0
>contig12422	895	895	0	1	0
>contig12434	1512	1512	0	1	0
>contig12443	1300	1300	0	1	0
>contig12443	1360	1360	0	1	0
>contig12443	255	255	0	1	0
>contig12443	847	847	0	1	0
>contig12455	1174	1174	0	1	0
>contig12455	1348	1348	0	1	0
>contig12455	470	470	0	1	0
>contig12455	556	556	0	1	0
>contig12459	630	630	0	1	1
>contig12461	1295	1295	0	1	0
>contig12496	162	162	0	1	0
>contig12496	1815	1815	0	1	0
>contig12496	42	42	0	1	0
>contig12497	1170	1170	0	1	0
>contig12497	1440	1440	0	1	1
>contig12497	1548	1548	0	1	1
>contig12497	1870	1870	0	1	0
>contig12497	1930	1930	0	1	0
>contig12512	364	364	0	1	0
>contig12517	920	920	0	1	0
>contig12518	970	970	0	1	0
>contig12522	1450	1450	0	1	0
>contig12542	389	389	0	1	0
>contig12542	662	662	0	1	0
>contig12559	974	974	0	1	0
>contig12570	1103	1103	0	1	0
>contig12570	1284	1284	0	1	0
>contig12570	1514	1514	0	1	0
>contig12570	543	543	0	1	0
>contig12570	925	925	0	1	0
>contig12574	386	386	0	1	0
>contig12574	686	686	0	1	0
>contig12577	1791	1791	0	1	0
>contig12577	761	761	0	1	0
>contig12590	109	109	0	1	0
>contig12590	203	203	0	1	0
>contig12590	27	27	0	1	0
>contig12590	466	466	0	1	0
>contig12590	536	536	0	1	0
>contig12590	623	623	0	1	0
>contig12590	725	725	0	1	0
>contig12605	1261	1261	0	1	0
>contig12605	1447	1447	0	1	0
>contig12605	755	755	0	1	0
>contig12606	246	246	0	1	0
>contig12606	786	786	0	1	0
>contig12609	1472	1472	0	1	0
>contig12609	533	533	0	1	0
>contig12609	590	590	0	1	0
>contig12609	732	732	0	1	0
>contig12622	1474	1474	0	1	0
>contig12622	1573	1573	0	1	0
>contig12627	1324	1324	0	1	0
>contig12649	370	370	0	1	0
>contig12652	1280	1280	0	1	0
>contig12652	1421	1421	0	1	0
>contig12652	581	581	0	1	0
>contig12652	641	641	0	1	0
>contig12676	1010	1010	0	1	0
>contig12676	1328	1328	0	1	0
>contig12676	1513	1513	0	1	0
>contig12679	769	769	0	1	0
>contig12684	136	136	0	1	0
>contig12691	724	724	0	1	0
>contig12699	436	436	0	1	0
>contig12699	598	598	0	1	0
>contig12699	678	678	0	1	0
>contig12714	945	945	0	1	0
>contig12719	850	850	0	1	0
>contig12746	1303	1303	0	1	0
>contig12747	1053	1053	0	1	0
>contig12747	1335	1335	0	1	0
>contig12747	733	733	0	1	0
>contig12749	540	540	0	1	0
>contig12752	506	506	0	1	0
>contig12752	784	784	0	1	0
>contig12756	463	463	0	1	0
>contig12759	1272	1272	0	1	0
>contig12759	1330	1330	0	1	0
>contig12759	435	435	0	1	0
>contig12761	1049	1049	0	1	0
>contig12761	1199	1199	0	1	0
>contig12790	887	887	0	1	1
>contig12794	354	354	0	1	0
>contig12797	362	362	0	1	0
>contig12804	660	660	0	1	1
>contig12808	519	519	0	1	0
>contig12811	321	321	0	1	0
>contig12811	412	412	0	1	0
>contig12811	983	983	0	1	0
>contig12842	1388	1388	0	1	0
>contig12857	826	826	0	1	0
>contig12857	972	972	0	1	0
>contig12860	927	927	0	1	0
>contig12862	1349	1349	0	1	0
>contig12862	491	491	0	1	0
>contig12879	1011	1011	0	1	0
>contig12900	1017	1017	0	1	0
>contig12900	1173	1173	0	1	0
>contig12900	246	246	0	1	0
>contig12900	790	790	0	1	0
>contig12902	128	128	0	1	0
>contig12902	258	258	0	1	0
>contig12902	347	347	0	1	0
>contig12902	530	530	0	1	0
>contig12902	713	713	0	1	0
>contig12936	624	624	0	1	0
>contig12973	1104	1104	0	1	0
>contig12973	1170	1170	0	1	0
>contig12973	490	490	0	1	0
>contig12973	816	816	0	1	0
>contig12974	1148	1148	0	1	0
>contig12974	995	995	0	1	0
>contig12977	136	136	0	1	0
>contig12977	485	485	0	1	0
>contig12977	782	782	0	1	0
>contig12984	331	331	0	1	0
>contig12984	849	849	0	1	0
>contig13004	1010	1010	0	1	0
>contig13004	422	422	0	1	0
>contig13004	861	861	0	1	0
>contig13009	670	670	0	1	0
>contig13025	1241	1241	0	1	0
>contig13025	437	437	0	1	0
>contig13025	806	806	0	1	0
>contig13026	598	598	0	1	0
>contig13026	686	686	0	1	0
>contig13057	1156	1156	0	1	0
>contig13090	1183	1183	0	1	0
>contig13090	783	783	0	1	0
>contig13100	1272	1272	0	1	0
>contig13100	562	562	0	1	0
>contig13100	658	658	0	1	0
>contig13100	908	908	0	1	0
>contig13125	1212	1212	0	1	0
>contig13125	355	355	0	1	1
>contig13162	1227	1227	0	1	0
>contig13162	144	144	0	1	0
>contig13182	858	858	0	1	0
>contig13189	283	283	0	1	0
>contig13189	612	612	0	1	0
>contig13189	840	840	0	1	0
>contig13376	319	319	0	1	0
>contig13385	887	887	0	1	0
>contig13387	524	524	0	1	0
>contig13387	968	968	0	1	0
>contig13412	811	811	0	1	0
>contig13413	350	350	0	1	0
>contig13413	635	635	0	1	0
>contig13413	716	716	0	1	0
>contig13426	622	622	0	1	0
>contig13426	805	805	0	1	0
>contig13453	663	663	0	1	1
>contig13463	509	509	0	1	0
>contig13532	163	163	0	1	0
>contig13637	761	761	0	1	1
>contig13637	892	892	0	1	0
>contig13657	630	630	0	1	0
>contig13718	277	277	0	1	0
>contig13718	370	370	0	1	0
>contig13718	457	457	0	1	0
>contig13718	760	760	0	1	0
>contig13718	814	814	0	1	0
>contig13718	910	910	0	1	0
>contig13719	988	988	0	1	0
>contig13736	662	662	0	1	0
>contig13814	165	165	0	1	0
>contig13821	677	677	0	1	0
>contig13824	528	528	0	1	0
>contig13824	752	752	0	1	0
>contig13879	751	751	0	1	0
>contig13879	971	971	0	1	0
>contig13987	598	598	0	1	0
>contig13987	705	705	0	1	0
>contig13987	896	896	0	1	0
>contig14071	269	269	0	1	0
>contig14071	458	458	0	1	0
>contig14071	990	990	0	1	0
>contig14124	211	211	0	1	0
>contig14262	119	119	0	1	0
>contig14272	615	615	0	1	0
>contig14272	669	669	0	1	0
>contig14303	248	248	0	1	0
>contig14344	564	564	0	1	0
>contig14357	776	776	0	1	0
>contig14437	185	185	0	1	0
>contig14437	337	337	0	1	0
>contig14437	418	418	0	1	0
>contig14437	613	613	0	1	0
>contig14460	405	405	0	1	0
>contig14460	881	881	0	1	0
>contig14574	249	249	0	1	0
>contig14605	432	432	0	1	0
>contig14605	810	810	0	1	0
>contig14605	864	864	0	1	0
>contig14656	540	540	0	1	0
>contig14693	720	720	0	1	0
>contig14702	409	409	0	1	1
>contig14702	884	884	0	1	0
>contig14744	168	168	0	1	0
>contig14744	268	268	0	1	0
>contig14755	467	467	0	1	0
>contig14755	575	575	0	1	0
>contig14806	652	652	0	1	0
>contig14986	147	147	0	1	0
>contig15027	322	322	0	1	0
>contig15056	563	563	0	1	0
>contig15056	661	661	0	1	0
>contig15065	584	584	0	1	0
>contig15143	419	419	0	1	0
>contig15169	189	189	0	1	0
>contig15217	687	687	0	1	0
>contig15269	727	727	0	1	0
>contig15286	421	421	0	1	1
>contig15321	363	363	0	1	0
>contig15321	442	442	0	1	0
>contig15392	553	553	0	1	0
>contig15493	212	212	0	1	0
>contig15493	660	660	0	1	0
>contig15635	214	214	0	1	0
>contig15635	287	287	0	1	0
>contig15885	421	421	0	1	0
>contig15904	634	634	0	1	0
>contig16049	392	392	0	1	0
>contig16090	129	129	0	1	0
>contig16090	292	292	0	1	0
>contig16117	60	60	0	1	0
>contig16195	503	503	0	1	0
>contig16286	402	402	0	1	0
>contig16306	513	513	0	1	0
>contig16423	375	375	0	1	0
>contig16423	648	648	0	1	0
>contig16424	266	266	0	1	0
>contig16424	45	45	0	1	0
>contig16441	239	239	0	1	0
>contig16441	359	359	0	1	0
>contig16578	509	509	0	1	0
>contig16578	581	581	0	1	0
>contig16615	193	193	0	1	0
>contig16615	304	304	0	1	1
>contig16690	130	130	0	1	1
>contig16690	181	181	0	1	1
>contig16690	247	247	0	1	1
>contig16813	301	301	0	1	0
>contig16813	616	616	0	1	0
>contig16912	51	51	0	1	0
>contig16913	503	503	0	1	0
>contig17086	424	424	0	1	0
>contig17132	262	262	0	1	0
>contig17241	193	193	0	1	0
>contig17641	229	229	0	1	1
>contig18106	145	145	0	1	0
>contig18106	374	374	0	1	0
>contig18146	334	334	0	1	1
>contig18313	343	343	0	1	1
>contig19003	555	555	0	1	0
>contig19260	427	427	0	1	0
>contig19280	344	344	0	1	0
>contig19280	513	513	0	1	0
>contig19319	188	188	0	1	0
>contig19713	389	389	0	1	0
>contig19758	282	282	0	1	0
>contig19762	491	491	0	1	0
>contig19830	136	136	0	1	1
>contig19931	126	126	0	1	0
>contig19970	208	208	0	1	0
>contig20099	321	321	0	1	1
>contig20483	166	166	0	1	0
>contig20504	409	409	0	1	0
>contig20707	11	11	0	1	0
>contig20707	121	121	0	1	0
>contig20992	310	310	0	1	0
>contig21143	227	227	0	1	0
>contig21502	163	163	0	1	0
>contig22288	174	174	0	1	0
>contig22914	42	42	0	1	0
>contig24326	294	294	0	1	0
>contig26085	45	45	0	1	0
>contig26574	154	154	0	1	0
>contig26924	117	117	0	1	0
>contig27077	66	66	0	1	0
>contig27482	73	73	0	1	0
>contig28376	127	127	0	1	0
>contig28398	323	323	0	1	0
>contig29112	288	288	0	1	0
>contig31624	140	140	0	1	0
>contig31638	91	91	0	1	0
>contig32680	42	42	0	1	0
>contig32855	242	242	0	1	0
>contig33087	301	301	0	1	0
>contig33938	108	108	0	1	0
>contig35755	22	22	0	1	0
>contig36466	131	131	0	1	0
>contig37118	128	128	0	1	0
>contig00070	168	168	0	0	1
>contig00154	71	71	0	0	1
>contig00233	39	39	0	0	1
>contig00285	127	127	0	0	1
>contig00348	86	86	0	0	1
>contig00352	89	89	0	0	1
>contig00381	519	519	0	0	1
>contig00381	834	834	0	0	1
>contig00416	92	92	0	0	1
>contig00482	552	552	0	0	1
>contig00574	313	313	0	0	1
>contig00577	258	258	0	0	1
>contig00607	156	156	0	0	1
>contig00611	248	248	0	0	1
>contig00616	183	183	0	0	1
>contig00616	345	345	0	0	1
>contig00616	799	799	0	0	1
>contig00621	83	83	0	0	1
>contig00623	227	227	0	0	1
>contig00623	316	316	0	0	1
>contig00623	644	644	0	0	1
>contig00719	96	96	0	0	1
>contig00795	212	212	0	0	1
>contig00861	600	600	0	0	1
>contig00880	163	163	0	0	1
>contig00881	126	126	0	0	1
>contig00881	5	5	0	0	1
>contig00881	68	68	0	0	1
>contig01218	127	127	0	0	1
>contig01222	163	163	0	0	1
>contig01223	36	36	0	0	1
>contig01228	156	156	0	0	1
>contig01228	217	217	0	0	1
>contig01237	505	505	0	0	1
>contig01239	117	117	0	0	1
>contig01247	151	151	0	0	1
>contig01261	8	8	0	0	1
>contig01262	51	51	0	0	1
>contig01266	76	76	0	0	1
>contig01268	160	160	0	0	1
>contig01269	42	42	0	0	1
>contig01273	239	239	0	0	1
>contig01340	298	298	0	0	1
>contig01340	425	425	0	0	1
>contig01340	509	509	0	0	1
>contig01340	640	640	0	0	1
>contig01341	256	256	0	0	1
>contig01343	662	662	0	0	1
>contig01343	953	953	0	0	1
>contig01352	73	73	0	0	1
>contig01357	317	317	0	0	1
>contig01364	58	58	0	0	1
>contig01368	141	141	0	0	1
>contig01368	333	333	0	0	1
>contig01375	156	156	0	0	1
>contig01385	90	90	0	0	1
>contig01388	169	169	0	0	1
>contig01388	315	315	0	0	1
>contig01419	410	410	0	0	1
>contig01421	351	351	0	0	1
>contig01421	429	429	0	0	1
>contig01448	497	497	0	0	1
>contig01455	133	133	0	0	1
>contig01455	207	207	0	0	1
>contig01455	82	82	0	0	1
>contig01502	325	325	0	0	1
>contig01502	89	89	0	0	1
>contig01503	111	111	0	0	1
>contig01504	8	8	0	0	1
>contig01515	34	34	0	0	1
>contig01542	1092	1092	0	0	1
>contig01542	728	728	0	0	1
>contig01551	27	27	0	0	1
>contig01562	724	724	0	0	1
>contig01562	798	798	0	0	1
>contig01566	860	860	0	0	1
>contig01568	492	492	0	0	1
>contig01571	112	112	0	0	1
>contig01571	273	273	0	0	1
>contig01584	48	48	0	0	1
>contig01641	250	250	0	0	1
>contig01641	706	706	0	0	1
>contig01647	232	232	0	0	1
>contig01647	35	35	0	0	1
>contig01652	310	310	0	0	1
>contig01657	103	103	0	0	1
>contig01657	475	475	0	0	1
>contig01664	94	94	0	0	1
>contig01668	689	689	0	0	1
>contig01668	915	915	0	0	1
>contig01676	237	237	0	0	1
>contig01677	104	104	0	0	1
>contig01677	455	455	0	0	1
>contig01679	153	153	0	0	1
>contig01686	23	23	0	0	1
>contig01687	25	25	0	0	1
>contig01694	101	101	0	0	1
>contig01694	158	158	0	0	1
>contig01694	317	317	0	0	1
>contig01695	188	188	0	0	1
>contig01696	221	221	0	0	1
>contig01696	62	62	0	0	1
>contig01703	1200	1200	0	0	1
>contig01745	51	51	0	0	1
>contig01747	1015	1015	0	0	1
>contig01747	1177	1177	0	0	1
>contig01747	1327	1327	0	0	1
>contig01747	22	22	0	0	1
>contig01747	436	436	0	0	1
>contig01747	649	649	0	0	1
>contig01752	114	114	0	0	1
>contig01752	213	213	0	0	1
>contig01752	450	450	0	0	1
>contig01761	42	42	0	0	1
>contig01762	270	270	0	0	1
>contig01762	46	46	0	0	1
>contig01763	758	758	0	0	1
>contig01808	140	140	0	0	1
>contig01809	91	91	0	0	1
>contig01815	186	186	0	0	1
>contig01828	355	355	0	0	1
>contig01829	351	351	0	0	1
>contig01830	294	294	0	0	1
>contig01860	112	112	0	0	1
>contig01931	1098	1098	0	0	1
>contig01942	263	263	0	0	1
>contig01989	1783	1783	0	0	1
>contig02024	92	92	0	0	1
>contig02070	2249	2249	0	0	1
>contig02070	2481	2481	0	0	1
>contig02070	2594	2594	0	0	1
>contig02070	2714	2714	0	0	1
>contig02070	2873	2873	0	0	1
>contig02071	1495	1495	0	0	1
>contig02079	34	34	0	0	1
>contig02132	391	391	0	0	1
>contig02134	95	95	0	0	1
>contig02135	387	387	0	0	1
>contig02135	75	75	0	0	1
>contig02138	355	355	0	0	1
>contig02139	251	251	0	0	1
>contig02168	549	549	0	0	1
>contig02173	195	195	0	0	1
>contig02174	1170	1170	0	0	1
>contig02174	463	463	0	0	1
>contig02186	141	141	0	0	1
>contig02190	149	149	0	0	1
>contig02204	372	372	0	0	1
>contig02205	376	376	0	0	1
>contig02205	512	512	0	0	1
>contig02207	1010	1010	0	0	1
>contig02207	848	848	0	0	1
>contig02207	926	926	0	0	1
>contig02274	97	97	0	0	1
>contig02332	294	294	0	0	1
>contig02362	111	111	0	0	1
>contig02362	51	51	0	0	1
>contig02366	212	212	0	0	1
>contig02366	8	8	0	0	1
>contig02391	568	568	0	0	1
>contig02393	62	62	0	0	1
>contig02398	286	286	0	0	1
>contig02398	346	346	0	0	1
>contig02404	314	314	0	0	1
>contig02415	395	395	0	0	1
>contig02415	841	841	0	0	1
>contig02422	252	252	0	0	1
>contig02422	405	405	0	0	1
>contig02439	1041	1041	0	0	1
>contig02439	577	577	0	0	1
>contig02485	636	636	0	0	1
>contig02491	239	239	0	0	1
>contig02495	109	109	0	0	1
>contig02499	1244	1244	0	0	1
>contig02499	988	988	0	0	1
>contig02517	107	107	0	0	1
>contig02518	121	121	0	0	1
>contig02518	200	200	0	0	1
>contig02518	265	265	0	0	1
>contig02555	241	241	0	0	1
>contig02596	182	182	0	0	1
>contig02600	737	737	0	0	1
>contig02605	764	764	0	0	1
>contig02619	93	93	0	0	1
>contig02625	238	238	0	0	1
>contig02625	866	866	0	0	1
>contig02625	953	953	0	0	1
>contig02628	133	133	0	0	1
>contig02628	196	196	0	0	1
>contig02662	926	926	0	0	1
>contig02673	57	57	0	0	1
>contig02680	334	334	0	0	1
>contig02707	1989	1989	0	0	1
>contig02734	202	202	0	0	1
>contig02779	605	605	0	0	1
>contig02815	1645	1645	0	0	1
>contig02815	2029	2029	0	0	1
>contig02815	988	988	0	0	1
>contig02816	1006	1006	0	0	1
>contig02817	741	741	0	0	1
>contig02824	60	60	0	0	1
>contig02826	319	319	0	0	1
>contig02837	1373	1373	0	0	1
>contig02852	231	231	0	0	1
>contig02853	244	244	0	0	1
>contig02853	385	385	0	0	1
>contig02854	199	199	0	0	1
>contig02854	53	53	0	0	1
>contig02887	808	808	0	0	1
>contig02941	167	167	0	0	1
>contig02958	126	126	0	0	1
>contig02982	97	97	0	0	1
>contig02984	380	380	0	0	1
>contig02998	373	373	0	0	1
>contig03042	178	178	0	0	1
>contig03045	63	63	0	0	1
>contig03054	420	420	0	0	1
>contig03054	483	483	0	0	1
>contig03056	183	183	0	0	1
>contig03061	16	16	0	0	1
>contig03070	1252	1252	0	0	1
>contig03070	1462	1462	0	0	1
>contig03080	1022	1022	0	0	1
>contig03080	1139	1139	0	0	1
>contig03080	914	914	0	0	1
>contig03087	214	214	0	0	1
>contig03089	75	75	0	0	1
>contig03097	268	268	0	0	1
>contig03097	799	799	0	0	1
>contig03098	428	428	0	0	1
>contig03128	137	137	0	0	1
>contig03162	571	571	0	0	1
>contig03199	130	130	0	0	1
>contig03201	40	40	0	0	1
>contig03206	152	152	0	0	1
>contig03208	187	187	0	0	1
>contig03208	75	75	0	0	1
>contig03210	531	531	0	0	1
>contig03213	252	252	0	0	1
>contig03213	61	61	0	0	1
>contig03215	1860	1860	0	0	1
>contig03215	2220	2220	0	0	1
>contig03215	3326	3326	0	0	1
>contig03215	3772	3772	0	0	1
>contig03215	740	740	0	0	1
>contig03216	237	237	0	0	1
>contig03236	454	454	0	0	1
>contig03237	6	6	0	0	1
>contig03289	671	671	0	0	1
>contig03289	785	785	0	0	1
>contig03291	1002	1002	0	0	1
>contig03291	626	626	0	0	1
>contig03312	900	900	0	0	1
>contig03363	251	251	0	0	1
>contig03363	45	45	0	0	1
>contig03363	592	592	0	0	1
>contig03363	693	693	0	0	1
>contig03363	816	816	0	0	1
>contig03432	1565	1565	0	0	1
>contig03439	650	650	0	0	1
>contig03440	268	268	0	0	1
>contig03444	1119	1119	0	0	1
>contig03444	1227	1227	0	0	1
>contig03448	99	99	0	0	1
>contig03461	351	351	0	0	1
>contig03488	1270	1270	0	0	1
>contig03488	1504	1504	0	0	1
>contig03488	1594	1594	0	0	1
>contig03488	1651	1651	0	0	1
>contig03488	214	214	0	0	1
>contig03521	175	175	0	0	1
>contig03522	520	520	0	0	1
>contig03524	263	263	0	0	1
>contig03524	62	62	0	0	1
>contig03526	68	68	0	0	1
>contig03534	219	219	0	0	1
>contig03537	129	129	0	0	1
>contig03548	36	36	0	0	1
>contig03558	290	290	0	0	1
>contig03570	1314	1314	0	0	1
>contig03570	567	567	0	0	1
>contig03570	997	997	0	0	1
>contig03601	182	182	0	0	1
>contig03671	110	110	0	0	1
>contig03675	144	144	0	0	1
>contig03677	170	170	0	0	1
>contig03686	163	163	0	0	1
>contig03689	289	289	0	0	1
>contig03690	116	116	0	0	1
>contig03692	371	371	0	0	1
>contig03695	95	95	0	0	1
>contig03698	232	232	0	0	1
>contig03698	476	476	0	0	1
>contig03709	108	108	0	0	1
>contig03754	226	226	0	0	1
>contig03773	306	306	0	0	1
>contig03773	38	38	0	0	1
>contig03773	98	98	0	0	1
>contig03801	29	29	0	0	1
>contig03802	108	108	0	0	1
>contig03811	220	220	0	0	1
>contig03861	746	746	0	0	1
>contig03871	1454	1454	0	0	1
>contig03907	399	399	0	0	1
>contig03908	132	132	0	0	1
>contig03949	2041	2041	0	0	1
>contig03949	2407	2407	0	0	1
>contig03964	231	231	0	0	1
>contig03966	15	15	0	0	1
>contig03974	74	74	0	0	1
>contig03975	264	264	0	0	1
>contig03975	357	357	0	0	1
>contig03977	178	178	0	0	1
>contig03985	435	435	0	0	1
>contig04024	189	189	0	0	1
>contig04093	119	119	0	0	1
>contig04093	188	188	0	0	1
>contig04123	969	969	0	0	1
>contig04173	158	158	0	0	1
>contig04239	111	111	0	0	1
>contig04239	24	24	0	0	1
>contig04306	1509	1509	0	0	1
>contig04342	323	323	0	0	1
>contig04352	425	425	0	0	1
>contig04358	90	90	0	0	1
>contig04361	380	380	0	0	1
>contig04362	10	10	0	0	1
>contig04367	409	409	0	0	1
>contig04391	100	100	0	0	1
>contig04391	442	442	0	0	1
>contig04391	715	715	0	0	1
>contig04391	976	976	0	0	1
>contig04407	671	671	0	0	1
>contig04453	893	893	0	0	1
>contig04502	148	148	0	0	1
>contig04571	1455	1455	0	0	1
>contig04578	1196	1196	0	0	1
>contig04578	126	126	0	0	1
>contig04578	2444	2444	0	0	1
>contig04578	2645	2645	0	0	1
>contig04586	1062	1062	0	0	1
>contig04586	1716	1716	0	0	1
>contig04586	2086	2086	0	0	1
>contig04586	2779	2779	0	0	1
>contig04587	1072	1072	0	0	1
>contig04587	282	282	0	0	1
>contig04587	751	751	0	0	1
>contig04608	126	126	0	0	1
>contig04608	1561	1561	0	0	1
>contig04608	1994	1994	0	0	1
>contig04608	2235	2235	0	0	1
>contig04608	2708	2708	0	0	1
>contig04608	2777	2777	0	0	1
>contig04608	299	299	0	0	1
>contig04608	3062	3062	0	0	1
>contig04608	3407	3407	0	0	1
>contig04608	3640	3640	0	0	1
>contig04608	400	400	0	0	1
>contig04609	1180	1180	0	0	1
>contig04609	2306	2306	0	0	1
>contig04609	2468	2468	0	0	1
>contig04609	2558	2558	0	0	1
>contig04609	2812	2812	0	0	1
>contig04609	2935	2935	0	0	1
>contig04617	855	855	0	0	1
>contig04626	1366	1366	0	0	1
>contig04626	586	586	0	0	1
>contig04667	647	647	0	0	1
>contig04673	402	402	0	0	1
>contig04673	773	773	0	0	1
>contig04673	843	843	0	0	1
>contig04678	1607	1607	0	0	1
>contig04682	710	710	0	0	1
>contig04682	809	809	0	0	1
>contig04689	183	183	0	0	1
>contig04693	1072	1072	0	0	1
>contig04693	812	812	0	0	1
>contig04696	806	806	0	0	1
>contig04697	625	625	0	0	1
>contig04697	733	733	0	0	1
>contig04698	178	178	0	0	1
>contig04698	99	99	0	0	1
>contig04706	321	321	0	0	1
>contig04726	897	897	0	0	1
>contig04727	281	281	0	0	1
>contig04728	309	309	0	0	1
>contig04728	550	550	0	0	1
>contig04731	1966	1966	0	0	1
>contig04741	613	613	0	0	1
>contig04741	788	788	0	0	1
>contig04743	323	323	0	0	1
>contig04743	773	773	0	0	1
>contig04797	1693	1693	0	0	1
>contig04838	412	412	0	0	1
>contig04838	768	768	0	0	1
>contig04838	864	864	0	0	1
>contig04851	369	369	0	0	1
>contig04853	52	52	0	0	1
>contig04870	480	480	0	0	1
>contig04870	572	572	0	0	1
>contig04881	1029	1029	0	0	1
>contig04901	1176	1176	0	0	1
>contig04901	555	555	0	0	1
>contig04901	915	915	0	0	1
>contig04941	1313	1313	0	0	1
>contig04961	1952	1952	0	0	1
>contig04961	888	888	0	0	1
>contig04976	1236	1236	0	0	1
>contig04976	1318	1318	0	0	1
>contig04978	422	422	0	0	1
>contig04978	492	492	0	0	1
>contig05028	131	131	0	0	1
>contig05031	78	78	0	0	1
>contig05033	109	109	0	0	1
>contig05033	224	224	0	0	1
>contig05033	388	388	0	0	1
>contig05033	511	511	0	0	1
>contig05033	673	673	0	0	1
>contig05033	799	799	0	0	1
>contig05043	472	472	0	0	1
>contig05078	299	299	0	0	1
>contig05126	1083	1083	0	0	1
>contig05126	824	824	0	0	1
>contig05126	930	930	0	0	1
>contig05167	920	920	0	0	1
>contig05181	257	257	0	0	1
>contig05217	821	821	0	0	1
>contig05231	856	856	0	0	1
>contig05239	149	149	0	0	1
>contig05266	166	166	0	0	1
>contig05266	235	235	0	0	1
>contig05267	106	106	0	0	1
>contig05267	508	508	0	0	1
>contig05270	127	127	0	0	1
>contig05270	67	67	0	0	1
>contig05281	296	296	0	0	1
>contig05281	380	380	0	0	1
>contig05285	145	145	0	0	1
>contig05285	278	278	0	0	1
>contig05291	313	313	0	0	1
>contig05292	200	200	0	0	1
>contig05292	284	284	0	0	1
>contig05292	499	499	0	0	1
>contig05308	234	234	0	0	1
>contig05308	431	431	0	0	1
>contig05312	99	99	0	0	1
>contig05313	149	149	0	0	1
>contig05346	122	122	0	0	1
>contig05346	641	641	0	0	1
>contig05346	731	731	0	0	1
>contig05496	362	362	0	0	1
>contig05498	122	122	0	0	1
>contig05543	60	60	0	0	1
>contig05594	14	14	0	0	1
>contig05662	64	64	0	0	1
>contig05664	313	313	0	0	1
>contig05664	453	453	0	0	1
>contig05664	649	649	0	0	1
>contig05691	711	711	0	0	1
>contig05756	23	23	0	0	1
>contig05759	24	24	0	0	1
>contig05759	75	75	0	0	1
>contig06001	93	93	0	0	1
>contig06002	90	90	0	0	1
>contig06004	22	22	0	0	1
>contig06046	491	491	0	0	1
>contig06046	638	638	0	0	1
>contig06049	569	569	0	0	1
>contig06049	859	859	0	0	1
>contig06050	489	489	0	0	1
>contig06050	831	831	0	0	1
>contig06097	580	580	0	0	1
>contig06098	454	454	0	0	1
>contig06177	113	113	0	0	1
>contig06214	827	827	0	0	1
>contig06224	29	29	0	0	1
>contig06373	1113	1113	0	0	1
>contig06373	1299	1299	0	0	1
>contig06373	914	914	0	0	1
>contig06374	112	112	0	0	1
>contig06375	313	313	0	0	1
>contig06375	481	481	0	0	1
>contig06391	37	37	0	0	1
>contig06391	713	713	0	0	1
>contig06397	1011	1011	0	0	1
>contig06397	2137	2137	0	0	1
>contig06399	280	280	0	0	1
>contig06411	1039	1039	0	0	1
>contig06411	1573	1573	0	0	1
>contig06411	712	712	0	0	1
>contig06411	781	781	0	0	1
>contig06411	865	865	0	0	1
>contig06413	1191	1191	0	0	1
>contig06421	686	686	0	0	1
>contig06422	13	13	0	0	1
>contig06422	252	252	0	0	1
>contig06423	1423	1423	0	0	1
>contig06423	1501	1501	0	0	1
>contig06423	408	408	0	0	1
>contig06423	928	928	0	0	1
>contig06433	1529	1529	0	0	1
>contig06433	1663	1663	0	0	1
>contig06469	337	337	0	0	1
>contig06481	563	563	0	0	1
>contig06483	161	161	0	0	1
>contig06483	239	239	0	0	1
>contig06483	325	325	0	0	1
>contig06493	205	205	0	0	1
>contig06494	192	192	0	0	1
>contig06509	743	743	0	0	1
>contig06511	106	106	0	0	1
>contig06511	471	471	0	0	1
>contig06511	669	669	0	0	1
>contig06512	172	172	0	0	1
>contig06512	97	97	0	0	1
>contig06513	65	65	0	0	1
>contig06515	142	142	0	0	1
>contig06515	235	235	0	0	1
>contig06515	315	315	0	0	1
>contig06515	409	409	0	0	1
>contig06553	483	483	0	0	1
>contig06553	543	543	0	0	1
>contig06553	642	642	0	0	1
>contig06555	158	158	0	0	1
>contig06589	83	83	0	0	1
>contig06631	1255	1255	0	0	1
>contig06631	1347	1347	0	0	1
>contig06631	656	656	0	0	1
>contig06631	918	918	0	0	1
>contig06711	978	978	0	0	1
>contig06717	206	206	0	0	1
>contig06769	35	35	0	0	1
>contig06775	44	44	0	0	1
>contig06781	110	110	0	0	1
>contig06794	64	64	0	0	1
>contig06925	2907	2907	0	0	1
>contig06925	3077	3077	0	0	1
>contig06925	3396	3396	0	0	1
>contig06925	3749	3749	0	0	1
>contig06925	462	462	0	0	1
>contig06925	4782	4782	0	0	1
>contig06925	4836	4836	0	0	1
>contig06925	5580	5580	0	0	1
>contig06925	5928	5928	0	0	1
>contig06925	6000	6000	0	0	1
>contig06925	6135	6135	0	0	1
>contig06925	6855	6855	0	0	1
>contig06925	7839	7839	0	0	1
>contig06925	7932	7932	0	0	1
>contig06925	8667	8667	0	0	1
>contig06925	9669	9669	0	0	1
>contig06926	1471	1471	0	0	1
>contig06926	1902	1902	0	0	1
>contig06926	2118	2118	0	0	1
>contig06926	2194	2194	0	0	1
>contig06926	3052	3052	0	0	1
>contig06926	3124	3124	0	0	1
>contig06926	474	474	0	0	1
>contig06926	604	604	0	0	1
>contig06937	1164	1164	0	0	1
>contig06937	1218	1218	0	0	1
>contig06937	1348	1348	0	0	1
>contig06937	1820	1820	0	0	1
>contig06937	2280	2280	0	0	1
>contig06973	2218	2218	0	0	1
>contig06973	2305	2305	0	0	1
>contig06985	1497	1497	0	0	1
>contig06985	1716	1716	0	0	1
>contig06985	455	455	0	0	1
>contig06986	1073	1073	0	0	1
>contig06986	1388	1388	0	0	1
>contig06986	1460	1460	0	0	1
>contig06986	467	467	0	0	1
>contig06995	1800	1800	0	0	1
>contig06995	2314	2314	0	0	1
>contig06995	2531	2531	0	0	1
>contig06995	2755	2755	0	0	1
>contig06995	3299	3299	0	0	1
>contig06995	3814	3814	0	0	1
>contig06998	1940	1940	0	0	1
>contig06998	2048	2048	0	0	1
>contig06998	419	419	0	0	1
>contig06998	545	545	0	0	1
>contig06998	881	881	0	0	1
>contig07018	1301	1301	0	0	1
>contig07021	1022	1022	0	0	1
>contig07021	1216	1216	0	0	1
>contig07021	230	230	0	0	1
>contig07021	610	610	0	0	1
>contig07021	850	850	0	0	1
>contig07022	1509	1509	0	0	1
>contig07022	1581	1581	0	0	1
>contig07022	1730	1730	0	0	1
>contig07022	575	575	0	0	1
>contig07022	681	681	0	0	1
>contig07024	371	371	0	0	1
>contig07026	31	31	0	0	1
>contig07026	547	547	0	0	1
>contig07033	1358	1358	0	0	1
>contig07033	1465	1465	0	0	1
>contig07033	1525	1525	0	0	1
>contig07033	1835	1835	0	0	1
>contig07033	1992	1992	0	0	1
>contig07034	12	12	0	0	1
>contig07034	174	174	0	0	1
>contig07034	237	237	0	0	1
>contig07039	72	72	0	0	1
>contig07042	1314	1314	0	0	1
>contig07043	94	94	0	0	1
>contig07049	1176	1176	0	0	1
>contig07049	936	936	0	0	1
>contig07069	1057	1057	0	0	1
>contig07069	1615	1615	0	0	1
>contig07069	775	775	0	0	1
>contig07071	117	117	0	0	1
>contig07071	285	285	0	0	1
>contig07094	1098	1098	0	0	1
>contig07094	120	120	0	0	1
>contig07094	1932	1932	0	0	1
>contig07094	34	34	0	0	1
>contig07094	636	636	0	0	1
>contig07094	933	933	0	0	1
>contig07102	700	700	0	0	1
>contig07105	222	222	0	0	1
>contig07106	103	103	0	0	1
>contig07106	1382	1382	0	0	1
>contig07106	1687	1687	0	0	1
>contig07108	100	100	0	0	1
>contig07108	304	304	0	0	1
>contig07121	1453	1453	0	0	1
>contig07121	553	553	0	0	1
>contig07121	613	613	0	0	1
>contig07126	1862	1862	0	0	1
>contig07126	241	241	0	0	1
>contig07144	1117	1117	0	0	1
>contig07144	1535	1535	0	0	1
>contig07144	1600	1600	0	0	1
>contig07144	1877	1877	0	0	1
>contig07144	528	528	0	0	1
>contig07145	347	347	0	0	1
>contig07150	1741	1741	0	0	1
>contig07150	426	426	0	0	1
>contig07159	1139	1139	0	0	1
>contig07159	150	150	0	0	1
>contig07159	347	347	0	0	1
>contig07159	428	428	0	0	1
>contig07159	775	775	0	0	1
>contig07166	1176	1176	0	0	1
>contig07190	855	855	0	0	1
>contig07192	1266	1266	0	0	1
>contig07192	1575	1575	0	0	1
>contig07192	1693	1693	0	0	1
>contig07192	635	635	0	0	1
>contig07199	1207	1207	0	0	1
>contig07199	1297	1297	0	0	1
>contig07199	210	210	0	0	1
>contig07199	3270	3270	0	0	1
>contig07199	3416	3416	0	0	1
>contig07199	358	358	0	0	1
>contig07199	434	434	0	0	1
>contig07219	314	314	0	0	1
>contig07219	443	443	0	0	1
>contig07220	1064	1064	0	0	1
>contig07220	247	247	0	0	1
>contig07220	776	776	0	0	1
>contig07220	879	879	0	0	1
>contig07221	177	177	0	0	1
>contig07221	93	93	0	0	1
>contig07226	43	43	0	0	1
>contig07228	1543	1543	0	0	1
>contig07229	99	99	0	0	1
>contig07237	356	356	0	0	1
>contig07238	366	366	0	0	1
>contig07250	1116	1116	0	0	1
>contig07250	1207	1207	0	0	1
>contig07250	708	708	0	0	1
>contig07250	789	789	0	0	1
>contig07256	1427	1427	0	0	1
>contig07256	621	621	0	0	1
>contig07267	221	221	0	0	1
>contig07270	1044	1044	0	0	1
>contig07270	1193	1193	0	0	1
>contig07270	1258	1258	0	0	1
>contig07270	242	242	0	0	1
>contig07276	10	10	0	0	1
>contig07278	201	201	0	0	1
>contig07278	282	282	0	0	1
>contig07292	800	800	0	0	1
>contig07292	956	956	0	0	1
>contig07293	217	217	0	0	1
>contig07295	1058	1058	0	0	1
>contig07313	592	592	0	0	1
>contig07320	968	968	0	0	1
>contig07334	1272	1272	0	0	1
>contig07334	175	175	0	0	1
>contig07334	290	290	0	0	1
>contig07334	663	663	0	0	1
>contig07355	497	497	0	0	1
>contig07355	686	686	0	0	1
>contig07363	1683	1683	0	0	1
>contig07363	1802	1802	0	0	1
>contig07363	738	738	0	0	1
>contig07363	828	828	0	0	1
>contig07368	1069	1069	0	0	1
>contig07368	1126	1126	0	0	1
>contig07368	156	156	0	0	1
>contig07368	964	964	0	0	1
>contig07378	1005	1005	0	0	1
>contig07378	1347	1347	0	0	1
>contig07378	718	718	0	0	1
>contig07378	834	834	0	0	1
[truncated: 1,161 more rows]
