# Supplementary material for: Tissue-Specific Transcriptomics in the Field Cricket Teleogryllus oceanicus
Source: G3 (Bethesda). 2013 Feb 1;3(2):225–30. doi: 10.1534/g3.112.004341 (PMC3564983; doi:10.1534/g3.112.004341)
Supplement: Supporting Information [file supp_3.2.225_FileS1.zip › FileS1/testisSNPs.txt]

Reference	Start	End	Ref	Var	Total	Var
>contig00070	168	168	T	C	37	41%
>contig00149	227	227	C	T	10	40%
>contig00154	71	71	C	T	9	56%
>contig00233	39	39	C	T	17	47%
>contig00285	127	127	C	T	10	30%
>contig00313	317	317	G	A	12	25%
>contig00348	86	86	C	T	200	26%
>contig00352	89	89	A	G	25	52%
>contig00381	519	519	T	C	46	28%
>contig00381	834	834	G	A	64	27%
>contig00416	92	92	C	G	35	20%
>contig00482	552	552	C	T	13	31%
>contig00574	313	313	C	T	68	32%
>contig00577	258	258	A	G	232	39%
>contig00607	156	156	C	T	13	23%
>contig00611	248	248	T	A	128	22%
>contig00616	183	183	G	C	137	41%
>contig00616	345	345	G	A	121	30%
>contig00616	799	799	G	A	60	17%
>contig00621	83	83	G	A	13	77%
>contig00623	227	227	T	C	21	29%
>contig00623	316	316	G	C	25	16%
>contig00623	644	644	A	C	22	45%
>contig00719	96	96	A	G	22	23%
>contig00772	220	220	A	G	49	55%
>contig00795	212	212	A	G	14	36%
>contig00861	600	600	C	A	12	42%
>contig00880	163	163	G	A	9	56%
>contig00881	5	5	T	C	111	32%
>contig00881	68	68	C	A	112	23%
>contig00881	126	126	G	C	113	40%
>contig01218	127	127	G	A	99	22%
>contig01222	163	163	C	T	17	35%
>contig01223	36	36	C	T	94	38%
>contig01228	156	156	A	G	30	30%
>contig01228	217	217	G	A	21	24%
>contig01237	505	505	A	C	14	29%
>contig01239	117	117	A	G	10	30%
>contig01247	151	151	T	G	19	21%
>contig01261	8	8	T	C	98	43%
>contig01262	51	51	A	G	46	22%
>contig01266	76	76	C	T	18	39%
>contig01268	160	160	G	A	61	46%
>contig01269	42	42	C	T	14	21%
>contig01273	239	239	G	A	84	56%
>contig01340	298	298	T	G	18	39%
>contig01340	425	425	G	A	18	39%
>contig01340	509	509	G	C	15	40%
>contig01340	640	640	C	A	13	31%
>contig01341	256	256	A	T	16	31%
>contig01343	662	662	A	G	20	30%
>contig01343	953	953	G	A	13	46%
>contig01352	73	73	A	T	17	29%
>contig01357	317	317	G	C	11	36%
>contig01364	58	58	A	C	11	27%
>contig01368	141	141	G	C	77	38%
>contig01368	333	333	G	A	68	35%
>contig01375	156	156	A	T	51	37%
>contig01385	90	90	C	T	68	16%
>contig01388	169	169	C	T	9	33%
>contig01388	315	315	A	G	14	29%
>contig01419	410	410	T	C	12	25%
>contig01421	351	351	T	C	25	16%
>contig01421	429	429	C	T	22	45%
>contig01448	497	497	A	G	35	43%
>contig01455	82	82	A	G	40	22%
>contig01455	133	133	T	C	40	17%
>contig01455	207	207	G	T	40	50%
>contig01502	89	89	T	G	18	17%
>contig01502	325	325	C	G	46	37%
>contig01503	111	111	A	T	67	51%
>contig01504	8	8	G	A	11	27%
>contig01515	34	34	G	A	21	81%
>contig01542	728	728	C	A	9	56%
>contig01542	834	834	T	C	10	50%
>contig01542	1092	1092	T	A	11	64%
>contig01551	27	27	G	C	40	62%
>contig01562	724	724	A	C	59	17%
>contig01562	798	798	G	T	65	37%
>contig01566	860	860	A	G	16	31%
>contig01568	492	492	G	T	10	50%
>contig01571	112	112	C	A	15	40%
>contig01571	273	273	G	A	25	24%
>contig01584	48	48	G	T	11	36%
>contig01641	250	250	A	G	20	30%
>contig01641	706	706	A	T	52	19%
>contig01647	35	35	G	A	29	31%
>contig01647	232	232	G	A	32	25%
>contig01652	310	310	A	G	22	45%
>contig01657	103	103	G	A	151	23%
>contig01657	475	475	T	A	58	38%
>contig01664	94	94	A	T	10	30%
>contig01668	689	689	T	C	12	25%
>contig01668	915	915	G	A	11	36%
>contig01676	237	237	T	C	36	39%
>contig01677	104	104	G	A	15	33%
>contig01677	455	455	A	T	21	38%
>contig01679	153	153	A	T	17	35%
>contig01686	23	23	G	C	25	16%
>contig01687	25	25	T	G	48	25%
>contig01694	101	101	A	C	67	46%
>contig01694	158	158	T	C	80	17%
>contig01694	317	317	G	A	61	38%
>contig01695	188	188	G	C	15	33%
>contig01696	62	62	G	A	57	44%
>contig01696	221	221	A	G	38	39%
>contig01703	1200	1200	A	T	17	18%
>contig01745	51	51	G	A	13	38%
>contig01747	22	22	A	G	14	21%
>contig01747	436	436	C	T	19	26%
>contig01747	649	649	A	G	23	22%
>contig01747	1015	1015	G	A	16	44%
>contig01747	1177	1177	G	A	19	16%
>contig01747	1327	1327	G	A	21	24%
>contig01752	114	114	T	A	31	16%
>contig01752	213	213	T	A	31	16%
>contig01752	450	450	C	T	35	54%
>contig01761	42	42	T	A	57	37%
>contig01762	46	46	G	A	85	31%
>contig01762	270	270	G	A	60	22%
>contig01763	758	758	A	G	17	47%
>contig01808	140	140	A	G	9	56%
>contig01809	91	91	C	T	31	42%
>contig01815	186	186	C	A	20	20%
>contig01828	355	355	G	A	64	33%
>contig01829	351	351	A	C	53	25%
>contig01830	294	294	C	A	12	25%
>contig01860	112	112	G	T	13	54%
>contig01931	537	537	T	C	23	48%
>contig01931	600	600	G	A	31	42%
>contig01931	1098	1098	T	C	12	42%
>contig01942	263	263	C	T	9	33%
>contig01989	1783	1783	C	G	14	21%
>contig02024	92	92	T	C	35	23%
>contig02070	2249	2249	A	G	9	56%
>contig02070	2481	2481	A	C	13	23%
>contig02070	2594	2594	A	G	13	46%
>contig02070	2714	2714	C	G	10	30%
>contig02070	2873	2873	A	C	16	50%
>contig02071	1495	1495	T	C	17	29%
>contig02079	34	34	A	G	18	17%
>contig02132	391	391	G	A	14	21%
>contig02134	95	95	C	T	18	17%
>contig02135	75	75	G	A	70	27%
>contig02135	387	387	T	A	51	22%
>contig02138	355	355	G	A	41	29%
>contig02139	251	251	T	C	81	16%
>contig02168	549	549	A	G	11	36%
>contig02173	195	195	T	C	108	27%
>contig02174	463	463	C	G	98	47%
>contig02174	1170	1170	G	A	22	32%
>contig02186	141	141	G	A	16	37%
>contig02190	149	149	A	T	10	70%
>contig02204	372	372	A	G	74	18%
>contig02205	376	376	C	G	96	48%
>contig02205	512	512	C	A	102	45%
>contig02207	848	848	G	T	129	20%
>contig02207	926	926	G	A	114	21%
>contig02207	1010	1010	A	G	91	29%
>contig02274	97	97	G	A	105	16%
>contig02332	294	294	T	G	15	40%
>contig02362	51	51	A	G	19	37%
>contig02362	111	111	T	C	21	24%
>contig02366	8	8	C	G	121	34%
>contig02366	212	212	A	C	134	25%
>contig02391	568	568	C	G	11	36%
>contig02393	62	62	T	A	9	44%
>contig02398	286	286	A	G	25	20%
>contig02398	346	346	T	C	24	21%
>contig02398	1238	1238	T	C	13	62%
>contig02404	314	314	C	T	9	33%
>contig02415	395	395	C	G	9	33%
>contig02415	841	841	A	G	10	40%
>contig02422	252	252	C	G	18	33%
>contig02422	405	405	G	A	25	28%
>contig02439	577	577	C	T	147	30%
>contig02439	1041	1041	C	T	138	33%
>contig02485	636	636	G	A	10	30%
>contig02491	239	239	A	G	12	42%
>contig02495	109	109	C	G	11	27%
>contig02499	988	988	G	A	13	23%
>contig02499	1244	1244	T	G	9	44%
>contig02517	107	107	G	T	12	50%
>contig02518	121	121	T	C	16	19%
>contig02518	200	200	A	C	22	36%
>contig02518	265	265	T	C	24	25%
>contig02555	241	241	C	T	24	37%
>contig02596	182	182	C	A	23	39%
>contig02600	737	737	G	A	18	44%
>contig02605	764	764	G	C	14	29%
>contig02619	93	93	A	G	12	67%
>contig02625	238	238	C	G	12	25%
>contig02625	866	866	A	G	20	40%
>contig02625	953	953	G	A	22	27%
>contig02628	133	133	A	G	21	33%
>contig02628	196	196	C	G	18	28%
>contig02662	926	926	T	A	13	23%
>contig02673	57	57	C	T	15	40%
>contig02680	334	334	T	C	9	44%
>contig02700	494	494	T	A	20	20%
>contig02700	582	582	G	A	23	57%
>contig02707	1989	1989	G	A	18	33%
>contig02734	202	202	A	T	12	33%
>contig02779	605	605	C	A	12	33%
>contig02815	988	988	T	C	13	38%
>contig02815	1645	1645	G	T	17	18%
>contig02815	2029	2029	G	A	10	40%
>contig02816	1006	1006	G	T	14	29%
>contig02817	741	741	C	T	9	33%
>contig02824	60	60	T	A	19	16%
>contig02826	319	319	G	A	18	28%
>contig02837	1373	1373	G	T	14	29%
>contig02852	231	231	C	A	21	38%
>contig02853	244	244	C	A	14	29%
>contig02853	385	385	T	C	36	17%
>contig02854	53	53	A	G	35	34%
>contig02854	199	199	G	A	25	52%
>contig02887	808	808	A	G	12	42%
>contig02941	167	167	A	G	10	50%
>contig02958	126	126	T	C	13	77%
>contig02982	97	97	G	C	15	27%
>contig02984	380	380	C	T	23	17%
>contig02998	373	373	A	G	11	36%
>contig03042	178	178	C	A	126	33%
>contig03045	63	63	G	T	11	36%
>contig03054	420	420	G	A	23	35%
>contig03054	483	483	A	G	23	35%
>contig03056	183	183	C	T	24	17%
>contig03061	16	16	C	T	12	33%
>contig03070	1252	1252	C	T	19	16%
>contig03070	1462	1462	T	A	21	24%
>contig03080	914	914	T	G	44	23%
>contig03080	1022	1022	C	T	25	16%
>contig03080	1139	1139	C	T	38	39%
>contig03087	214	214	T	C	89	34%
>contig03089	75	75	G	A	22	23%
>contig03097	268	268	A	C	9	33%
>contig03097	799	799	T	G	13	23%
>contig03098	428	428	G	T	10	30%
>contig03128	137	137	G	A	18	39%
>contig03129	11	11	G	C	10	40%
>contig03132	197	197	T	A	14	50%
>contig03162	571	571	C	T	12	25%
>contig03199	130	130	G	A	10	30%
>contig03201	40	40	C	G	11	36%
>contig03206	152	152	A	T	15	20%
>contig03208	75	75	G	A	12	33%
>contig03208	187	187	C	G	13	38%
>contig03210	531	531	C	T	11	36%
>contig03213	61	61	A	T	28	18%
>contig03213	252	252	C	T	35	51%
>contig03215	740	740	G	C	18	44%
>contig03215	1860	1860	G	T	12	42%
>contig03215	2220	2220	G	A	13	38%
>contig03215	3326	3326	T	C	12	25%
>contig03215	3772	3772	C	T	13	23%
>contig03216	237	237	A	T	64	36%
>contig03236	454	454	T	C	13	31%
>contig03237	6	6	C	G	10	50%
>contig03289	671	671	G	T	18	17%
>contig03289	785	785	G	T	16	25%
>contig03291	626	626	G	A	9	33%
>contig03291	1002	1002	C	T	13	31%
>contig03312	900	900	T	C	10	50%
>contig03363	45	45	C	T	31	23%
>contig03363	251	251	C	T	30	37%
>contig03363	592	592	A	G	42	17%
>contig03363	693	693	A	T	37	19%
>contig03363	816	816	C	G	25	36%
>contig03432	1565	1565	A	G	45	44%
>contig03439	650	650	G	C	26	31%
>contig03440	268	268	G	A	31	35%
>contig03444	1119	1119	G	A	12	25%
>contig03444	1227	1227	G	A	11	36%
>contig03448	99	99	C	T	12	33%
>contig03461	351	351	T	A	20	35%
>contig03488	214	214	A	C	21	48%
>contig03488	1270	1270	A	G	28	21%
>contig03488	1504	1504	C	A	36	22%
>contig03488	1594	1594	T	C	35	54%
>contig03488	1651	1651	T	C	22	45%
>contig03521	175	175	A	T	26	19%
>contig03522	520	520	C	T	30	17%
>contig03524	62	62	C	T	53	32%
>contig03524	263	263	A	G	35	20%
>contig03526	68	68	T	G	10	30%
>contig03534	219	219	G	A	14	29%
>contig03537	129	129	A	C	17	29%
>contig03548	36	36	A	T	9	33%
>contig03558	290	290	C	G	15	40%
>contig03570	567	567	A	G	10	40%
>contig03570	997	997	A	C	9	44%
>contig03570	1314	1314	G	C	10	50%
>contig03601	182	182	C	A	9	33%
>contig03671	110	110	C	T	9	44%
>contig03675	144	144	C	T	11	36%
>contig03677	170	170	C	T	9	33%
>contig03686	163	163	C	T	13	62%
>contig03689	289	289	T	C	48	42%
>contig03690	116	116	A	G	25	24%
>contig03692	371	371	T	C	12	42%
>contig03695	95	95	A	G	11	36%
>contig03698	232	232	T	A	11	36%
>contig03698	476	476	A	G	9	44%
>contig03709	108	108	A	G	9	33%
>contig03754	226	226	A	C	31	32%
>contig03773	38	38	T	A	14	29%
>contig03773	98	98	A	C	19	42%
>contig03773	306	306	A	T	23	39%
>contig03801	29	29	C	T	32	37%
>contig03802	108	108	C	T	24	42%
>contig03811	220	220	C	G	9	44%
>contig03861	746	746	A	G	18	17%
>contig03871	1454	1454	C	T	11	55%
>contig03907	399	399	G	A	13	31%
>contig03908	132	132	C	A	9	33%
>contig03949	2041	2041	T	C	33	36%
>contig03949	2239	2239	A	G	27	26%
>contig03949	2407	2407	G	A	28	21%
>contig03964	231	231	A	G	9	56%
>contig03966	15	15	C	T	16	37%
>contig03974	74	74	A	G	10	30%
>contig03975	264	264	C	T	23	35%
>contig03975	357	357	C	T	21	48%
>contig03977	178	178	A	G	11	45%
>contig03985	435	435	A	G	30	47%
>contig04024	189	189	G	A	19	47%
>contig04093	119	119	G	A	42	21%
>contig04093	188	188	G	A	50	20%
>contig04123	969	969	T	C	9	33%
>contig04173	158	158	G	A	80	26%
>contig04239	24	24	A	G	15	20%
>contig04239	111	111	G	A	12	25%
>contig04306	1509	1509	A	G	11	45%
>contig04342	323	323	G	A	9	56%
>contig04352	425	425	T	A	13	23%
>contig04358	90	90	C	T	11	45%
>contig04361	380	380	A	G	32	22%
>contig04362	10	10	C	T	28	32%
>contig04367	409	409	C	T	20	30%
>contig04391	100	100	A	G	40	52%
>contig04391	442	442	A	T	63	46%
>contig04391	715	715	G	A	49	37%
>contig04391	976	976	C	T	59	17%
>contig04407	671	671	C	A	15	47%
>contig04453	893	893	T	G	28	29%
>contig04483	431	431	A	C	15	20%
>contig04502	148	148	T	C	15	47%
>contig04513	129	129	T	C	14	36%
>contig04571	1455	1455	C	T	10	30%
>contig04578	126	126	C	A	17	29%
>contig04578	1196	1196	C	T	25	36%
>contig04578	2444	2444	C	T	18	28%
>contig04578	2645	2645	G	A	11	27%
>contig04586	1062	1062	C	T	23	22%
>contig04586	1716	1716	C	G	38	42%
>contig04586	2086	2086	C	A	33	45%
>contig04586	2779	2779	A	G	17	24%
>contig04587	282	282	C	G	19	68%
>contig04587	751	751	A	G	37	16%
>contig04587	1072	1072	T	C	34	29%
>contig04608	126	126	A	G	16	19%
>contig04608	299	299	A	T	21	19%
>contig04608	400	400	C	T	13	23%
>contig04608	1561	1561	G	C	12	25%
>contig04608	1994	1994	G	A	18	17%
>contig04608	2235	2235	T	A	15	53%
>contig04608	2708	2708	A	C	13	38%
>contig04608	2777	2777	G	A	14	36%
>contig04608	3062	3062	T	C	9	33%
>contig04608	3407	3407	C	T	14	29%
>contig04608	3640	3640	A	G	20	25%
>contig04609	1180	1180	C	T	13	31%
>contig04609	2306	2306	T	C	13	23%
>contig04609	2468	2468	C	A	14	21%
>contig04609	2558	2558	T	C	9	44%
>contig04609	2812	2812	G	A	11	36%
>contig04609	2935	2935	T	G	11	55%
>contig04617	855	855	G	A	13	46%
>contig04626	586	586	G	A	25	16%
>contig04626	1366	1366	G	A	11	45%
>contig04667	647	647	G	A	21	19%
>contig04673	402	402	T	C	186	34%
>contig04673	773	773	C	T	128	45%
>contig04673	843	843	T	C	121	43%
>contig04678	1607	1607	C	T	11	27%
>contig04682	710	710	C	T	11	45%
>contig04682	809	809	A	G	11	45%
>contig04689	183	183	T	G	55	24%
>contig04693	812	812	T	C	31	39%
>contig04693	1072	1072	T	C	30	50%
>contig04696	806	806	T	A	11	36%
>contig04697	625	625	G	T	9	33%
>contig04697	733	733	C	T	9	56%
>contig04698	99	99	C	T	9	44%
>contig04698	178	178	A	G	11	55%
>contig04706	321	321	A	G	12	33%
>contig04726	897	897	T	C	16	19%
>contig04727	281	281	A	G	11	27%
>contig04728	309	309	G	C	12	33%
>contig04728	550	550	A	T	26	23%
>contig04731	1966	1966	G	A	10	30%
>contig04741	613	613	T	C	10	40%
>contig04741	788	788	T	G	19	21%
>contig04743	323	323	C	T	16	37%
>contig04743	773	773	G	A	14	43%
>contig04797	1693	1693	C	T	11	36%
>contig04838	412	412	T	C	13	46%
>contig04838	768	768	G	T	15	20%
>contig04838	864	864	G	T	16	19%
>contig04851	369	369	C	A	10	30%
>contig04853	52	52	T	C	9	44%
>contig04870	480	480	G	A	34	18%
>contig04870	572	572	T	G	22	27%
>contig04881	1029	1029	G	A	13	31%
>contig04901	555	555	A	G	10	40%
>contig04901	915	915	T	C	10	40%
>contig04901	1176	1176	C	A	9	33%
>contig04941	1313	1313	A	T	13	31%
>contig04961	888	888	A	G	12	33%
>contig04961	1952	1952	A	G	12	25%
>contig04976	1236	1236	T	A	99	28%
>contig04976	1318	1318	T	C	76	30%
>contig04978	422	422	T	C	21	38%
>contig04978	492	492	T	C	15	20%
>contig05028	131	131	C	T	21	24%
>contig05031	78	78	C	A	15	20%
>contig05033	109	109	C	T	11	55%
>contig05033	224	224	C	T	19	21%
>contig05033	388	388	C	G	23	35%
>contig05033	511	511	A	C	26	23%
>contig05033	673	673	T	C	39	44%
>contig05033	799	799	C	G	39	46%
>contig05043	472	472	G	A	126	44%
>contig05078	299	299	A	G	10	30%
>contig05126	824	824	G	A	92	21%
>contig05126	930	930	C	T	119	39%
>contig05126	1083	1083	C	T	136	24%
>contig05167	920	920	G	A	9	33%
>contig05181	257	257	G	T	9	33%
>contig05217	821	821	C	G	20	30%
>contig05231	856	856	G	T	12	33%
>contig05239	149	149	T	A	10	30%
>contig05266	166	166	C	T	14	21%
>contig05266	235	235	G	T	38	45%
>contig05267	106	106	T	C	15	47%
>contig05267	508	508	T	A	11	27%
>contig05270	67	67	T	C	27	44%
>contig05270	127	127	C	T	23	52%
>contig05281	296	296	G	C	22	36%
>contig05281	380	380	T	C	21	52%
>contig05285	145	145	C	G	11	27%
>contig05285	278	278	A	G	12	25%
>contig05291	313	313	A	G	9	44%
>contig05292	200	200	A	G	10	40%
>contig05292	284	284	A	T	11	55%
>contig05292	499	499	C	T	9	33%
>contig05308	234	234	G	C	11	27%
>contig05308	431	431	T	A	12	50%
>contig05312	99	99	A	G	10	40%
>contig05313	149	149	T	C	31	29%
>contig05346	122	122	A	G	16	31%
>contig05346	641	641	T	A	23	22%
>contig05346	731	731	T	C	17	35%
>contig05496	362	362	G	T	9	33%
>contig05498	122	122	C	T	15	20%
>contig05543	60	60	G	A	16	37%
>contig05594	14	14	C	T	10	30%
>contig05662	64	64	A	G	25	28%
>contig05664	313	313	T	C	20	35%
>contig05664	453	453	G	C	77	45%
>contig05664	649	649	C	T	35	46%
>contig05691	711	711	A	C	16	19%
>contig05756	23	23	C	G	17	53%
>contig05759	24	24	G	A	14	36%
>contig05759	75	75	G	A	16	44%
>contig06001	93	93	A	G	20	30%
>contig06002	90	90	G	T	11	27%
>contig06004	22	22	A	G	27	22%
>contig06046	491	491	G	C	23	43%
>contig06046	638	638	G	C	25	20%
>contig06049	569	569	C	A	116	28%
>contig06049	859	859	T	C	22	27%
>contig06050	489	489	G	A	65	17%
>contig06050	831	831	G	A	52	23%
>contig06097	580	580	C	A	17	41%
>contig06098	454	454	C	T	16	44%
>contig06177	113	113	A	G	18	17%
>contig06209	168	168	G	T	17	47%
>contig06214	827	827	T	C	14	21%
>contig06224	29	29	G	A	10	40%
>contig06373	914	914	A	C	23	35%
>contig06373	1113	1113	A	G	21	24%
>contig06373	1299	1299	A	G	11	36%
>contig06374	112	112	A	G	62	45%
>contig06375	313	313	C	G	29	17%
>contig06375	481	481	G	A	67	19%
>contig06391	37	37	T	C	13	31%
>contig06391	713	713	G	A	11	36%
>contig06397	1011	1011	A	G	21	19%
>contig06397	2137	2137	C	T	17	18%
>contig06399	280	280	A	G	12	25%
>contig06411	712	712	T	C	11	45%
>contig06411	781	781	G	T	9	56%
>contig06411	865	865	G	C	9	44%
>contig06411	1039	1039	C	G	11	45%
>contig06411	1573	1573	A	G	11	36%
>contig06413	1191	1191	T	C	21	19%
>contig06421	686	686	A	G	10	30%
>contig06422	13	13	A	C	19	42%
>contig06422	252	252	T	G	10	80%
>contig06423	408	408	G	A	12	33%
>contig06423	928	928	C	A	10	30%
>contig06423	1423	1423	T	C	22	41%
>contig06423	1501	1501	T	A	23	43%
>contig06433	1529	1529	C	T	24	17%
>contig06433	1663	1663	G	A	20	20%
>contig06469	337	337	C	T	25	20%
>contig06481	563	563	G	C	21	24%
>contig06483	161	161	C	G	11	27%
>contig06483	239	239	G	A	11	36%
>contig06483	325	325	G	T	12	25%
>contig06493	205	205	A	G	20	25%
>contig06494	192	192	G	A	18	28%
>contig06509	743	743	G	A	11	55%
>contig06511	106	106	C	G	10	40%
>contig06511	471	471	C	T	15	47%
>contig06511	669	669	C	T	11	27%
>contig06512	97	97	A	C	18	17%
>contig06512	172	172	C	T	10	30%
>contig06513	65	65	C	T	11	45%
>contig06515	142	142	T	C	10	30%
>contig06515	235	235	G	T	12	50%
>contig06515	315	315	C	T	14	29%
>contig06515	409	409	A	G	12	25%
>contig06553	483	483	G	T	22	23%
>contig06553	543	543	T	C	21	38%
>contig06553	642	642	T	C	15	20%
>contig06555	158	158	G	A	14	29%
>contig06589	83	83	A	C	11	45%
>contig06631	656	656	T	C	22	27%
>contig06631	918	918	G	C	16	56%
>contig06631	1255	1255	T	A	15	33%
>contig06631	1347	1347	A	C	14	21%
>contig06711	978	978	G	C	119	16%
>contig06717	206	206	T	C	12	25%
>contig06769	35	35	G	T	9	33%
>contig06775	44	44	A	G	11	36%
>contig06781	110	110	T	C	13	46%
>contig06794	64	64	A	G	13	31%
>contig06925	462	462	A	T	37	46%
>contig06925	2907	2907	G	A	24	17%
>contig06925	3077	3077	T	G	19	16%
>contig06925	3396	3396	T	C	23	17%
>contig06925	3749	3749	G	A	14	43%
>contig06925	4782	4782	T	G	20	30%
>contig06925	4836	4836	G	A	23	17%
>contig06925	5580	5580	C	G	20	25%
>contig06925	5928	5928	T	C	25	20%
>contig06925	6000	6000	A	C	23	48%
>contig06925	6135	6135	G	A	20	20%
>contig06925	6855	6855	A	G	17	18%
>contig06925	7839	7839	G	A	19	47%
>contig06925	7932	7932	G	A	16	25%
>contig06925	8667	8667	G	A	10	30%
>contig06925	9669	9669	G	T	16	19%
>contig06926	474	474	A	T	15	47%
>contig06926	604	604	G	A	16	31%
>contig06926	1471	1471	A	G	16	19%
>contig06926	1902	1902	G	A	15	53%
>contig06926	2118	2118	A	G	16	37%
>contig06926	2194	2194	G	A	14	21%
>contig06926	3052	3052	T	G	18	17%
>contig06926	3124	3124	T	G	15	33%
>contig06937	1164	1164	C	T	15	53%
>contig06937	1218	1218	T	C	15	40%
>contig06937	1348	1348	T	G	16	25%
>contig06937	1820	1820	T	G	13	38%
>contig06937	2280	2280	C	G	12	33%
>contig06973	2218	2218	C	T	18	17%
>contig06973	2305	2305	A	T	16	37%
>contig06985	455	455	T	C	15	20%
>contig06985	1497	1497	T	G	15	40%
>contig06985	1716	1716	T	C	10	40%
>contig06986	467	467	C	T	33	18%
>contig06986	1073	1073	C	T	21	19%
>contig06986	1388	1388	A	T	44	36%
>contig06986	1460	1460	G	A	41	32%
>contig06995	1800	1800	C	G	9	33%
>contig06995	2314	2314	G	C	24	25%
>contig06995	2531	2531	C	T	34	26%
>contig06995	2755	2755	A	G	43	21%
>contig06995	3299	3299	T	C	31	26%
>contig06995	3814	3814	C	G	15	27%
>contig06998	419	419	T	A	13	23%
>contig06998	545	545	G	A	10	50%
>contig06998	881	881	C	T	11	45%
>contig06998	1940	1940	T	A	14	50%
>contig06998	2048	2048	T	C	11	27%
>contig07018	199	199	T	C	16	31%
>contig07018	601	601	C	T	11	27%
>contig07018	658	658	C	A	9	33%
>contig07018	1236	1236	G	A	28	29%
>contig07018	1301	1301	G	A	29	21%
>contig07018	1911	1911	A	G	20	20%
>contig07018	2001	2001	C	T	24	17%
>contig07021	230	230	A	G	23	26%
>contig07021	610	610	A	G	22	23%
>contig07021	850	850	G	C	22	18%
>contig07021	1022	1022	T	C	21	52%
>contig07021	1216	1216	C	A	13	31%
>contig07022	575	575	C	T	21	19%
>contig07022	681	681	C	T	30	17%
>contig07022	1509	1509	G	C	20	40%
>contig07022	1581	1581	G	A	19	26%
>contig07022	1730	1730	A	C	12	33%
>contig07024	371	371	C	T	17	65%
>contig07024	674	674	G	A	24	33%
>contig07026	31	31	C	T	23	35%
>contig07026	547	547	T	C	12	25%
>contig07033	1358	1358	A	T	13	23%
>contig07033	1465	1465	G	A	16	19%
>contig07033	1525	1525	A	G	17	24%
>contig07033	1835	1835	A	T	12	33%
>contig07033	1992	1992	T	C	16	44%
>contig07034	12	12	C	T	12	33%
>contig07034	174	174	A	G	14	50%
>contig07034	237	237	G	C	14	29%
>contig07039	72	72	C	T	17	24%
>contig07042	1314	1314	G	A	17	18%
>contig07043	94	94	T	G	16	37%
>contig07049	936	936	C	T	18	28%
>contig07049	1176	1176	C	T	12	25%
>contig07069	775	775	C	T	35	31%
>contig07069	1057	1057	T	C	39	31%
>contig07069	1615	1615	C	T	12	25%
>contig07071	117	117	G	A	18	33%
>contig07071	285	285	C	T	9	33%
>contig07094	34	34	T	A	29	17%
>contig07094	120	120	G	C	16	25%
>contig07094	636	636	T	C	15	20%
>contig07094	933	933	C	T	21	29%
>contig07094	1098	1098	G	A	19	42%
>contig07094	1932	1932	T	C	12	75%
>contig07102	700	700	T	C	15	33%
>contig07102	818	818	A	C	15	33%
>contig07102	1333	1333	A	G	13	31%
>contig07102	1399	1399	C	T	14	21%
>contig07105	222	222	C	G	18	17%
>contig07106	103	103	G	C	13	38%
>contig07106	1382	1382	G	T	9	33%
>contig07106	1687	1687	C	T	11	27%
>contig07108	100	100	T	C	42	19%
>contig07108	304	304	C	G	60	18%
>contig07121	553	553	A	G	13	23%
>contig07121	613	613	A	G	15	40%
>contig07121	1453	1453	A	G	9	33%
>contig07126	241	241	A	C	20	20%
>contig07126	1862	1862	T	G	53	49%
>contig07144	528	528	G	A	15	40%
>contig07144	1117	1117	T	G	23	22%
>contig07144	1535	1535	T	A	33	24%
>contig07144	1600	1600	C	T	30	37%
>contig07144	1877	1877	T	G	23	22%
>contig07145	347	347	A	G	9	33%
>contig07150	426	426	A	C	9	56%
>contig07150	1741	1741	G	A	13	31%
>contig07159	150	150	A	C	9	44%
>contig07159	347	347	C	T	9	44%
>contig07159	428	428	A	G	9	33%
>contig07159	775	775	T	C	9	56%
>contig07159	1139	1139	G	A	12	42%
>contig07166	1176	1176	T	C	12	33%
>contig07190	855	855	G	A	21	43%
>contig07192	635	635	C	A	16	19%
>contig07192	1266	1266	T	C	15	20%
>contig07192	1575	1575	T	A	12	25%
>contig07192	1693	1693	G	A	14	21%
>contig07199	210	210	C	T	12	33%
>contig07199	358	358	A	C	17	29%
>contig07199	434	434	A	G	16	25%
>contig07199	1207	1207	G	A	24	25%
>contig07199	1297	1297	C	T	26	19%
>contig07199	3270	3270	A	T	18	17%
>contig07199	3416	3416	T	C	16	44%
>contig07219	314	314	C	A	14	29%
>contig07219	443	443	C	T	11	45%
>contig07220	247	247	C	G	16	19%
>contig07220	776	776	G	C	26	35%
>contig07220	879	879	C	T	19	26%
>contig07220	1064	1064	C	T	18	17%
>contig07221	93	93	T	C	25	44%
>contig07221	177	177	T	G	46	26%
>contig07222	1022	1022	C	A	11	27%
>contig07222	1198	1198	G	A	10	50%
>contig07226	43	43	T	C	12	25%
>contig07228	1543	1543	G	A	12	42%
>contig07229	99	99	C	T	15	27%
>contig07237	356	356	G	A	9	33%
>contig07238	366	366	A	G	11	36%
>contig07250	708	708	C	A	120	30%
>contig07250	789	789	C	A	117	18%
>contig07250	1116	1116	C	G	92	16%
>contig07250	1207	1207	C	T	104	29%
>contig07256	621	621	A	G	16	44%
>contig07256	1427	1427	G	A	14	29%
>contig07264	1015	1015	G	A	27	41%
>contig07267	221	221	C	T	10	30%
>contig07270	242	242	G	C	11	27%
>contig07270	1044	1044	T	C	9	56%
>contig07270	1193	1193	A	G	13	23%
>contig07270	1258	1258	G	C	11	27%
>contig07276	10	10	C	A	11	27%
>contig07278	201	201	C	T	16	19%
>contig07278	282	282	G	A	13	23%
>contig07292	800	800	G	A	18	28%
>contig07292	956	956	A	T	14	36%
>contig07293	217	217	G	C	12	42%
>contig07295	1058	1058	A	G	10	40%
>contig07312	951	951	C	A	51	39%
>contig07313	592	592	C	T	62	34%
>contig07313	963	963	C	T	56	39%
>contig07320	968	968	C	T	11	82%
>contig07334	175	175	G	T	12	50%
>contig07334	290	290	A	T	20	40%
>contig07334	663	663	C	G	19	47%
>contig07334	1272	1272	T	A	9	33%
>contig07355	497	497	C	G	9	44%
>contig07355	686	686	T	C	10	50%
>contig07363	738	738	A	T	12	25%
>contig07363	828	828	C	T	9	33%
>contig07363	1683	1683	G	A	13	31%
>contig07363	1802	1802	C	T	12	25%
>contig07368	156	156	A	C	20	20%
>contig07368	964	964	G	T	16	37%
>contig07368	1069	1069	C	T	19	32%
>contig07368	1126	1126	C	T	17	29%
>contig07378	718	718	A	T	19	37%
>contig07378	834	834	A	G	19	26%
>contig07378	888	888	G	A	15	20%
>contig07378	1005	1005	G	A	17	18%
>contig07378	1347	1347	C	T	13	46%
>contig07384	312	312	G	A	10	40%
>contig07394	139	139	C	G	20	30%
>contig07394	419	419	A	T	26	46%
>contig07394	611	611	G	A	16	56%
>contig07420	371	371	G	C	12	50%
>contig07438	454	454	A	T	9	33%
>contig07439	52	52	A	G	9	33%
>contig07439	384	384	G	A	13	31%
>contig07439	494	494	G	C	11	36%
>contig07439	588	588	A	C	15	27%
>contig07439	645	645	C	T	18	39%
>contig07439	900	900	T	C	17	18%
>contig07439	1011	1011	G	T	14	29%
>contig07439	1099	1099	C	T	16	25%
>contig07444	167	167	G	A	12	25%
>contig07444	222	222	C	T	12	25%
>contig07444	584	584	A	G	10	40%
>contig07448	473	473	C	T	13	31%
>contig07448	750	750	T	A	15	47%
>contig07448	810	810	C	A	11	27%
>contig07449	476	476	G	A	16	25%
>contig07460	600	600	C	T	11	36%
>contig07483	63	63	T	A	24	25%
>contig07501	1015	1015	T	C	76	16%
>contig07504	282	282	G	A	10	30%
>contig07504	466	466	G	T	31	48%
>contig07504	741	741	C	T	24	46%
>contig07504	1007	1007	A	G	27	41%
>contig07506	366	366	A	T	19	47%
>contig07507	265	265	C	T	15	53%
>contig07516	849	849	G	T	10	30%
>contig07521	702	702	A	T	14	43%
>contig07521	856	856	T	C	10	40%
>contig07522	415	415	C	T	11	36%
>contig07534	322	322	A	G	14	21%
>contig07536	571	571	G	A	9	44%
>contig07536	622	622	C	G	12	25%
>contig07538	108	108	A	T	17	24%
>contig07546	111	111	G	A	19	47%
>contig07546	543	543	A	G	47	47%
>contig07546	762	762	G	A	40	22%
>contig07546	903	903	A	G	33	55%
>contig07546	1089	1089	T	C	33	48%
>contig07547	34	34	T	C	28	25%
>contig07547	292	292	T	C	41	34%
>contig07547	361	361	T	C	40	20%
>contig07547	556	556	C	T	20	25%
>contig07567	1008	1008	C	T	19	32%
>contig07616	20	20	C	T	10	50%
>contig07616	79	79	T	C	9	56%
>contig07616	482	482	G	A	13	23%
>contig07619	100	100	T	C	10	40%
>contig07619	247	247	G	A	10	30%
>contig07620	806	806	G	A	10	60%
>contig07642	729	729	T	C	13	38%
>contig07642	1264	1264	C	T	9	56%
>contig07642	1576	1576	A	G	13	46%
>contig07642	1768	1768	C	A	12	33%
>contig07642	2205	2205	C	A	15	20%
>contig07661	269	269	C	T	13	31%
>contig07661	1127	1127	G	T	14	21%
>contig07661	1403	1403	C	A	11	45%
>contig07661	1937	1937	G	C	9	33%
>contig07672	976	976	T	C	28	21%
>contig07672	1089	1089	T	G	24	17%
>contig07684	750	750	C	T	12	25%
>contig07686	177	177	T	C	10	40%
>contig07686	244	244	A	T	10	60%
>contig07696	247	247	C	G	37	19%
>contig07696	367	367	C	G	27	59%
>contig07696	593	593	C	G	17	35%
>contig07744	1073	1073	C	T	11	27%
>contig07747	186	186	C	G	10	30%
>contig07747	564	564	A	G	19	16%
>contig07747	855	855	C	T	14	21%
>contig07747	910	910	T	A	15	33%
>contig07747	1167	1167	A	T	17	35%
>contig07750	668	668	G	C	9	33%
>contig07750	1002	1002	A	T	10	30%
>contig07750	1209	1209	C	T	11	45%
>contig07756	351	351	G	C	17	53%
>contig07757	781	781	C	T	15	47%
>contig07757	958	958	T	A	11	36%
>contig07786	90	90	G	A	9	56%
>contig07786	147	147	A	G	16	50%
>contig07786	323	323	A	G	19	42%
>contig07786	652	652	G	A	12	25%
>contig07800	525	525	A	T	9	44%
>contig07802	498	498	C	T	10	30%
>contig07802	580	580	T	C	14	36%
>contig07802	1371	1371	C	T	10	40%
>contig07802	1917	1917	A	G	22	36%
>contig07802	2200	2200	G	A	20	20%
>contig07819	475	475	G	A	38	16%
>contig07844	40	40	A	G	23	17%
>contig07844	302	302	G	A	29	17%
>contig07845	33	33	G	A	10	30%
>contig07853	604	604	G	T	32	41%
>contig07876	202	202	C	T	12	50%
>contig07877	103	103	A	C	10	30%
>contig07877	382	382	C	T	14	21%
>contig07921	162	162	T	C	12	25%
>contig07921	296	296	G	A	18	39%
>contig07921	369	369	C	G	28	18%
>contig07922	101	101	A	C	10	40%
>contig07945	217	217	A	C	9	33%
>contig07962	489	489	T	C	35	29%
>contig07962	684	684	C	T	25	32%
>contig08026	423	423	G	A	15	33%
>contig08038	502	502	A	G	13	38%
>contig08038	649	649	G	T	10	40%
>contig08050	1077	1077	T	C	10	30%
>contig08107	337	337	A	G	22	32%
>contig08113	635	635	C	T	10	40%
>contig08127	620	620	G	A	11	36%
>contig08134	374	374	A	G	16	19%
>contig08134	815	815	G	A	15	27%
>contig08173	126	126	G	C	39	36%
>contig08173	777	777	G	T	29	21%
>contig08173	1204	1204	C	T	25	48%
>contig08173	1275	1275	T	C	24	21%
>contig08175	520	520	G	T	15	20%
>contig08175	616	616	A	G	15	27%
>contig08206	247	247	G	A	21	38%
>contig08206	586	586	A	G	21	33%
>contig08260	51	51	G	A	12	25%
>contig08306	130	130	T	C	9	33%
>contig08306	412	412	G	A	14	21%
>contig08306	679	679	A	G	11	36%
>contig08306	1258	1258	T	C	9	33%
>contig08311	841	841	T	C	19	21%
>contig08332	156	156	A	T	13	38%
>contig08332	238	238	G	T	15	47%
>contig08333	156	156	T	C	23	30%
>contig08344	376	376	T	C	12	25%
>contig08344	677	677	T	C	16	44%
>contig08344	1055	1055	T	G	9	67%
>contig08344	1205	1205	C	T	9	44%
>contig08354	615	615	G	A	15	20%
>contig08368	397	397	G	A	19	16%
>contig08368	785	785	G	A	34	21%
>contig08368	1096	1096	C	A	21	38%
>contig08377	343	343	A	G	23	30%
>contig08377	841	841	G	A	9	33%
>contig08407	545	545	T	C	38	39%
>contig08435	313	313	T	C	10	40%
>contig08435	571	571	G	A	10	40%
>contig08443	386	386	G	A	14	43%
>contig08443	746	746	C	A	29	28%
>contig08443	1279	1279	A	G	18	28%
>contig08443	1357	1357	T	C	12	25%
>contig08474	85	85	A	G	12	42%
>contig08509	815	815	T	C	10	40%
>contig08510	27	27	T	G	11	45%
>contig08511	161	161	T	G	32	81%
>contig08521	610	610	C	T	38	26%
>contig08521	661	661	C	T	52	21%
>contig08522	207	207	G	A	10	30%
>contig08544	281	281	G	T	11	55%
>contig08551	15	15	T	G	13	38%
>contig08560	111	111	C	T	9	33%
>contig08560	457	457	T	A	9	33%
>contig08580	126	126	A	G	9	67%
>contig08602	242	242	A	G	13	31%
>contig08626	236	236	G	A	10	40%
>contig08710	386	386	G	C	21	48%
>contig08712	175	175	C	T	16	37%
>contig08740	372	372	C	T	14	29%
>contig08800	290	290	G	A	9	56%
>contig08800	775	775	A	G	13	31%
>contig08800	957	957	A	T	9	33%
>contig08827	468	468	A	C	41	17%
>contig08834	176	176	C	T	11	36%
>contig08887	671	671	G	A	16	19%
>contig08914	259	259	G	C	9	33%
>contig08914	467	467	C	A	19	32%
>contig09016	305	305	G	A	13	31%
>contig09086	261	261	C	T	14	43%
>contig09086	507	507	A	G	13	23%
>contig09115	81	81	C	T	14	57%
>contig09115	189	189	G	A	14	21%
>contig09151	386	386	T	C	17	29%
>contig09193	274	274	T	C	10	30%
>contig09193	367	367	C	T	10	30%
>contig09214	206	206	C	T	13	54%
>contig09214	406	406	G	C	9	33%
>contig09214	534	534	T	C	14	21%
>contig09235	112	112	G	A	12	42%
>contig09235	600	600	G	C	13	23%
>contig09320	687	687	G	A	9	33%
>contig09338	148	148	C	T	11	27%
>contig09467	281	281	A	G	11	55%
>contig09518	62	62	C	T	16	19%
>contig09518	515	515	A	G	26	23%
>contig09583	364	364	C	T	20	40%
>contig09589	254	254	A	G	13	62%
>contig09593	429	429	C	T	15	20%
>contig09650	64	64	C	T	12	33%
>contig09720	248	248	T	C	11	27%
>contig09720	356	356	T	C	11	27%
>contig09733	502	502	G	A	11	27%
>contig09737	482	482	A	G	11	27%
>contig09737	542	542	C	T	12	25%
>contig09737	667	667	C	T	13	23%
>contig09755	327	327	A	G	9	44%
>contig09764	99	99	C	T	23	17%
>contig09764	174	174	C	T	17	41%
>contig09859	402	402	G	A	22	36%
>contig09859	576	576	A	G	16	37%
>contig09953	130	130	T	C	36	19%
>contig09953	268	268	T	C	33	27%
>contig09964	356	356	C	T	13	46%
>contig10013	203	203	A	T	24	17%
>contig10013	377	377	C	A	32	25%
>contig10066	79	79	A	G	10	30%
>contig10127	93	93	G	A	11	27%
>contig10228	288	288	T	C	17	18%
>contig10326	8	8	G	C	16	62%
>contig10330	638	638	C	T	9	44%
>contig10612	113	113	A	T	12	25%
>contig10613	179	179	G	A	16	56%
>contig10692	99	99	A	G	46	30%
>contig10697	198	198	A	T	10	30%
>contig10709	134	134	A	C	9	44%
>contig10894	281	281	C	T	12	25%
>contig11011	187	187	C	A	12	25%
>contig11011	296	296	C	T	14	29%
>contig11149	158	158	A	G	45	16%
>contig11431	101	101	C	T	28	21%
>contig12115	381	381	T	G	21	29%
>contig12117	250	250	C	G	35	26%
>contig12117	590	590	A	G	50	52%
>contig12146	429	429	G	A	9	56%
>contig12153	145	145	G	A	11	64%
>contig12186	1413	1413	C	T	20	45%
>contig12186	3810	3810	A	G	11	45%
>contig12186	3902	3902	T	C	15	27%
>contig12186	3966	3966	C	T	14	57%
>contig12186	4233	4233	G	C	10	30%
>contig12186	4326	4326	C	T	10	30%
>contig12188	349	349	A	T	16	19%
>contig12188	4131	4131	A	G	11	64%
>contig12188	4574	4574	C	T	12	25%
>contig12189	140	140	A	G	11	45%
>contig12189	209	209	G	A	9	56%
>contig12189	776	776	G	A	10	30%
>contig12189	1679	1679	T	C	23	22%
>contig12189	2191	2191	T	G	12	25%
>contig12189	2559	2559	G	C	12	25%
>contig12189	2782	2782	C	T	21	24%
>contig12189	2834	2834	G	A	20	35%
>contig12189	3433	3433	A	G	12	33%
>contig12191	550	550	T	G	11	36%
>contig12191	621	621	A	G	12	50%
>contig12191	1007	1007	G	T	11	27%
>contig12191	1635	1635	T	A	11	45%
>contig12191	2121	2121	A	G	12	25%
>contig12191	2695	2695	A	G	11	27%
>contig12191	3549	3549	T	C	10	50%
>contig12191	3753	3753	G	T	12	42%
>contig12191	4725	4725	A	C	10	30%
>contig12193	954	954	A	G	11	27%
>contig12193	1205	1205	A	T	9	44%
>contig12193	2800	2800	A	C	14	21%
>contig12193	2930	2930	G	C	9	33%
>contig12193	2990	2990	G	T	9	44%
>contig12193	3573	3573	G	T	12	42%
>contig12196	762	762	G	A	11	27%
>contig12196	1014	1014	G	A	15	33%
>contig12196	2882	2882	C	T	14	21%
>contig12196	3347	3347	A	G	11	27%
>contig12196	3459	3459	A	G	18	33%
>contig12196	3814	3814	A	G	14	29%
>contig12196	3993	3993	C	T	13	31%
>contig12204	422	422	T	A	18	28%
>contig12206	2080	2080	G	A	10	30%
>contig12206	2134	2134	T	C	12	25%
>contig12210	251	251	T	C	12	42%
>contig12210	465	465	C	A	9	44%
>contig12210	1318	1318	T	C	20	20%
>contig12210	1450	1450	C	T	17	47%
>contig12210	2092	2092	T	C	13	46%
>contig12210	2624	2624	C	T	22	36%
>contig12210	3433	3433	A	T	11	27%
>contig12212	1985	1985	G	A	11	27%
>contig12217	2302	2302	C	T	9	33%
>contig12217	2945	2945	T	C	9	44%
>contig12223	258	258	A	G	12	50%
>contig12223	2119	2119	T	C	13	23%
>contig12223	2283	2283	A	G	20	35%
>contig12229	2828	2828	G	T	13	23%
>contig12229	2993	2993	C	T	13	31%
>contig12229	3045	3045	A	T	13	23%
>contig12234	1623	1623	T	C	10	40%
>contig12238	379	379	G	T	15	33%
>contig12238	645	645	C	G	14	36%
>contig12238	784	784	C	T	15	47%
>contig12238	1088	1088	C	A	10	40%
>contig12238	1356	1356	G	T	9	33%
>contig12238	1813	1813	C	G	13	38%
>contig12238	1888	1888	G	A	19	37%
>contig12238	2110	2110	A	G	14	21%
>contig12238	2271	2271	T	A	10	40%
>contig12238	2742	2742	T	C	12	42%
>contig12238	2850	2850	G	A	10	30%
>contig12238	2912	2912	C	A	12	33%
>contig12238	2988	2988	C	T	9	33%
>contig12239	1830	1830	G	A	10	50%
>contig12242	664	664	G	A	27	52%
>contig12242	1249	1249	A	G	16	19%
>contig12242	1501	1501	A	G	21	38%
>contig12242	1843	1843	C	T	16	56%
>contig12242	1981	1981	C	T	17	29%
>contig12248	1641	1641	C	T	9	33%
>contig12249	2036	2036	A	G	16	31%
>contig12252	1976	1976	C	G	18	17%
>contig12258	445	445	C	T	21	33%
>contig12258	1225	1225	G	A	44	30%
>contig12258	1351	1351	G	A	39	23%
>contig12258	1609	1609	T	A	33	18%
>contig12258	2125	2125	C	T	38	45%
>contig12258	2185	2185	T	A	41	24%
>contig12267	301	301	T	C	13	46%
>contig12269	1271	1271	G	A	9	33%
>contig12269	1530	1530	T	C	10	40%
>contig12269	1619	1619	G	C	14	21%
>contig12269	2288	2288	C	T	11	45%
>contig12272	1493	1493	A	C	20	25%
>contig12272	2311	2311	T	C	15	40%
>contig12276	64	64	T	A	9	44%
>contig12276	976	976	G	T	12	42%
>contig12276	1561	1561	G	A	16	19%
>contig12280	773	773	T	C	26	31%
>contig12280	1037	1037	G	T	27	19%
>contig12280	1214	1214	T	C	16	25%
>contig12280	1280	1280	C	T	16	25%
>contig12280	1445	1445	G	A	16	44%
>contig12280	1604	1604	A	T	17	18%
>contig12280	1856	1856	C	T	22	18%
>contig12280	2027	2027	A	G	15	47%
>contig12280	2450	2450	C	T	19	42%
>contig12281	2588	2588	A	G	11	36%
>contig12287	1507	1507	A	C	11	64%
>contig12292	1897	1897	C	T	9	56%
>contig12294	864	864	C	A	15	33%
>contig12294	969	969	C	G	12	42%
>contig12294	1158	1158	T	A	16	37%
>contig12294	1287	1287	A	C	13	23%
>contig12294	1714	1714	A	C	13	23%
>contig12294	1914	1914	A	T	15	53%
>contig12294	1992	1992	G	A	13	23%
>contig12294	2064	2064	C	A	14	29%
>contig12294	2239	2239	T	G	12	25%
>contig12296	720	720	G	C	24	46%
>contig12296	960	960	A	G	14	50%
>contig12296	1191	1191	C	T	23	26%
>contig12299	1782	1782	A	T	16	44%
>contig12299	2007	2007	A	G	15	20%
>contig12300	1132	1132	C	T	18	22%
>contig12300	1282	1282	G	A	14	21%
>contig12300	1417	1417	C	G	26	19%
>contig12300	2224	2224	C	A	11	27%
>contig12301	1498	1498	G	A	12	33%
>contig12301	1919	1919	G	C	12	33%
>contig12303	1085	1085	T	C	11	27%
>contig12303	1637	1637	C	A	10	40%
>contig12303	2249	2249	A	G	12	58%
>contig12305	503	503	G	A	10	30%
>contig12306	707	707	T	C	13	23%
>contig12306	886	886	G	T	9	44%
>contig12306	1271	1271	G	A	13	31%
>contig12306	1611	1611	T	C	9	33%
>contig12306	1961	1961	G	A	9	33%
>contig12310	723	723	A	C	10	40%
>contig12311	652	652	T	C	20	30%
>contig12311	880	880	G	T	17	29%
>contig12311	963	963	A	G	9	33%
>contig12311	1061	1061	T	G	13	23%
>contig12311	2222	2222	C	G	13	23%
>contig12313	214	214	A	G	19	42%
>contig12313	453	453	G	A	11	27%
>contig12321	738	738	T	C	21	38%
>contig12321	1932	1932	C	T	11	27%
>contig12321	2172	2172	G	A	27	41%
>contig12322	1749	1749	G	C	15	40%
>contig12322	1928	1928	A	G	18	56%
>contig12322	2117	2117	C	G	30	20%
>contig12322	2354	2354	C	T	29	28%
>contig12333	537	537	G	A	26	19%
>contig12333	1488	1488	A	G	23	26%
>contig12333	1662	1662	C	G	22	18%
>contig12333	1910	1910	G	A	20	30%
>contig12343	1299	1299	G	A	9	44%
>contig12345	1087	1087	A	C	23	22%
>contig12345	1200	1200	G	A	20	25%
>contig12345	1636	1636	G	A	31	16%
>contig12345	1789	1789	A	G	23	30%
>contig12347	69	69	C	G	15	60%
>contig12347	183	183	C	T	13	31%
>contig12347	351	351	G	A	12	33%
>contig12347	561	561	G	A	12	33%
>contig12347	702	702	G	A	15	33%
>contig12347	921	921	C	T	18	56%
>contig12350	458	458	A	G	11	36%
>contig12350	1185	1185	G	A	18	44%
>contig12350	1260	1260	G	A	16	44%
>contig12350	1356	1356	G	A	14	29%
>contig12350	1428	1428	G	T	11	45%
>contig12351	532	532	A	C	17	24%
>contig12351	658	658	T	C	16	37%
>contig12351	1090	1090	C	T	12	25%
>contig12351	1282	1282	A	G	14	21%
>contig12360	1064	1064	T	C	14	36%
>contig12369	1534	1534	G	A	17	35%
>contig12369	1918	1918	G	A	10	40%
>contig12371	1522	1522	T	C	14	21%
>contig12371	1804	1804	C	T	11	27%
>contig12378	633	633	C	A	22	18%
>contig12378	1008	1008	G	A	10	40%
>contig12378	1218	1218	C	T	11	27%
>contig12378	1302	1302	C	T	16	31%
>contig12378	1368	1368	A	G	16	37%
>contig12378	1473	1473	G	A	16	19%
>contig12378	1887	1887	G	A	18	17%
>contig12381	346	346	A	T	10	30%
>contig12381	1494	1494	C	G	16	44%
>contig12388	867	867	T	C	10	30%
>contig12388	1449	1449	T	C	10	30%
>contig12390	1659	1659	G	A	14	29%
>contig12390	1722	1722	G	A	12	50%
>contig12396	1352	1352	A	G	14	21%
>contig12397	346	346	C	G	21	24%
>contig12397	454	454	G	T	24	29%
>contig12397	1001	1001	C	G	13	38%
>contig12397	1767	1767	C	T	17	24%
>contig12397	1852	1852	T	C	28	25%
>contig12397	1930	1930	C	A	25	28%
>contig12399	384	384	G	C	26	27%
>contig12399	1140	1140	C	T	30	17%
>contig12399	1488	1488	A	G	24	25%
>contig12399	1934	1934	T	C	11	36%
>contig12403	564	564	C	G	20	35%
>contig12403	1119	1119	G	A	20	25%
>contig12403	1626	1626	C	T	11	45%
>contig12403	1683	1683	G	C	11	45%
>contig12407	115	115	G	T	9	33%
>contig12407	1729	1729	T	A	13	23%
>contig12412	1466	1466	T	G	11	36%
>contig12412	1568	1568	C	T	13	46%
>contig12414	291	291	A	C	18	28%
>contig12414	348	348	T	G	20	40%
>contig12414	558	558	A	G	23	17%
>contig12414	651	651	C	T	19	16%
>contig12414	1402	1402	T	C	14	36%
>contig12417	351	351	T	C	17	41%
>contig12417	531	531	T	C	27	19%
>contig12417	700	700	A	G	20	40%
>contig12417	754	754	G	C	24	21%
>contig12417	990	990	G	A	37	38%
>contig12420	434	434	T	C	19	21%
>contig12420	1051	1051	C	T	21	33%
>contig12420	1164	1164	A	T	32	34%
>contig12420	1551	1551	C	G	25	16%
>contig12420	1809	1809	G	A	43	16%
>contig12421	448	448	C	T	11	27%
>contig12421	704	704	C	T	9	33%
>contig12421	1065	1065	A	G	20	35%
>contig12421	1575	1575	C	T	19	16%
>contig12421	1782	1782	C	T	17	29%
>contig12423	269	269	A	T	10	30%
>contig12444	1346	1346	A	G	11	45%
>contig12444	1475	1475	A	G	9	33%
>contig12458	115	115	T	A	10	30%
>contig12458	1302	1302	T	C	11	36%
>contig12458	1440	1440	T	G	13	46%
>contig12458	1591	1591	T	A	12	33%
>contig12458	1726	1726	A	T	13	23%
>contig12459	630	630	T	C	20	60%
>contig12459	942	942	G	A	16	19%
>contig12459	1098	1098	G	A	15	53%
>contig12459	1206	1206	C	T	13	46%
>contig12459	1395	1395	A	C	12	25%
>contig12459	1518	1518	T	A	13	23%
>contig12459	1598	1598	G	A	18	22%
>contig12466	1307	1307	A	C	13	23%
>contig12466	1893	1893	G	A	9	33%
>contig12466	1957	1957	A	G	9	33%
>contig12468	509	509	T	C	16	25%
>contig12468	632	632	A	C	29	24%
>contig12468	947	947	C	T	24	25%
>contig12468	1106	1106	T	C	17	24%
>contig12468	1394	1394	G	A	20	20%
>contig12468	1646	1646	A	T	12	42%
>contig12470	1026	1026	C	A	10	40%
>contig12478	812	812	T	C	9	44%
>contig12478	1769	1769	A	G	14	36%
>contig12481	357	357	T	C	11	27%
>contig12481	457	457	T	G	15	20%
>contig12481	880	880	C	T	18	22%
>contig12481	1227	1227	T	C	21	19%
>contig12485	334	334	T	C	9	33%
>contig12485	472	472	T	C	9	33%
>contig12488	186	186	G	T	13	31%
>contig12488	777	777	T	C	10	50%
>contig12488	1536	1536	A	T	9	33%
>contig12488	1659	1659	C	A	11	45%
>contig12490	716	716	C	A	29	41%
>contig12490	851	851	A	T	25	16%
>contig12497	157	157	T	C	14	50%
>contig12497	384	384	T	G	16	25%
>contig12497	450	450	C	G	15	33%
>contig12497	1440	1440	C	A	20	20%
>contig12497	1548	1548	G	C	32	37%
>contig12497	1680	1680	G	A	36	17%
>contig12510	421	421	G	C	23	35%
>contig12510	787	787	T	A	21	29%
>contig12510	967	967	A	G	20	25%
>contig12513	178	178	C	T	37	54%
>contig12513	454	454	G	C	66	20%
>contig12513	673	673	C	A	36	22%
>contig12513	1579	1579	A	C	30	40%
>contig12515	276	276	G	A	15	27%
>contig12515	564	564	T	C	10	40%
>contig12515	1311	1311	T	C	12	42%
>contig12515	1449	1449	A	G	13	54%
>contig12531	418	418	G	A	12	50%
>contig12531	646	646	C	G	12	33%
>contig12531	1012	1012	G	A	21	38%
>contig12531	1258	1258	C	T	21	52%
>contig12531	1728	1728	A	G	16	50%
>contig12538	897	897	C	A	10	60%
>contig12541	570	570	C	T	19	37%
>contig12541	657	657	T	C	18	67%
>contig12545	386	386	T	C	12	25%
>contig12554	876	876	G	A	20	35%
>contig12554	1519	1519	C	T	14	43%
>contig12559	863	863	G	A	18	22%
>contig12559	1385	1385	T	C	35	29%
>contig12560	239	239	T	C	9	33%
>contig12561	1011	1011	A	G	15	33%
>contig12561	1729	1729	G	A	17	29%
>contig12565	413	413	A	G	18	56%
>contig12566	278	278	C	G	13	46%
>contig12566	1232	1232	A	G	9	33%
>contig12575	455	455	T	A	22	18%
>contig12575	1233	1233	T	C	12	33%
>contig12575	1719	1719	A	G	10	30%
>contig12581	269	269	C	T	14	50%
>contig12581	1467	1467	C	T	11	36%
>contig12583	517	517	A	C	20	55%
>contig12583	670	670	A	G	26	42%
>contig12583	1024	1024	G	A	29	17%
>contig12588	1346	1346	G	A	14	29%
>contig12588	1403	1403	T	C	15	60%
>contig12588	1499	1499	C	A	17	41%
>contig12588	1610	1610	G	A	14	29%
>contig12588	1661	1661	T	G	10	40%
>contig12594	209	209	G	A	12	33%
>contig12594	645	645	C	T	19	32%
>contig12594	1125	1125	G	A	14	29%
>contig12597	317	317	G	T	16	31%
>contig12597	866	866	A	G	17	35%
>contig12597	1274	1274	A	G	21	43%
>contig12597	1331	1331	T	G	21	33%
>contig12603	706	706	G	A	11	27%
>contig12603	1471	1471	A	G	10	50%
>contig12608	1099	1099	C	T	23	48%
>contig12608	1275	1275	A	G	24	46%
>contig12608	1423	1423	C	T	16	31%
>contig12608	1714	1714	A	T	11	36%
>contig12611	523	523	G	A	14	36%
>contig12611	1021	1021	C	G	12	25%
>contig12611	1231	1231	T	C	23	22%
>contig12618	432	432	A	G	20	45%
>contig12618	645	645	A	G	20	50%
>contig12618	852	852	C	G	24	37%
>contig12618	1113	1113	A	G	33	27%
>contig12618	1209	1209	G	A	27	22%
>contig12618	1416	1416	G	A	27	26%
>contig12618	1692	1692	A	T	12	25%
>contig12621	214	214	T	A	12	33%
>contig12621	482	482	G	A	29	38%
>contig12621	695	695	T	C	36	19%
>contig12621	818	818	A	G	27	26%
>contig12621	998	998	A	G	26	46%
>contig12624	242	242	T	C	11	55%
>contig12624	708	708	T	G	9	33%
>contig12624	776	776	A	T	12	25%
>contig12624	1127	1127	T	C	17	24%
>contig12624	1304	1304	C	T	27	44%
>contig12624	1448	1448	A	C	24	42%
>contig12624	1523	1523	G	T	15	53%
>contig12624	1585	1585	G	C	11	36%
>contig12632	939	939	G	A	16	19%
>contig12640	272	272	A	G	13	31%
>contig12640	343	343	G	A	17	29%
>contig12640	450	450	C	T	16	44%
>contig12640	894	894	G	A	13	31%
>contig12640	1474	1474	C	T	14	21%
>contig12644	1414	1414	C	G	23	43%
>contig12644	1709	1709	A	C	12	25%
>contig12657	312	312	C	G	23	22%
>contig12657	443	443	C	T	21	24%
>contig12657	686	686	C	T	15	40%
>contig12657	768	768	T	C	14	43%
>contig12657	1156	1156	G	T	23	57%
>contig12657	1300	1300	G	A	22	18%
>contig12657	1391	1391	C	T	22	18%
>contig12662	286	286	G	A	9	56%
>contig12663	819	819	G	A	12	33%
>contig12663	882	882	T	C	11	55%
>contig12664	149	149	G	A	39	36%
>contig12664	1087	1087	G	C	87	46%
>contig12664	1186	1186	C	T	92	39%
>contig12664	1531	1531	G	A	51	16%
>contig12664	1640	1640	G	A	31	16%
>contig12666	228	228	C	G	28	21%
>contig12666	1006	1006	T	A	31	29%
>contig12666	1246	1246	A	T	22	41%
>contig12685	870	870	G	A	34	44%
>contig12687	371	371	G	C	51	31%
>contig12687	884	884	C	G	54	19%
>contig12687	1214	1214	T	G	67	39%
>contig12687	1450	1450	G	C	50	38%
>contig12689	468	468	G	A	16	37%
>contig12691	478	478	C	T	20	45%
>contig12695	1072	1072	C	T	50	36%
>contig12718	675	675	A	G	15	40%
>contig12718	747	747	A	G	11	45%
>contig12731	216	216	T	A	11	27%
>contig12733	760	760	G	C	10	30%
>contig12733	872	872	A	G	14	43%
>contig12733	1055	1055	C	G	12	42%
>contig12738	419	419	G	A	64	28%
>contig12738	545	545	C	T	60	28%
>contig12738	605	605	G	A	69	22%
>contig12757	961	961	T	C	9	33%
>contig12757	1354	1354	G	A	19	21%
>contig12757	1474	1474	G	C	12	33%
>contig12757	1553	1553	A	C	11	36%
>contig12758	782	782	C	G	61	26%
>contig12758	929	929	C	T	60	23%
>contig12758	1079	1079	G	C	59	54%
>contig12770	789	789	G	A	13	23%
>contig12779	772	772	T	C	25	32%
>contig12779	970	970	T	C	26	23%
>contig12779	1245	1245	G	A	23	43%
>contig12783	154	154	A	C	29	38%
>contig12783	214	214	G	A	31	19%
>contig12783	402	402	C	G	33	24%
>contig12783	497	497	C	G	25	28%
>contig12783	622	622	C	A	23	39%
>contig12787	290	290	A	G	79	16%
>contig12787	548	548	C	T	101	19%
>contig12787	908	908	G	A	75	27%
>contig12790	887	887	A	G	9	56%
>contig12792	647	647	G	A	17	53%
>contig12793	522	522	C	A	15	20%
>contig12793	857	857	A	T	9	33%
>contig12793	1308	1308	G	A	10	30%
>contig12800	826	826	A	G	13	46%
>contig12804	603	603	C	T	13	54%
>contig12804	660	660	T	C	16	31%
>contig12804	884	884	C	G	10	30%
>contig12818	242	242	A	T	12	50%
>contig12818	305	305	G	A	12	25%
>contig12818	440	440	C	T	23	22%
>contig12821	336	336	A	G	17	18%
>contig12835	451	451	T	A	17	29%
>contig12835	1041	1041	G	A	26	50%
>contig12835	1297	1297	A	C	25	24%
>contig12836	429	429	G	A	9	33%
>contig12847	273	273	T	A	16	25%
>contig12847	837	837	G	C	15	53%
>contig12847	1099	1099	A	C	11	55%
>contig12848	404	404	G	C	29	21%
>contig12848	480	480	T	C	30	17%
>contig12849	327	327	T	C	9	33%
>contig12854	417	417	A	G	21	24%
>contig12864	563	563	G	T	19	16%
>contig12864	922	922	G	A	11	55%
>contig12864	994	994	C	A	11	55%
>contig12876	557	557	C	A	17	18%
>contig12876	1039	1039	T	C	10	40%
>contig12888	756	756	C	T	17	29%
>contig12895	444	444	T	G	10	50%
>contig12895	614	614	A	C	9	33%
>contig12895	980	980	C	G	15	33%
>contig12903	827	827	T	C	9	33%
>contig12903	1047	1047	T	C	9	44%
>contig12912	964	964	A	C	24	33%
>contig12912	1348	1348	G	A	18	39%
>contig12913	484	484	G	C	12	25%
>contig12913	607	607	C	G	17	24%
>contig12913	811	811	A	G	17	53%
>contig12913	1000	1000	A	G	28	29%
>contig12913	1063	1063	C	T	23	22%
>contig12913	1171	1171	C	G	13	46%
>contig12924	176	176	G	A	9	78%
>contig12924	837	837	A	G	10	30%
>contig12924	1050	1050	A	G	14	43%
>contig12924	1323	1323	T	G	11	45%
>contig12949	254	254	A	G	9	33%
>contig12949	685	685	A	T	9	56%
>contig12949	1262	1262	T	C	15	20%
>contig12951	781	781	G	C	11	36%
>contig12951	880	880	C	T	16	25%
>contig12951	1036	1036	G	A	20	20%
>contig12951	1093	1093	G	C	17	24%
>contig12951	1186	1186	C	A	15	47%
>contig12956	766	766	C	A	10	50%
>contig12966	803	803	G	A	13	23%
>contig12975	1095	1095	T	C	11	27%
>contig12977	1235	1235	A	T	15	20%
>contig12978	94	94	A	T	26	19%
>contig12978	154	154	G	A	62	39%
>contig12978	326	326	A	G	113	32%
>contig12982	596	596	G	A	9	44%
>contig12986	763	763	C	T	10	40%
>contig12988	653	653	T	G	27	41%
>contig12988	877	877	A	G	21	33%
>contig12996	341	341	G	A	10	30%
>contig12996	588	588	A	G	12	25%
>contig12996	667	667	T	C	9	44%
>contig13000	929	929	G	A	19	16%
>contig13000	1079	1079	C	T	15	20%
>contig13000	1201	1201	G	A	14	21%
>contig13011	991	991	G	T	16	31%
>contig13011	1188	1188	T	C	12	25%
>contig13024	610	610	G	A	9	33%
>contig13032	98	98	A	G	20	50%
>contig13032	518	518	G	A	75	41%
>contig13032	671	671	T	C	71	28%
>contig13032	752	752	G	A	61	39%
>contig13032	824	824	T	C	50	38%
>contig13032	901	901	T	C	38	47%
>contig13038	416	416	C	T	72	17%
>contig13038	512	512	C	T	63	32%
>contig13040	477	477	G	T	15	33%
>contig13040	608	608	A	G	9	44%
>contig13040	876	876	G	A	10	40%
>contig13040	1050	1050	G	A	15	40%
>contig13047	208	208	A	T	15	27%
>contig13047	308	308	A	G	25	36%
>contig13050	253	253	T	G	10	50%
>contig13050	433	433	C	G	10	50%
>contig13050	842	842	G	C	11	36%
>contig13051	736	736	T	A	12	25%
>contig13055	537	537	G	A	31	35%
>contig13055	1052	1052	A	C	18	39%
>contig13056	592	592	C	A	10	30%
>contig13061	534	534	T	A	29	28%
>contig13061	783	783	T	C	24	29%
>contig13071	802	802	C	T	9	44%
>contig13074	355	355	T	C	13	23%
>contig13074	440	440	G	A	11	55%
>contig13074	865	865	G	A	13	23%
>contig13074	963	963	G	A	10	50%
>contig13083	213	213	T	C	12	33%
>contig13097	884	884	G	A	12	42%
>contig13113	80	80	A	T	16	37%
>contig13120	555	555	G	A	19	32%
>contig13120	681	681	G	C	22	36%
>contig13125	355	355	G	A	9	78%
>contig13127	244	244	A	G	13	23%
>contig13127	1019	1019	C	T	24	29%
>contig13127	1082	1082	G	A	23	39%
>contig13130	471	471	A	G	11	27%
>contig13130	936	936	C	G	12	42%
>contig13136	179	179	A	G	18	33%
>contig13152	364	364	G	A	25	60%
>contig13152	434	434	C	T	21	19%
>contig13164	621	621	C	T	9	56%
>contig13164	726	726	G	A	14	21%
>contig13183	692	692	G	A	9	33%
>contig13188	364	364	G	A	14	21%
>contig13196	268	268	A	C	9	56%
>contig13196	1080	1080	G	C	12	33%
>contig13196	1149	1149	T	G	10	40%
>contig13197	406	406	T	C	13	31%
>contig13197	489	489	T	G	18	33%
>contig13209	195	195	G	A	9	67%
>contig13210	497	497	A	C	65	18%
>contig13210	578	578	A	T	69	19%
>contig13210	796	796	A	T	59	37%
>contig13210	1067	1067	A	G	41	22%
>contig13225	286	286	C	G	33	24%
>contig13225	662	662	T	A	9	33%
>contig13234	418	418	G	T	34	32%
>contig13234	543	543	T	C	36	56%
>contig13234	915	915	A	G	29	41%
>contig13234	972	972	A	G	27	30%
>contig13237	1069	1069	A	G	21	48%
>contig13247	817	817	A	G	10	40%
>contig13252	1018	1018	G	A	12	25%
>contig13254	401	401	G	A	41	37%
>contig13262	605	605	G	A	48	29%
>contig13263	360	360	G	A	28	29%
>contig13263	564	564	G	A	33	48%
>contig13265	386	386	G	T	10	40%
>contig13270	345	345	C	T	9	33%
>contig13277	662	662	C	T	13	31%
>contig13277	977	977	C	G	11	45%
>contig13278	1068	1068	G	A	10	40%
>contig13284	647	647	G	T	9	44%
>contig13288	714	714	G	A	24	42%
>contig13309	785	785	C	G	12	25%
>contig13309	925	925	T	G	14	21%
>contig13312	287	287	C	T	17	24%
>contig13318	434	434	G	A	9	33%
>contig13318	751	751	A	C	9	44%
>contig13318	828	828	T	G	9	33%
>contig13322	966	966	A	G	10	30%
>contig13323	222	222	C	T	22	50%
>contig13331	481	481	C	G	14	21%
>contig13343	543	543	G	A	16	19%
>contig13343	603	603	C	G	11	27%
>contig13347	567	567	C	T	10	30%
>contig13347	1091	1091	T	C	16	37%
>contig13378	524	524	A	C	9	33%
>contig13415	690	690	T	A	11	27%
>contig13428	335	335	A	G	9	44%
>contig13453	423	423	T	C	12	25%
>contig13453	663	663	T	C	11	36%
>contig13469	337	337	G	A	10	40%
>contig13481	951	951	C	T	11	45%
>contig13534	421	421	C	T	9	44%
>contig13537	311	311	C	T	11	36%
>contig13537	380	380	T	C	14	43%
>contig13537	455	455	C	G	13	38%
>contig13537	527	527	C	G	13	46%
>contig13537	744	744	G	C	9	33%
>contig13540	467	467	G	C	13	38%
>contig13541	783	783	G	A	13	38%
>contig13543	1137	1137	A	G	35	23%
>contig13545	92	92	G	A	10	60%
>contig13545	182	182	T	G	16	19%
>contig13545	381	381	G	A	42	21%
>contig13545	502	502	G	C	50	16%
>contig13545	568	568	C	T	46	41%
>contig13545	715	715	T	C	20	20%
>contig13555	436	436	T	A	18	17%
>contig13555	800	800	C	A	21	29%
>contig13570	645	645	A	C	9	33%
>contig13580	736	736	A	G	19	32%
>contig13580	890	890	A	G	13	23%
>contig13582	164	164	G	A	10	50%
>contig13582	297	297	T	G	24	33%
>contig13582	615	615	T	C	25	16%
>contig13597	465	465	A	G	9	44%
>contig13597	597	597	T	G	15	27%
>contig13597	917	917	G	C	16	37%
>contig13597	976	976	G	T	14	29%
>contig13597	1096	1096	C	A	10	40%
>contig13599	166	166	G	T	10	30%
>contig13599	1056	1056	C	T	12	33%
>contig13619	204	204	A	G	16	19%
>contig13620	513	513	C	T	54	19%
>contig13620	978	978	C	G	16	25%
>contig13637	761	761	T	A	11	45%
>contig13656	336	336	C	T	9	33%
>contig13664	433	433	A	C	12	25%
>contig13671	87	87	G	A	10	30%
>contig13671	204	204	A	C	31	29%
>contig13685	482	482	T	C	10	40%
>contig13693	194	194	A	T	13	23%
>contig13701	837	837	T	C	19	26%
>contig13701	1073	1073	A	G	12	42%
>contig13732	794	794	T	C	13	38%
>contig13739	143	143	T	C	11	27%
>contig13739	355	355	G	A	12	42%
>contig13739	638	638	G	C	13	38%
>contig13766	464	464	G	A	9	33%
>contig13767	351	351	G	A	11	45%
>contig13767	513	513	G	A	9	33%
>contig13799	472	472	C	A	20	25%
>contig13799	655	655	C	T	17	29%
>contig13799	730	730	G	A	17	47%
>contig13807	914	914	T	A	11	45%
>contig13809	885	885	A	G	10	40%
>contig13821	429	429	G	A	9	44%
>contig13821	765	765	G	A	11	36%
>contig13837	254	254	T	C	14	21%
>contig13871	607	607	G	A	13	31%
>contig13881	902	902	T	C	9	44%
>contig13898	129	129	G	T	15	53%
>contig13898	332	332	G	A	47	17%
>contig13898	536	536	G	A	41	20%
>contig13898	692	692	C	T	24	37%
>contig13898	1022	1022	A	G	13	46%
>contig13923	1007	1007	C	G	9	33%
>contig13958	589	589	A	G	29	21%
>contig13982	836	836	G	T	32	16%
>contig14009	445	445	T	C	10	40%
>contig14038	732	732	A	G	10	50%
>contig14049	773	773	A	G	9	44%
>contig14051	107	107	G	T	25	52%
>contig14053	353	353	A	G	11	36%
>contig14130	131	131	G	A	14	21%
>contig14133	960	960	A	G	12	33%
>contig14140	752	752	A	G	9	33%
>contig14147	985	985	T	A	12	25%
>contig14157	352	352	G	A	9	56%
>contig14168	754	754	T	C	11	27%
>contig14168	810	810	T	C	10	30%
>contig14197	71	71	C	G	9	33%
>contig14197	159	159	C	T	15	33%
>contig14197	596	596	A	G	11	27%
>contig14197	694	694	A	G	9	44%
>contig14219	118	118	C	G	16	31%
>contig14219	571	571	G	A	29	52%
>contig14221	426	426	T	C	9	44%
>contig14232	257	257	T	C	10	40%
>contig14232	412	412	A	G	11	36%
>contig14232	488	488	A	G	15	47%
>contig14264	470	470	C	T	12	42%
>contig14264	581	581	T	A	10	50%
>contig14266	284	284	G	A	9	33%
>contig14266	539	539	T	G	9	67%
>contig14301	468	468	A	G	15	27%
>contig14309	385	385	G	A	18	44%
>contig14336	534	534	A	C	9	33%
>contig14339	632	632	T	C	14	36%
>contig14339	853	853	C	G	12	25%
>contig14345	276	276	C	T	12	33%
>contig14345	552	552	C	T	14	36%
>contig14345	682	682	G	A	15	47%
>contig14347	145	145	A	T	11	36%
>contig14386	260	260	T	G	16	19%
>contig14426	35	35	T	A	12	42%
>contig14426	820	820	C	T	28	25%
>contig14432	656	656	T	C	9	33%
>contig14432	746	746	T	A	10	40%
>contig14432	838	838	G	T	11	36%
>contig14468	368	368	G	C	12	25%
>contig14468	704	704	T	C	18	50%
>contig14475	791	791	G	A	14	21%
>contig14476	196	196	C	G	13	23%
>contig14476	612	612	G	A	9	33%
>contig14506	288	288	T	C	17	41%
>contig14532	571	571	A	G	18	22%
>contig14532	667	667	G	A	18	50%
>contig14532	727	727	G	A	16	25%
>contig14548	671	671	A	G	10	50%
>contig14558	278	278	T	A	11	36%
>contig14558	563	563	G	A	13	31%
>contig14563	82	82	A	T	12	25%
>contig14563	186	186	A	C	13	38%
>contig14563	642	642	G	C	10	40%
>contig14568	261	261	A	G	9	33%
>contig14601	207	207	T	C	16	37%
>contig14601	624	624	C	T	9	44%
>contig14601	805	805	G	C	9	44%
>contig14632	171	171	T	G	9	67%
>contig14637	146	146	T	C	11	27%
>contig14637	226	226	C	T	12	25%
>contig14637	356	356	C	T	16	19%
>contig14637	610	610	G	A	19	16%
>contig14637	746	746	A	G	15	33%
>contig14637	841	841	C	G	10	30%
>contig14665	465	465	C	G	9	33%
>contig14665	563	563	G	A	9	44%
>contig14679	224	224	T	C	14	43%
>contig14679	350	350	C	T	24	17%
>contig14702	409	409	G	T	15	20%
>contig14728	427	427	C	T	18	22%
>contig14728	586	586	A	C	17	24%
>contig14742	674	674	C	T	14	21%
>contig14752	89	89	A	T	15	40%
>contig14752	650	650	G	C	32	37%
>contig14760	362	362	C	T	9	78%
>contig14760	620	620	G	A	15	47%
>contig14760	742	742	G	C	13	31%
>contig14761	235	235	G	A	11	36%
>contig14808	383	383	C	T	13	23%
>contig14808	635	635	A	G	14	21%
>contig14825	298	298	T	A	10	60%
>contig14837	552	552	G	A	11	36%
>contig14837	642	642	C	T	12	42%
>contig14858	339	339	C	T	11	27%
>contig14868	510	510	G	C	9	33%
>contig14870	244	244	C	T	12	33%
>contig14876	275	275	G	C	10	50%
>contig14876	431	431	T	C	9	56%
>contig14877	352	352	T	C	34	26%
>contig14880	348	348	T	G	13	23%
>contig14904	129	129	G	A	17	47%
>contig14908	309	309	C	A	10	50%
>contig14929	416	416	G	A	15	27%
>contig14936	254	254	C	G	9	33%
>contig14987	671	671	C	G	24	29%
>contig14987	743	743	A	G	14	57%
>contig15018	127	127	C	T	11	36%
>contig15019	400	400	G	C	10	30%
>contig15019	532	532	C	G	10	30%
>contig15019	667	667	T	C	13	46%
>contig15038	658	658	C	A	10	40%
>contig15041	806	806	C	A	10	30%
>contig15045	286	286	T	A	38	55%
>contig15075	352	352	A	T	88	36%
>contig15075	468	468	A	T	114	41%
>contig15075	688	688	A	G	84	30%
>contig15081	205	205	G	A	16	31%
>contig15081	390	390	A	G	16	25%
>contig15081	460	460	A	T	17	29%
>contig15091	246	246	T	A	31	45%
>contig15091	473	473	T	C	36	36%
>contig15098	251	251	T	G	12	42%
>contig15098	604	604	T	C	9	67%
>contig15150	232	232	C	T	16	44%
>contig15150	304	304	C	T	21	48%
>contig15150	400	400	T	A	25	16%
>contig15186	98	98	C	T	12	42%
>contig15186	172	172	C	T	19	32%
>contig15199	516	516	G	C	11	55%
>contig15240	717	717	A	G	26	23%
>contig15254	519	519	C	T	16	25%
>contig15278	585	585	C	T	13	23%
>contig15282	513	513	A	T	11	27%
>contig15286	313	313	T	A	18	44%
>contig15286	421	421	G	A	22	36%
>contig15286	592	592	G	A	18	56%
>contig15291	149	149	A	G	21	38%
>contig15291	288	288	G	A	44	34%
>contig15294	116	116	T	C	9	44%
>contig15294	586	586	G	A	9	33%
>contig15300	165	165	T	C	13	38%
>contig15323	243	243	C	T	12	42%
>contig15357	454	454	C	G	12	33%
>contig15364	153	153	G	A	9	44%
>contig15384	524	524	A	G	52	29%
>contig15390	647	647	G	A	10	40%
>contig15390	704	704	C	A	10	30%
>contig15451	454	454	T	A	18	22%
>contig15468	492	492	G	A	9	44%
>contig15531	283	283	A	G	13	38%
>contig15576	341	341	C	T	9	44%
>contig15597	355	355	T	C	14	43%
>contig15617	212	212	C	G	11	27%
>contig15617	632	632	C	T	9	33%
>contig15710	333	333	T	A	11	27%
>contig15756	335	335	C	T	10	50%
>contig15761	469	469	T	C	9	33%
>contig15763	67	67	A	G	13	46%
>contig15803	156	156	G	A	14	36%
>contig15803	572	572	T	C	9	56%
>contig15803	635	635	C	T	9	33%
>contig15819	235	235	A	G	9	44%
>contig15852	121	121	G	A	14	29%
>contig15852	490	490	C	A	19	47%
>contig15903	528	528	G	C	11	36%
>contig15904	438	438	A	G	10	30%
>contig15908	167	167	G	T	12	25%
>contig15919	548	548	G	C	13	23%
>contig15941	260	260	C	T	23	17%
>contig16089	543	543	G	C	15	20%
>contig16153	495	495	C	G	19	21%
>contig16158	346	346	A	C	189	22%
>contig16158	415	415	A	G	198	25%
>contig16195	332	332	T	C	16	19%
>contig16195	384	384	G	A	18	22%
>contig16304	284	284	G	A	36	56%
>contig16304	470	470	T	G	32	19%
>contig16322	210	210	A	G	10	30%
>contig16369	488	488	C	T	13	54%
>contig16381	299	299	C	T	9	44%
>contig16381	442	442	C	G	10	30%
>contig16424	182	182	G	A	18	33%
>contig16424	416	416	C	G	32	37%
>contig16424	569	569	A	G	29	45%
>contig16464	385	385	A	G	13	23%
>contig16486	374	374	C	G	13	38%
>contig16615	304	304	T	A	19	47%
>contig16615	364	364	A	G	16	50%
>contig16615	415	415	C	A	13	54%
>contig16627	364	364	C	T	9	56%
>contig16627	470	470	T	A	9	33%
>contig16660	488	488	G	A	12	33%
>contig16683	411	411	G	A	63	17%
>contig16690	130	130	A	G	10	60%
>contig16690	181	181	T	C	12	25%
>contig16690	247	247	T	G	13	46%
>contig16723	238	238	A	G	10	50%
>contig16860	264	264	T	C	19	16%
>contig16927	186	186	A	G	12	42%
>contig16954	407	407	T	C	9	33%
>contig17036	213	213	T	C	10	50%
>contig17056	65	65	G	C	9	44%
>contig17056	221	221	G	T	15	67%
>contig17056	387	387	C	T	13	38%
>contig17056	516	516	C	T	10	30%
>contig17181	99	99	G	C	11	45%
>contig17181	216	216	A	G	13	31%
>contig17264	631	631	T	C	13	23%
>contig17304	183	183	C	G	26	23%
>contig17304	342	342	G	T	25	36%
>contig17368	53	53	A	C	9	33%
>contig17368	110	110	C	A	10	50%
>contig17383	184	184	A	G	9	44%
>contig17383	250	250	C	T	11	36%
>contig17383	413	413	C	T	19	26%
>contig17403	284	284	A	T	12	42%
>contig17478	90	90	A	C	14	29%
>contig17478	273	273	A	T	18	56%
>contig17478	419	419	A	G	9	33%
>contig17641	229	229	A	C	12	58%
>contig17678	380	380	A	T	17	18%
>contig17724	62	62	G	T	22	23%
>contig17811	112	112	G	T	15	20%
>contig17811	495	495	G	A	10	30%
>contig17894	207	207	A	G	9	44%
>contig17952	222	222	C	T	13	23%
>contig17952	414	414	C	T	10	30%
>contig17998	306	306	C	T	24	25%
>contig18129	117	117	A	C	11	36%
>contig18129	225	225	C	T	16	25%
>contig18129	303	303	A	G	18	17%
>contig18129	411	411	A	G	13	31%
>contig18146	198	198	A	G	25	20%
>contig18146	334	334	T	G	58	22%
>contig18200	157	157	C	G	15	27%
>contig18208	272	272	C	T	16	37%
>contig18211	335	335	T	C	13	38%
>contig18248	393	393	C	T	15	20%
>contig18313	343	343	T	C	19	16%
>contig18313	484	484	G	A	16	19%
>contig18317	22	22	T	C	14	50%
>contig18335	301	301	G	A	11	36%
>contig18355	259	259	T	G	24	37%
>contig18356	207	207	C	G	16	31%
>contig18356	375	375	C	T	15	20%
>contig18363	232	232	T	G	10	50%
>contig18402	224	224	A	G	10	40%
>contig18539	366	366	C	T	11	55%
>contig18566	221	221	G	C	11	27%
>contig18580	355	355	A	G	9	33%
>contig18694	372	372	A	G	24	54%
>contig18986	379	379	T	G	20	55%
>contig19098	165	165	A	T	19	47%
>contig19098	354	354	G	A	26	19%
>contig19123	141	141	G	A	11	36%
>contig19123	207	207	C	A	16	19%
>contig19208	390	390	G	T	9	56%
>contig19465	181	181	A	C	9	44%
>contig19493	311	311	C	T	48	46%
>contig19493	474	474	T	G	36	36%
>contig19550	365	365	C	T	9	44%
>contig19594	110	110	C	T	14	29%
>contig19596	65	65	A	G	10	70%
>contig19656	322	322	C	T	11	27%
>contig19769	334	334	A	G	33	36%
>contig19780	323	323	C	T	12	50%
>contig19786	211	211	A	T	21	33%
>contig19796	358	358	G	A	9	44%
>contig19830	136	136	C	T	14	36%
>contig20081	237	237	G	A	12	33%
>contig20099	321	321	T	C	13	46%
>contig20121	432	432	A	C	15	53%
>contig20121	514	514	A	G	9	33%
>contig20307	105	105	A	T	16	31%
>contig20307	168	168	G	A	17	18%
>contig20307	423	423	G	C	10	40%
>contig20354	233	233	C	T	19	16%
>contig20463	212	212	G	A	12	50%
>contig20463	269	269	T	C	14	21%
>contig20579	262	262	G	A	14	36%
>contig20954	327	327	A	T	13	31%
>contig20954	460	460	A	T	10	30%
>contig21076	192	192	A	C	13	31%
>contig21076	264	264	C	T	18	33%
>contig21076	336	336	T	A	15	27%
>contig21120	153	153	C	T	25	20%
>contig21120	354	354	T	C	19	21%
>contig21158	126	126	A	G	9	33%
>contig21158	183	183	A	G	12	25%
>contig21321	114	114	G	A	31	26%
>contig21321	357	357	A	G	31	19%
>contig21417	233	233	A	G	17	35%
>contig21448	63	63	G	A	12	42%
>contig21719	237	237	G	A	12	25%
>contig21849	236	236	G	A	11	45%
>contig21873	250	250	A	G	15	27%
>contig22102	368	368	C	T	17	35%
>contig22102	421	421	C	T	13	31%
>contig22259	274	274	T	C	12	33%
>contig22930	155	155	G	A	12	42%
>contig23143	124	124	T	C	24	17%
>contig23533	306	306	C	G	9	44%
>contig23697	204	204	G	A	14	29%
>contig23866	107	107	A	C	10	30%
>contig23866	281	281	C	T	10	40%
>contig24279	147	147	T	A	239	24%
>contig24712	158	158	C	T	19	16%
>contig25030	33	33	A	G	9	33%
>contig25906	384	384	A	G	10	30%
>contig27433	93	93	G	A	9	33%
>contig27471	46	46	A	G	79	62%
>contig27702	364	364	A	G	12	50%
>contig28033	379	379	T	C	37	22%
>contig28081	166	166	C	A	14	21%
>contig28409	202	202	A	T	24	21%
>contig28843	174	174	T	A	9	56%
>contig29114	96	96	A	T	45	33%
>contig29275	34	34	A	C	42	60%
>contig30410	252	252	T	G	40	55%
>contig30440	198	198	G	A	23	52%
>contig30473	86	86	A	G	13	23%
>contig31415	243	243	T	C	14	29%
>contig31417	305	305	G	A	9	44%
>contig31830	201	201	G	A	35	37%
>contig32121	52	52	G	A	18	56%
>contig32217	190	190	A	G	15	80%
>contig32217	262	262	T	A	10	80%
>contig32424	321	321	A	G	36	81%
>contig33953	17	17	T	C	23	17%
>contig34314	245	245	A	G	50	66%
>contig34401	207	207	G	A	12	25%
>contig34672	158	158	C	G	9	44%
>contig34795	103	103	T	A	15	20%
>contig34885	63	63	T	C	11	27%
>contig34885	204	204	C	A	14	43%
>contig34890	175	175	T	C	16	56%
>contig35304	34	34	C	A	61	39%
>contig36726	35	35	T	C	10	60%
>contig37014	88	88	C	T	55	45%
>contig37100	49	49	A	G	17	24%
>contig38122	16	16	A	T	13	54%
