# Supplementary material for: Tissue-Specific Transcriptomics in the Field Cricket Teleogryllus oceanicus
Source: G3 (Bethesda). 2013 Feb 1;3(2):225–30. doi: 10.1534/g3.112.004341 (PMC3564983; doi:10.1534/g3.112.004341)
Supplement: Supporting Information [file supp_3.2.225_FileS2.zip]

Archive with 6 entries (3 files):
- FileS2/
- FileS2/3TissueContigsInfo.txt
- FileS2/FileS2.pdf
- __MACOSX/
- __MACOSX/FileS2/
- __MACOSX/FileS2/._FileS2.pdf
