# Supplementary material for: Tissue-Specific Transcriptomics in the Field Cricket Teleogryllus oceanicus
Source: G3 (Bethesda). 2013 Feb 1;3(2):225–30. doi: 10.1534/g3.112.004341 (PMC3564983; doi:10.1534/g3.112.004341)
Supplement: Supporting Information [file supp_3.2.225_FileS2.zip › FileS2/3TissueContigsInfo.txt]

Contig	Blast	Sequence	ag_reads	testis_reads	body_reads
>contig00001	---NA---	taggaagtggcttggcgaac	0	0	0
>contig00002	accessory_gland_protein	gtgctctgtccaacgccaacgcccttgggggtggtgtggctaactccaacgccattgaacgtgctctagccaacgccaatgctgtaggtcgtgccctgtcgaatgctaacgctcttggcggcggtgtggctaactccaatgctgcccgaggcattgctaatgcgaatgctcttcaacgcgctatttcaaacgctaatgccgtaggacgtagcttagccaatgccaatgctctatatggaggctttgccaatgccaattctctattaggaggcttttccaatgccaatgctctattaggaggcttagccaatgccaatgccc	1069	19	16
>contig00003	---NA---	gggca	0	0	0
>contig00004	---NA---	gagaa	0	0	0
>contig00005	---NA---	gcgcattccctaggagcaagcttggctaatgccaatgctc	0	0	0
>contig00006	---NA---	gtcattagaaagttttgcggggaatttttgaggttctagaggtattgccttttcttgattgctaggtttacttagtggatttttcgaaaccttgattttgtttgtagcgtttgtttgcgaagatgtgttgtcagattgatttga	0	0	0
>contig00007	---NA---	acagggacctcctctaccaatacaggctcc	0	0	0
>contig00008	carboxypeptidase_inhibitor	cggagacctgcaagagagcaccggagaggtccgccagtcgttcgcagctcacgtgacagccgaagccagccaccatgctcgccagagcccctgccgccgccgtcgtcttgctgcttgtgggcgtggccgccctgggcgtttgcgcgccggctgaagacgcggacgcggcggtggcgtcgtcgagcgcggcgccggccgcgggggcggagtacccggcgtccgtggcggagcccgtgcagacccacgaggagccctgcctgcgcgccggcgggctgtgcgtgctggagagcgagtgccccgaggggcagctggcggccacgcgcggcctctgccccgcgcagcagaagcgcggcgtcgagtgctgccacggcctgtccatcctggagcggcggtgcagcg…	88	1	1
>contig00009	---NA---	taaacagtcgtaattctaatttttattgaaattgagataattactcaaaattggtttctcttcatatattttttgtcataattttttttaaattcttaagtaactcaaagctttattgtgtattgttggtgcagcatataaccgtgtatcagtgaattatgcaaagctatttttttcaccgggtagcagtgatatttccttttcatttacatcgaactagttgaagtggaaatattttcatttttctctcagatgttgattccctatcaacattttattacattggtaccatctgtattcgataacaatttgttacatcatcaatcatattaacgtaaattggtaccactgaaataagttcaaggagataaatacataggtgggtgacttgagttctca…	104	1	1
>contig00010	---NA---	agaggaggcaactacaatatgaacaaatgatgtcaataaacaatgcaatatgctgaacggagaaactaagaacttaagcatcaagtaccaagaaaagttgaaataattaatgaatattaattacgtatgcaaaataataaatttactaagaaaaatactcgtctgggaaaataaatatttcccacagactaaaaattgaataaataaattactttacgcagacaattaaatcaaaacaacataaaattcgaggataaataacattcgaaaaaggagatgtactcaagaaggtagatcggagctcgttcctaattgaaaaaaggacatatagttgcttcatttattttctattcgcagatttgctagactctcactaagcatcgtaaaaacagctgatta…	124	1	1
>contig00011	---NA---	ccatttcttcttttctgaactttcaattcttg	0	0	0
>contig00012	---NA---	aaggtacaca	0	0	0
>contig00013	---NA---	ttacattaataaagcttataaaattgaagtaaacctt	0	0	0
>contig00014	---NA---	gtgtgtacctt	0	0	0
>contig00015	---NA---	tttgggataatcagatgtt	0	0	0
>contig00016	---NA---	gagctatttcaaacgctaatgccgtaggacgtagcttagccaatgccaatgctctatatggaggcttttgccaatgccaattctctattaggaggcttttccaatgccaatgctctattaggaggcttagccaatgccaatgccctaggaagtggcttggcgaacgcgcattccctaggagcaagcttggctaatgccaatgctc	34	4	1
>contig00017	TIMELESS_[Gryllus_bimaculatus]	gaggtactatttggtaaaggagtggaccttatgacaggtgaggaatgtgcaatctgctgaacagcaaactgattgccattaacatggcaagacaatactggagaggagtcgttatttgccataaaattcttcttcacaagtttttcatcaaatttaagagatggc	0	0	0
>contig00018	---NA---	gtgaaagagcgtttgcattcgcaattccgcgggcagcattggagttagctacaccgccacctagggcatgcttcccccaagtgtctcttataaaggggttttgctgtatattgtttatatgtactaaaaattcacaaatgtagtagtattgtactaaaagacactaccaagaaataagagcacgatattctctgtatttttatacacaaagagagcacatcttgccaaaaagaaaagaaaagaaaaa	3	0	0
>contig00019	---NA---	ttggccactctctggcgaatgcaaatgcatttgattacgagttccctgaattggaggtggaaga	0	0	0
>contig00020	---NA---	gcaaaagtatccggtgtcggtggcaaatgccaactccatccggtccgcgggcgctggtgccatcgggggctagcttgaaagattttgatctggagactgacactcgcttcttactcaacaacgtcatt	2	0	0
>contig00021	---NA---	ccaatgccaatgctctattaggaggcttagccaatgccaatgccctaggaagtggcttggcgaat	0	0	0
>contig00022	accessory_gland_protein	ctgtcgaatgctaacgctcttggcggcggtgtggctaactccaatgctgcccgaggcattgctaatgcgaatgctctttcacgagctatctcaaacgctaatgccgtaggacgtagcttagccaatgccaatgctctatatggaggctttgccaatgccaattctctattaggaggctttt	1	0	0
>contig00023	stretch_regulated_skeletal_muscle	aaaatacaggatagtaaaccaatagaggcgtaggttgcttttgctacatttgccctccctctcatcgttgagccattgaagtatttgctaagtcccttaaattgggattcatcgacagcttccccgccagccattttcgatgagataagaactctttaac	0	0	0
>contig00024	---NA---	aacatacggctggactgtctacaaaatcaatctccaccgtttgccaggagtttttggcttgggagaaggaggagataggccgcactgctctctccgtcgtcatccctggggaataaaccaatcttttcttacgccgactcttgctaaacgaaaataaaatcctcgataaggtagtttgttgcaggtcagctttctaaattcccagtaatttattagattcaaagtagcttaatcattcagtgatacccct	3	0	0
>contig00025	---NA---	agcaagagtcggcgtaagaaaagattggtttattccccagggatgacgacggagagagcagtgcggcctatctcctccttctcccaagccaaaaactcctggcaaacggtggagat	1	0	0
>contig00026	---NA---	aaacggtggagattgattttgta	0	0	0
>contig00027	---NA---	gatagctcgcatagcg	0	0	0
>contig00028	---NA---	gcc	0	0	0
>contig00029	---NA---	ttggcgttggcgatggctcgagc	0	0	0
>contig00030	---NA---	ttgtaccttttgtatc	0	0	0
>contig00031	---NA---	ggagaaatataat	0	0	0
>contig00032	---NA---	ccctgatacaaaaggtacaaattatatttctcctcaggtcccccccattaaattcttacatgatctgagttcagaccggtgtgagccaggttggtttctatctctatttatatgcatatatgttttagtgaaagaattgaaaatattatttttgaggagaaatataa	0	0	2
>contig00033	---NA---	tttttaataaaccct	0	0	0
>contig00034	---NA---	agggt	0	0	0
>contig00035	---NA---	ggggt	0	0	0
>contig00036	---NA---	ctgagatgaagaatattttttgtttctacattcctcacaagggatcgatctgttgtgtcatgtcgagacctgctttaatattttctcagttgggaaa	0	0	0
>contig00037	---NA---	ggctttctccttctgatttttcttctcctcatcctggtgctgcttcttcttttcctttttctttttcttcttattcttctcctattctgctatgagtacttcttcctctaattctccttctgtttcttctccttcacctccttttttctgcaacttttttcttctgcaacttctacatcttcttttcctcttcatcctcctttttcttcagccctttcttttcctgctacttctacttctttttcttcttctgattcttcacctctccaatctcctcctattcttcttcgcattcttctctttctattacttcttcctttttttgacgtaatttcaaaataatttcttctttttcac	4	0	0
>contig00038	tyrosine-protein_kinase_hopscotch	atcttctcaaatttgctttagatgttgctagaggaatggagtacttgggccataaaaacattgtgcacagagatttggcttgctcgaaatatattagttgccagtgataaccatgtgaaaatatctgattttggattagcacaagtaatgggaaacaatggatattacattttaaaaaccaatagagagctcccaattaaatggtatgccccagagagcttaagggatggaaaattttcccctgttctgatgtttggtcgtatggcgtgacgttgtatgagatgttttcatttggggatgatccaaagttacctgagtatacagacgagcaagaccaatcacagcttctggcagctttggagaggggagttcgtttaccttgccctgctacatgcgaac…	2	0	0
>contig00039	---NA---	ggatatttcatttcgaaggaaggaacaacagtaaattatcttcttgtataaatgagagttgaagtggaagaaaggggaaaaattaaaattgaatgaaatggattacccatcaattacatatttttgtttatgttggcaactacctcacatccaactgagaaaaaaatgcctttgaacttattaaccacaatcaatgttaagcttttgacatcaaagtcatccttcccttttctaccaacaataacattaagtcattctttatgcaacaggtgtttagtttcaatatttatccaaaaaacagaaaagataaaacaccaacaaataaatgtaattctccatctgattattatgtgaacgacaaaagacacagaaagacctatttcccactcccattttcaa…	2	1	11
>contig00040	---NA---	acagatttttgagga	0	0	0
>contig00041	---NA---	aggcacttagcacttgtgattaacaattttaagattaataaaaaatgccacttacaattatgaaactaggtatggcatggtgttccaatttgcaactacaatgattaaagttcactataaaaaataaggaagagattcaatgttctttatgcctgtaagcatctgttctcttgtagattaaatacatatacaaaagtggcatgaatttctgaacactcaaacacttagttctctgcatttattttctccagcaattttttcttgactagctaccaatatggcttaatgtgagccagtagaaactcgacagaaatgcattaatttgcaaatgttgcatactttcctgtagttcatttacattcaaggaccaggaatgggtcttcatcataaatggttatt…	0	0	5
>contig00042	tubulin_beta-2c_chain	gttccagttgtgtcgatgccatgttcatcggatattacttcccaaaacttggcccctatttgattgccgcattggccggcttgaatatgcacaatctctctcattttgaatttggatttttcaatttttacactgagaattttgaaggacgaaaaacgaaaacggctaaatcaccaggtcgtgtcaatagggccgaatgg	0	2	0
>contig00043	---NA---	agggaaaggcagtgcaggtggtggttacggtggtggcaagcagaggggtgggagaagccaggtacagagacatcagccgtactaagtcactctcttctcacatttgtgtcatgtgtttttgtcttgcagacgattagttctgtgttctcatcgccagcatcatcgtgtatcattccatttctcaaat	0	1	0
>contig00044	---NA---	agggccggacgagggctgcggcggcggcggcggcggcggggcgggccccctgccggcaagcagcccctgctccacgactgcgtgcgtctcttccagctgtacgccttgctggatggcctgcacgacccatggggcgagccctgctaacgccggcacgagcagaacaagatgtcaaatcattcgaccggaaaggacttttttgtatgtacaaactcttagtctccatgaccatctcaagatcatcaaacatgcagcaaaccagtgtgcccaatctag	0	5	0
>contig00045	prolyl_3-hydroxylase_2-like	cgctgaatggagaataccatgaggatatgttgccaagccattatcattatttacaatattcctattataaagttagtaaattgaagaaagcttgtgaagcagttgaaagttacttactcttctttccaaatgaagaaaccatgattaagaacaaagagttttattcccagtatctgaatggaaatatggattattttgtcccaagagaggaagctgtcaaatatgttcaacgccaaaaatatgaaaatcagctcttgaacttcattgatactgaattcaagaaaatagcagagaaaggagacacagactctgatgaggacacaaatgacgtacattcgtgac	1	0	3
>contig00046	---NA---	ttaataattttaatactaaaataataacataaaaaacactgct	0	0	0
>contig00047	prolyl_3-hydroxylase_2-like	gctctggtagctaatccagaagaaaatacgatgataaataatttgaaattctacagtagtttacccgaagtgaatatgaatgcaatagagaatctagaagtaaaagcttttgtaccgctgtatattcagggagtggaagcctacaataaaggcgattttgcttctgttataaatttacttgaacagtctttgaaaaaatggttacgtgcggctgaggagtgccgggcatattgtgaatcaccttttgatcaaggctggttcccggatttcatatcttctgtatcaaatcacttcacattttgcttacgctgtaaacagaaatgcgaaatgcctctcaact	1	1	0
>contig00048	peptidoglycan-recognition_protein_sa	gttcgtagtatcgaggcggatcacatgaacaacaacggttgggacgacatcggaccttcatttctgataggaggagatggcaacgtgtatgaaggcgcaggatggctacaccagggcgctcataccaggggatataacaagaagagtgtgggtatcatgcttatcggaaatttcggagattctctgccagtgcggcca	3	0	1
>contig00049	cytochrome_p450_liketbp	caaatggaagcgttgaagaagctgattgagtgcggtgaaaaggagggcacccctggagctctttcttgattcggtgggtggtggtgcatggccgttcttagttcgtggagtgatttgtctgcttaattgcgataacgaacgagatcctaccctaccaaggtgaagagcc	0	0	2
>contig00050	hypothetical_accessory_gland_protein	ctcgcgggaggggcggtggtgctgctgctggtggtgctgctgggcgccgaggccgcgccgcccttcttcttccaccacctggcgcaccacctcaaaggctcagacgatcaccgcagctcggacctagccccctccccacccgnaccccccctctgtacctcgacgagactgtgacaagaaaccttggtccctcttccgcaaacatttatttagacttttgttacagattttggactaagtacatctagaaattaatttttctgacaactgaattctgttaagaaaaaacttatcttcttttcttgatgctgatgccgacaaatgtttaagaattatgtatgtacgcagaatagtccaaagtgagttatatcgtacaattatattaaccggatcttccgc…	63	1	0
>contig00051	---NA---	agcgtcgggaggagcggctggcgtcgtgggctaacgatggcgaagccatgatggcctgtgatggagctctaagatgaaataaatctctctgac	0	0	0
>contig00052	---NA---	acgcaacccgcactttggtgaccctggcaaaagatctactaaaataccagtgtttgtgattgtgttgtaaagtgttctgttgttcgaactgcaaacagtttaggttgtgtttatttaagctggaagaaaagtttgtgaggcaaataaacagaaaaatcaacatgggattattctactaactacgtaaggtaacaaaattgtaatctaaaagaaacatttgatgtaagcattatgtagggtatttgttttgtcttgaaattgttgttaatattttatttaacatttatatgcagtttagaatagagatatataagtaacataaaagtttgggcattaagaactaaaaacccaatcacataacgttatttgttgtcgtttatatttgcaaaatactattta…	3	0	0
>contig00053	---NA---	tatgaatattattattattattaa	0	0	0
>contig00054	---NA---	ctggagtattttgaccaaaagaactcgtgtgcacagtaccgtacgtattatgatagttattttgggcagaatttgcgagagttaaagtttccgctccataggaatt	0	0	0
>contig00055	---NA---	cgcccttgaacgtgctctagcgaacgccaattcttatggtcaagatgctctagctaacataaatactgctcagaataataagtacaaagcccatggttttgctaacacc	0	0	0
>contig00056	cysteine_string	ggcgtttgtaatcccatgcaaaccatgggtgttggtgtacccagcatttatggtagatggaacctcctgaccaaaggtactagcgtaaacaacatcgtgtgtattaactgcgagaatggatagacgaaagttgtcgacttctggtgatacattatatgtcattttgggtttgcctaaaaccgccactgcagatgatgttaagaaaacatatcgtaaactagccctcaaataccatcctgacaagaatcctaataacccagaagcagct	1	1	0
>contig00057	---NA---	agcgtcgggaggagcggctggcgtcgtgggctaacgatggcgaagccatgatggcctgtgatggagctctaagatgaaataaatctctcgt	0	0	0
>contig00058	protein_disulfide-isomerase_a4-like	cttgccctggcggaaaaaatataaatgatggtacatctctaacattgaatcgacggcctgttacagctcctatggtctgtttgttaacacgagctacattcattctagttttcaattttgcacctgcccctcctccagcaccaccggccgctgcccctgctggaggaggggcaggtggggcgggtggatcttcgggcgg	3	0	0
>contig00059	---NA---	gctggttgttgaatttaaatgataatttctgtattattttcaatgtatgcaataaaggaa	0	0	0
>contig00060	---NA---	tacattcaggatgtattcctttggattgagtttgtttcatttcatgtcattattgcaatttgatcataaattaagtttttgataaagaaaatatttactattggccaatgaaacttgccacaattttgaataattattttcttgcatttttgatatgctgtagaatgttacatacacactacaaaaggtttttgcaatatacttttaagtagcttattgatgaacaaggcatatcgataaatcttcttgttctagtcctagtgtcatagacttgtactttaaaattaaaaattgttttgttattcaaatgtataatttgtatagacagaaataggaattgaagagaactattagctatgttgtatgtactaacaactaatctttgagtagttacaaatt…	2	1	10
>contig00061	zinc_finger_protein_729-like	gaaaatacaagtgcatgtactgcgagaagtcatttgccagatggaatgccttgcggttacacattcgtacgcacactggagaaaagccctatatttgctacgtatgtcaacgaggttttgctcaaaaaggagatatgaagaagcacatgaaaactcagcacaatatactcgaggtaccagaaaatacgtagttcacatttctagttcagttatgggacaacttaattgttagattttaatttgaaatatgttcattccttttttatttaaagatacaaaaccaagttggaggttcattttgcattattttctgtatggaaaggttttattatgatcattaaaaattataaaaataattgttgttttattgggacaaacatgggctcttgttgtatgctt…	0	1	3
>contig00062	---NA---	c	0	0	0
>contig00063	---NA---	atttttttattgatcaaagattacgtgtatgtatgtgctaatttctatgatcttaacgatttccctttgcttccgacagatcctatcagttgtgaggacaataatgtgaaaagtagctaaagaagcgccctaatttaatttgaagaaacaacatatgagaacataatgtgatgaacacattaataaataatattcgttaacaaatagtggtggttgtgcgaccacctcaaatccaatcatctcaaatccaaca	0	0	4
>contig00064	---NA---	caaaatttgtgttttacgatataagtttcttcataagtaagagactgacattaagtgaacaaaatatcattaatcgcataaatagtgtatttattgtaatttaaatgacgtatcaaaagaa	0	0	3
>contig00065	basic_fibroblast_growth_factor_receptor_1	aaaaaaaaaaaaaaggaagctatcagatttgcaactattgaaaaaattaggcaactgggtgtgagtgtctatgaaaattcttctgaggtaaaagaagtaaatgccccagggaaaattcattttgattccaatatagcatctcgatctccctatccagattgtacccctattgagaaaagtagaagtgatggtagtatggagttacaagcactagcactaaaatatttacacgatgaggacctttctgatctcatgaaatggaatcaaagttgtaaaactcctactgttttgaaaccaggccagaaatcggctaacatttctctagccacccaacattatcttgaaaaatatcagttgcttccaataggttcagattacatagagaaacatcacaatgcc…	0	2	0
>contig00066	---NA---	tgtgttcgcactcatgccgcggggtttattgggcaatgacaaatgtttctaaattttgcaaataaatgtagttgcatattatgtacaaaattaagcgatcaaataaacgcattggaatttaagatg	1	0	1
>contig00067	---NA---	atgaacaaagtgctaattcatgaccacaagaactaattttactcttgtgaagacaaatcaaaaggcagaagagtggaatgtgaggtatatttaatataccaaaataatgatatgttcacacaactataataaatggttattaatacggaagaagtcttgttctatcagatatggacacaactgccctaacaattttatttatattccaacatgtaattttaatattgattaaaaacttatatttattgttaacatatcttgcaacaaatttgaatttaccaagttaaataagaagtacttgtaaatagaatagatttacaagaacatggaaatatgactgcacgttcaatgcaacagttcaaataattcagcatgttccataatagagcagtaactaaa…	0	0	5
>contig00068	---NA---	taataataataataataaa	0	0	0
>contig00069	---NA---	taataataataataataataataatattaacacatcttaatatgcaatcatatattagaaaaacacatctgatctacattggctcacacttcattacacatacacacacacacacacgcacacatacatacatacataacttat	0	0	4
>contig00070	poly_binding_protein_interacting_protein_1	acgggtcttccagtagatcttagcagtacttcacttgaatatctcagtatctcaagatgacttcttggattgttgagagaaggcaaggaaagcttcaaatgctttatcaaattcctcatcctcagtatcttcaccttcaaaattacttagtactgggctacactcagtaccttcctcactgtattcatcaaattcttcacatggtacaatgttgtcttgaagaaaacgactttcctctggacttagagtatccccatttggtaagaaaaactgtggcatatcttcattttccataccacaggctgaaatagcagatgataaaagagatggtggtctccatgcgttctgccgtaacttaataacagatgtaataagccttactgtattctccttttcata…	0	281	8
>contig00071	---NA---	ccaaagtcaccttctaataatcctgacatctcgataaaactacaataaatgggttttaacaccacatacttctacctggcaccataatcttttcaaataatcaattagaaagatgggcctgactaaaactaataacagtgaatatcattttgcattctgcaagttttttgttttttttaaggaaatacacatcaccaacaaaaatatttacatgcttcacaacccttgatcataaatacaacattcaataattataaatgcaaatacgaaatggctatagccttgttttatttattttctgataatattataaaaaaaataattaaaattttgttggcagctatgcagtctttcactccaacttgctgaacagtac	5	34	0
>contig00072	---NA---	ccctcaaaaagactctattgtagggcaacaaatgataccttaaatttatttatattttgttatttccgtgtgttcgcactcatgccgcggggtttattgggc	0	0	0
>contig00073	---NA---	ataggccgcactgctctctccgtcgtcatccctggggaataaaccaatcttttcttacgccgactcttgctaaacgaaaataaaatcctcgataaggtagtttgttgcaggtcagctttctaaattcccagtaatttattagattcaaagtagcttaatcattcagtga	0	0	0
>contig00074	---NA---	gctattgaacg	0	0	0
>contig00075	---NA---	ttggagttagccacgccacca	0	0	0
>contig00076	---NA---	tgccctagccaacgccaat	0	0	0
>contig00077	---NA---	gcccttgaac	0	0	0
>contig00078	---NA---	ctattgaacgagccctagccaacgccaatgctgtaggtcgtgctctgtccaacgccaacgctcttggtggcggtgtggctaacgcaaac	0	0	0
>contig00079	---NA---	ctaactccaacgctgcccgaggcattgctaacgctaatgcagcgcgtgccatcgctaatgctaac	0	0	0
>contig00080	---NA---	ggcgttggctagggcac	0	0	0
>contig00081	---NA---	cac	0	0	0
>contig00082	---NA---	gtgccctagccaacg	0	0	0
>contig00083	---NA---	gccaggagtttttggctctctccgtcgtcatccctggggaataaaccaatcttttcttacgccgactcttgctaaacgaaaataaaatcctcgataaggtagtttgttgcaggtcagctttctaaattcccagtaatttattagattcaaagtagcttaatcattcagtgatacccc	1	0	0
>contig00084	---NA---	acgggtcttccagtagatcttagcagtacttcacttgaatatctccgtgattcgggtaca	0	0	0
>contig00085	---NA---	attctcttggcagcgaattcggatgtgaatgcaaaagacaatgaaggaaaaacggctcttgactatgccatcgagaagaaacacgacgatatacgacacgagctactgaactttaaattggtttaaaaatgaagaacaataacattgata	0	0	0
>contig00086	---NA---	aaataaaaaccgcactgttttgtcaatgaatcaaaactcagtgataggaaacctacatactatactcaaatttatacttcagtttcagtcagaaaatataagatttatggaattgtctgaaaaaaattcactgaaattttcttttctttactttctatgggcaaatgcattgaaataacaaaac	0	0	13
>contig00087	---NA---	ggtcgtgctctgtccaa	0	0	0
>contig00088	---NA---	tacagcattggcgtt	0	0	0
>contig00089	---NA---	acaccgccaccaagagcgttggcg	0	0	0
>contig00090	---NA---	gtgtattttacaataaacatgaacatactgttgatatcaaacagaattacttctgcatagaaaggtacactttatgacacattttaataaatacaactaacatcaagttttgttgagttacaattacagtggacaacacgaaacacatagcacataatatgagcaaagacagaacactgaacaaaataatttatagctcttacaaaaataaatgtcaatacaaaagtctgatacatttaagacatttgaaagacagtctacttaaa	3	0	18
>contig00091	---NA---	gggcgttggcgttggaaatggctcgcatggc	0	0	0
>contig00092	hypothetical_accessory_gland_protein	tcggcggtggattcggtgggtacagcccaagcgtcgccaacgccaacgccgcccgagccatctccaacgccaacgccctcggcggtggattcggtgggtacagcccaagcgtcgccaat	5	0	0
>contig00093	---NA---	tcggcggtggatggggcgactacggtgacagcatcgccaacgccaacgccgcccgagccatctccaacgccaacgccctcggcggtggattcggtgggtacagcccaagcgtcgccaatgccaacgccgcccgagccatcgccaacgccaacgcc	534	13	13
>contig00094	---NA---	gttagcaatgcttggagccggagccacatagccacctgcccctcctcctgcacctccggccgctgctcctgctgatccgcctccggccccagctagagctacgttcgtcattgccagtagaacgaagatggccaggcacaacaggaaagtaatagtgctagccattgtg	19	2	0
>contig00095	---NA---	tatttatatatata	0	0	0
>contig00096	---NA---	tattata	0	0	0
>contig00097	---NA---	ttataa	0	0	0
>contig00098	---NA---	ttataatatt	0	0	0
>contig00099	---NA---	ttataa	0	0	0
>contig00100	---NA---	ttttatataa	0	0	0
>contig00101	---NA---	tatatatatat	0	0	0
>contig00102	---NA---	agcgcgttggcgttggcgatggcccgggcggcgttggc	0	0	0
>contig00103	hypothetical_accessory_gland_protein	ctctatccaacgccaacgctcttggtggtggcgtggctaactccaatgctattgaacgtgccctagccaacgccaatgctgtaggtcgtgctctctccaacgccaacgctcttggtggtggcgtggctaactccaacgcaattgaacgtgccctagcgaacgccaatgctttaggtcgtgctctatccaacgccaacgctcttggtggtggcgtggctaactccaa	286	9	3
>contig00104	---NA---	gcccttgaacgtgccctagccaacgccaatgctgtaggtcgtg	0	0	0
>contig00105	---NA---	aggtggtttggcc	0	0	0
>contig00106	hypothetical_accessory_gland_protein	cgctcttggtggcggtgtcgctaattcaaacgccctttccagagctatttcaaacgctaatgccttaggacgcagcctggccaacgctaatgcctttggaggtggtttggccaacgccaatgcctttgg	3	0	0
>contig00107	---NA---	aacgccaattctctaggcggtggtttggcgaacgccaattccctaggagcaagtttgtctaacgccaatgcttttggccactctctggcgaatgcaaatgcaattgattacgtggttcctgcattggaggtgg	35	0	0
>contig00108	---NA---	attttattctgcagctttgtaacgatctttcaaaagtcttcgttccctgtggacgtgaatgacgttgttga	0	0	0
>contig00109	---NA---	cctgacatttcaaaaatgtgaagtgttttaaattagactgtctgattaaatgttcagttaatgagctgtctaataacaaaatcattccattgtgaagtgaaattgtctcattggtttaggaatgataaaaggtattttaacgtaattagctcctttgttctaattgcagtaaaagtgaagtactgacagtagtgtacgttagttttttgacatggacattccaagtgaaatgccgggaatagtgaaatcgaattcctatgtaccacaatcagatccggaggaaacgtcatctacctgtgaaggaaatgggcagaaaattcaacatttgccttctctcatgaaaccggaagagcctgatgtacctgaaattgttagtcagtcagcaggtgcttgtgcag	1	3	1
>contig00110	---NA---	tattgttattattatttgaaatacttattattctgggg	0	0	0
>contig00111	---NA---	caatattttgggtttctcttcaccttaatagaaatctttcattaagctaacattacatggacattcattgaaaattcatgtttgtacaaaatatacttgtttgtaatgatgttcacagtagtatacatatataacttcaacattatcaattatagagatgttgttctactatttaatcaaaataacatttacaaatgttggtgtatgtgccgaaacattggaaaaacaagaataaacttgttatattttaaagcaattatttatctttcttgatattatcaagcctttaatactctttaatgtaaatacgatttacattgcgatgcatatctacaactagctttacaaatatttcaaattaatattgaggtactaattattatcaaatttaaaaaaatc…	15	0	0
>contig00112	---NA---	ttttgagttgtaatatgaaatccaattgattcgggtacattttattctgcagctttgtaacgatctttcaaaagtcttcgtt	0	0	0
>contig00113	---NA---	gcgatcaaataaacgcattggaatttaagaaaagagaaaaaaaaaagaaaaagaaaaccaatctgaaaatttctttcattactggataatcattaaatttttgtatagtgatactggtatcatactgtacgagaatatttctagagatggacagctatgctgtacattgcattaaagtagattcaagttgtactgcatttgattttcagttagtttttatgttacatacagaaatgtatttttatataccagatattcactctgtcctatagttgtgttgctcagcaaaataaatcctataaaa	7	0	6
>contig00114	---NA---	ttaattttgtacataatatgcaactacatttatttgcaaaatttagaaacatttgtca	0	0	0
>contig00115	h_aca_ribonucleoprotein_complex_subunit_3-like	ccggatttgggtgttgtgataatcattctaacattcttagcacgtgttgtaatattttttagcaaagaacggattggattgcatattctaatcatgttcttgcggtattacttgaatgcaaaaggggagcgggtgtatactttaaagcctattgacccgaacggaaagcctacaatttgtgctcacccagctcgcttctcgcctgcagacacatactcccgagaaagaatcaccatcaagaaacgcttcaaccttctgccgactcagcgatcagcgtcagcgtattgaaattactttccattaactttgctacacaaaagcttcatgtaaacaattttttctatacgataatttttgttgtatctttattaatctacattcaatgataattctactatt…	4	13	6
>contig00116	---NA---	aaccatcttgccgtaatggactattttcttttgtatcacctgaattcccagatccttctccttgtttttctacatctgg	0	0	0
>contig00117	---NA---	gccaacctacagataatacacaacatcctgctactccatagaagaaaaattaagaataataaaaagttgccgagaaagtattctttaacaaatactttatcagagaacactaaaatcacatac	101	2	1
>contig00118	---NA---	gcacgacctacagcattggcgttggctagggcacgttcaagggcgtttgcgttagccacaccgccaccaagggcgttggcgttggacagagcacgacctacagcattggcgttggctaggg	2	0	0
>contig00119	hypothetical_accessory_gland_protein	cacgttcaagggcgttggagttagccacaccgccaccaagagcgttggcgttggacagagcacgctcaatagcattggcgttggccagtgcatcgtcgccgagggcattggcgttggctagggctcgttcaatagcgttggagttagccacaccaccgccaagggcg	425	10	6
>contig00120	---NA---	ttcataattaatactaaaataataacataaaaaacacttttaa	0	0	0
>contig00121	---NA---	cacatttccatcactgtaataatcaactataataatataaataaa	0	0	0
>contig00122	---NA---	ttttttttttttttttttcgt	0	0	0
>contig00123	---NA---	aaaaaaaaaaaaaaaaaaaaaaaaaaaaaaaaaaaaaaaaaaaaaaaaaaaaaaanaaaaaaaaaaaaaaaataaaataataatat	0	0	0
>contig00124	---NA---	gttgccggtacaatagagtctttttgagggtatcactgaatgattaagctactttgaatctaataaattactgggaatttagaaagctgacctgcaacaaactaccttatcgaggattttattttcgtttagcaagagtcggcgtaagaaaagattggtttattccccagggatgacgacggagagagcagtgcggcctatctcctccttctcccaagccaaaaactcctggcaa	238	3	0
>contig00125	---NA---	aaatgataccttaaatttatttatattttgttatttccgtgtgttcgcactcatgccgcggggtttattgggcaatgacaaatgtttctaaattttgcaaataaatgtagttgcatattatgtacaaaattaagcgatcaaataaacgcattggaatttaagatggaaaccaccgaaaaataacgatacgggactcatccgaggccccgtaatcggaatgagaac	7	0	0
>contig00126	---NA---	gttgccggtac	0	0	0
>contig00127	---NA---	gggtttattaaaaattattaatttattttttgttctcgaattgaaaagagttatttgtttatgatttatattgttgtataaatatattgaatggacatatggtaatgaaatgttattcgttttttaagatatctagtttctcaagatgaaaatttaattttagttttttattataatatttatata	43	2	171
>contig00128	---NA---	cattagtcttttaattgaaggctggaatgaatggtttgacgaaataattactgtctcgtgatgatgacttgaattttacttttgagtcaaaaggctcaaatgataata	0	0	0
>contig00129	---NA---	tgatacaaaaggtacaaattatatttc	0	0	0
>contig00130	---NA---	ctaagctacgtcctacggcatta	0	0	0
>contig00131	---NA---	ccaatgccaatgctctatatggaggctttgccaatgccaattctctattaggaggcttttccaatgccaatgctctattaggaggcttagccaatgccaatgccctaggaagtggcttggcgaacgcgcattccctaggagcaagcttggctaatgccaatgctcttggccac	1	0	0
>contig00132	---NA---	gcgtttgaaatagctcgtgaaagagcgtttgcattcgcaattccgcggg	0	0	0
>contig00133	---NA---	gtcctacggcatta	0	0	0
>contig00134	---NA---	gtagcttagccaatgccaatg	0	0	0
>contig00135	hypothetical_protein_ATCV1_z410R_[Acanthocystis_turfacea_Chlorella_virus_1]	gggacctcctctaccaatacaggctcctcttccacctccaattcagggaactcgtaatcaaatgcatttgcattcgccagagagtggccaagagcattggcattagccaagcttgctcctagggaatgcgcgttcgccaagccacttcctagggcattggcattggctaagcctcctaatagagcattggcattggaaaagcctcctaatagagaattggcattggcaaagcctccatatagagcattggcattggctaagctac	526	13	4
>contig00136	---NA---	cagcattggag	0	0	0
>contig00137	---NA---	cagcattggag	0	0	0
>contig00138	---NA---	agcattggaagatgctgagaagacagtgcaattaaaaacctcattgggcaggtacgacttcatattaaatcaagaagacatgtttttgataaacaggcgaacaattattttgcctaattccttaaaataaataaacatcaatataaaataaacaataaatcatttactaattacatcattattacataaaatataaattaattttaacatctcaatataatcttaa	8	2	36
>contig00139	---NA---	attgaagcatttaatagtttactttgtaaattggctgcataattgttgccttaatgattttttaagaaatatatttcagggactgacaatattcaaagtattgttctatttttgtttaattatttttatggtttgata	0	0	2
>contig00140	---NA---	tattaaaccataaaaataattaaacaaaatgatttataacaaactcataaataataactaactaaaa	0	0	0
>contig00141	hypothetical_accessory_gland_protein	ttagctacaccgccacctagggcattggcgttggacaagctacgacctaacgcattggcatttgaaatagcgcgttgaagagcattcgcattagcaatgcctcgggcagcattggagttagccacaccgccgccaagagcgttagcattcgacagggcacgacc	2	0	0
>contig00142	---NA---	ggctagagcacgttcaatggcgttggagttagctacaccgccaccaagag	0	0	0
>contig00143	---NA---	ggctaaggcacgttcaagagcgttggagttagccacgccaccaccaagagcgttggcgttggatagagcacgacctaaagcattggcgttggctaggg	0	0	0
>contig00144	hypothetical_accessory_gland_protein	cgctaactccaacgccattgaacgtgctctagccaacgccaatgctgtaggtcgtgctctgtccaacgccaacgctcttggtggcggtgtagctaattccaacgctattgaacgtgctctagcc	4	0	0
>contig00145	---NA---	gaatgtatgtaataagaaaatctaatacacatgtatttgaaatttgtaaagagacttaatatactaacttacaatttgcatgaatattaataaattattacaaaaaaaaaaaaaaaaaaaaaaaaaaaaaaaaaaaaaaaaaaaaaaaaaaaaaaaaaaaaaaaaaaaaaaaaaaataaaagtaagtagtagtacggtacggtacggtacgtacgtacgtacgt	48	0	0
>contig00146	---NA---	tcaacaacgtcattcacgtccacagggaacgaagacttttgaaagatcgttacaaagctgcagaataaaatgtacccgaatcaattggatttcatattacaactcaaaatttaaaaaatatttttctaataaaatctagcgatactgacgctgtgggtaaatttaaaaatccagaactgatgaatattgttgaaatgtttaattgtaattataagtttgttgt	14	0	0
>contig00147	---NA---	acaacaaacttataattacaattaaacatttcaacaatattcatcagttctggatttttaaatttacccacagcgtcagtatcgctagattttattagaaaaatattttttaaa	0	0	0
>contig00148	---NA---	gtgccctagccaatgctaatgccttaggtcgtagtttgtccaatgccaa	0	0	0
>contig00149	hypothetical_accessory_gland_protein	gaggcatcgctaacgccaatgcagctcgtgcaattgctaatgcaaacgccgctcgtgctatcgctaatgccaatgctcttgaacgtgccctagccaacgccaacgcagtaggtcgtgctctgtccaacgccaacgcccttggtggtggtgttgctaactccaacgcccttgaacgtgccctagcaaacgcgaatgctgtaggtcgtgctctgtccaacgccaacgcccttggtggcggagtggccaactccaacgctattgaac	869	19	7
>contig00150	---NA---	ccaggagtttttggcttgggagaaggaggag	0	0	0
>contig00151	---NA---	attgctgtggtggtacaacttgtaatcatcctgggttactcaatgtacagggacagcagagaggcgcaagcaaagaagttctactgagaggtcagcaagagaccaggaagggctggctactggagcttattgtgtgtgtgtttgaactgaactgggagcgtgtgtggggtgtgtagttgtaggggactgtgtgataaattgcgttgtacttgcattcccctcctttcacagatcaagccac	0	0	0
>contig00152	---NA---	ttttgagttgtaatatgaaatccaattgattcgggtacattttattctgcagctttgtaacgatctttcaaaagtcttcgttccctgtggacgtgaatgacgttgttgagtaagaagcgagtgtcatgtggggatggg	1	0	0
>contig00153	---NA---	agcccaagcgtcgccaatgccaacgccgctcgagccatcgccaatgccaacgccgcccgagccatcgccaacgccaacgccgctcgagccatcgccaacgccaacgctatgcgagctatcgccaacgccaacgctctcggtggtgaacccgttgtata	32	0	0
>contig00154	---NA---	tttttttttttttttttttttttcgttgtcagagagatttatttcatctcaagaggtccacgacgggccgccgtggcttcgggggacgctggagcccttctcagccgacga	0	13	7
>contig00155	---NA---	ctttattgccgtgctgcagcgtcaatatttacagggaaaaagcgcgcgttggaaagtgttttcgtgagagggatgagaatcacagcagccgagtcgtcgccggggggtcgcaagcagggggatcagccgtggtggtagcctccgtgggcccctcctaagcctccgtagcccccgccgaagccgatttggcccccgccgtagcctccgtagcccccgcccaagccgccgtggcccctgccgtagccgccatagccgccgccgccgtggcccccgccgaagcctccgtagccgccgccgccgtacgagccgcggaagccgccaccgaagccgccgtagcctccgaaaccaccgccgccgggagcggccagggttgccaccacgacggcgaacagggcagcg…	269	6	3
>contig00156	---NA---	cgccaa	0	0	0
>contig00157	---NA---	gccaacgccgcccgagccatcgccaa	0	0	0
>contig00158	---NA---	caagaacagtcatccgctcagggctcaagaaagtccttaaccgagagcgttggcgttggcgacgctgggagctggatggtatacgggttcacctccga	0	0	0
>contig00159	---NA---	tcggtggtgaacccgttgtataccattccccaagcattgctaatgccaacgctatgcgagccatcgccaacgccaacgccc	0	0	0
>contig00160	---NA---	tcgagccatcgccaacgccgcccgagccatcgccaacgccaacgccaacgctctcggttaaggactttcttgagccctgagcggatgactgttcttgaacatacggctggactgtctacaaaatcaatctcca	8	0	0
>contig00161	---NA---	tcatccgctcagggctcaagaaagtccttaaccgagagcgttggcgttggcgacgctgggagctgga	0	0	0
>contig00162	---NA---	ctgttcttgaacatacggct	0	0	0
>contig00163	---NA---	ccatccccaagcattgctaacgccaacgccatgcgggccatcgccaacgccaacgccctcggaggtgaacccgtatacca	0	0	0
>contig00164	---NA---	tggtatacgggttcacctccgagggcg	0	0	0
>contig00165	---NA---	tctgcagcccattcgtgaaatttatgaaatctgtgtaccttccatttcttcttttctgaactttcaattcttg	0	0	0
>contig00166	---NA---	ttgaagaggactacgattttgtgtacagcatttttgttcaaaataaaataattgcatacctcgtaacgtttaatttaataaaatgtaacgcaatcaaaatc	0	0	0
>contig00167	---NA---	gggagtggccaactccaacgctattgaacgtgccctagcgaacgccaatgctttaggtcgtgctttgtccaacgccaacgcccttggtggtggcgtggctaactccaacgctattgaacg	49	0	0
>contig00168	---NA---	ccaatgctgtaggtcgtgctctgtccaatgccaatgcccttggtgg	0	0	0
>contig00169	hypothetical_accessory_gland_protein	gccaccaccaagagcattggcattggacagagcacgacctacagcattggcgttggctaaggcacgttcaatagcgttggagttagccacgccaccaccaagggcgttggc	0	0	0
>contig00170	---NA---	gtggctaactccaatgctattgaacgtgccctagccaacgccaatgctgttggt	0	0	0
>contig00171	---NA---	gttagacgagagcacgacctaaagcattggcgttcgctagggcacgttcaatagcgttggagttggccactccgccaccaagggcattggcattggacagagcacgacctacagcattggcgttggctagggcacgttcaag	53	0	1
>contig00172	hypothetical_protein_KGM_01833_[Danaus_plexippus]	ccacatcttccatacaaaccagtctctaattccacatctaattcaggatggtcaacattttctaactgaacactgttatatatttttggtctagctccagtactctgataaatacttccagaatctcttttcaagaaatgcttgaaagaaaagggattttcttctctctttggtatgtcacttcctctacaagaactgttactggtaactcttttctcactgtcatgttgattaccaatcccaagttcaggtatggcattgctacattcttctacatcagagctttcattacttttcggatctttcttgcggttataacttcgaaaagaatatggattttcatcttcattgtcc	3	0	0
>contig00173	---NA---	cccact	0	0	0
>contig00174	---NA---	gcgttggattagcaatgcttggggaatggtatacaacgggttcaccaccgagggcgttggcgttggcgatggctcgcatggcgttggcgttagcaatgcttgggg	95	0	0
>contig00175	---NA---	gttagccacgccaccacc	0	0	0
>contig00176	---NA---	ccaacgctcttgaacgtgcctagccaacgccaatgctgtaggtcgtgctctgtccaacgccaacg	0	0	0
>contig00177	---NA---	ccaacgcaattgaacgt	0	0	0
>contig00178	---NA---	gtccaacgccaacgctctt	0	0	0
>contig00179	---NA---	agaaaagtacaatatttattcttatagttgatcatgaactcaaagaaccaagaagaactttttaaacaatagtagcatctcaattaatctaaatgcttgccaagaaaagattagttactgaagaatgtgaagttaaacttttcattaagatacattctcatattatttcacaatctagattaattattatagatttaatttaagattattcaatgaaaaatctgaagtggatgacattgaatttgagaatgatttgagtatttgtgcaaactgtaccgtgccttttttaagaaagactgtattgtgtgtgcatattattattattattttcttttttgtttcatttctgtattctttgaaggttgaagaatggaacagtacttattcccagaatgttac…	3	1	7
>contig00180	---NA---	ggc	0	0	0
>contig00181	---NA---	a	0	0	0
>contig00182	---NA---	gga	0	0	0
>contig00183	---NA---	atgaagtgatttttgcattaaaaattggactttcggactttaaaatatttatttaaaacatttcagttaaatactgacggtttttaaatacttttctttgatttaacagtctctttcacgtcactatatttcttgtttgcaaatggacctgtgcgcatctttcgctttttgtaaaacagttttaaaagcaaaaataacttttcatgggaatataaactaaaatggac	0	4	1
>contig00184	---NA---	tcaggctccctctccggaatcgaaccctgattccccgtcacccgttacaaccatggtaggcgcaaaacctaccatcgtcagttgataaggcagacatggggtttcgggtaca	0	0	0
>contig00185	---NA---	gggacagagcacgacctacagcattggcgttggctaaggcacgttcaatagcgttggagttagccacgccaccaccaagggcgttggcgttagacagagcacgacctaaagcattggcgttcgctagggcacgttcaatagcgttgg	26	1	0
>contig00186	---NA---	ccaatgctgttggtcgtgctctgtccaacgccaacgcccttggcggtggcgtggccaact	0	0	0
>contig00187	---NA---	ccaatgctgtaggtcgtgctctgtccaatgccaatgcccttggtgggggagtggccaact	0	0	0
>contig00188	---NA---	aacgcagtaggtcgtgctctgtccaacgccaacgcccttggtggtggtgttgctaact	0	0	0
>contig00189	---NA---	ttggcgttagcaatgcttggggatgggtatacaacgggttcaccaccgagagcgttggcgttggcgatagctcgcatagcg	0	0	0
>contig00190	---NA---	gcatcctcaaccattcactttggtagaggccaatatactcctcttgttccgactgtattggcctctaccaaagtgaatggttgaggatgcgcttacggcgttagcatttgcaatattatctttagctgag	1	0	0
>contig00191	hypothetical_accessory_gland_protein	atgcgggccctctccaacgccaacgctctaggtggtggtgttgccaattccaacgccatgcgagccatttccaacgccaacgccctcggcggtggatcgggcggcgttggcgttggcgatgctgtcaccgtagtcgccccatccgcctgtcgtacgcagaattggtcgccccaattgtccatgttggtaatatgctgttgctaatggagttcaatgtctgcttccggattttcgatttgaacccttcgatgatgttattgatgttggtagctccgtgagaccatggtttggcggcgtgaacgagttcctttatgtgcg	852	11	20
>contig00192	---NA---	tgataccctcaaaaagactctattgtaccggcaacaaatgataccttaaatttatttatattttgttatttccgtgtgttcgcactcatgccgcggggtttattgggcaatgacaaatgtttctaaattttgcaaataaatgtagttgcatattatgtacaaaattaagcgatcaaataaacgcattggaatttaagatgatttggtatttacatttttttgcttcttaatatttaatcccaatgtcatttccatttattctacttcttcctgtgtgttccagttttccctaccacgttcaaacggcctgattcttaaaaatgttgaaaactctaccgccccagtagccgaatttcttcttatccaaaccccctcaagtcattaaagttaagaacttcg…	277	4	3
>contig00193	---NA---	ggactgtctacaaaatcaatctccaccgtttgccaggagtttttggcttgggagaaggaggagataggccgcactgctctctccgtcgtcatccctggggaataaaccaatcttttcttacgccgactcttgctaaacgaaaataaaatcctcgataaggtagtttgttgcaggtcagctttctaaattcccagtaatttattagattcaaagtagcttaatcattcag	6	0	0
>contig00194	---NA---	gctgtaggtcgtgctct	0	0	0
>contig00195	---NA---	gttcaatagcgttggaattagctacaccgccacc	0	0	0
>contig00196	glyceraldehyde-3-phosphate_dehydrogenase	ttggtgtactgactttcgctgcgcctgtcctgcgccggggatgatgttctgttgggcacctcttccatcacgccagtgcttgccactggggccgtccacggtcttctgggtagcggtggtcgcatggatggtgctcatgagcccttcgacgatcccgaagttctcgtttatcaccttggcgagtggtgccaggcaattggtggtgcacgatgcgttggagaccacgttcatgttggagttagccaacgccaccaccaagggcgttggcgttggacaaagcacgacctaaagcattggcgttcgctagggcacgttcaatagcgttggagttggccactcccccaccaagggcattggcattggacagag	120	64	0
>contig00197	hypothetical_accessory_gland_protein	ctctgtccaacgccaatgctcttggtggtggtgtggctaactccaatgctattgaacgtgccctagccaacgccaatgctgtaggtcgtgctctctccaacgccaacgcccttggtggcggagtggccaactccaacgctattgaac	0	0	0
>contig00198	phosphoenolpyruvate_carboxykinase	tttcatatctgattgaaattggatagttcatttggatatcttggtatcaatacttttcttcattacatatttacaaataactttgagatctccaaatttttacttggaaatgtctggtaaaagacagtcttattgataaagctgtgaaatttacatcttgttgatcctttctttgagtgctgccagctcttgggcaatagctgatggcaagtcttccccaacttgttcactgaagtatcttgcaatatcttccacctcctgttgccaaaagttcttaggcaagctgaaaagctggtccaagtcaatatgttcttgaagaccttccaatcgcaaggaatctttcttgggaatgtagccaatgggtgacacttcagcgatgtcttcattatcaatacgcct…	33	8	65
>contig00199	cytochrome_oxidase_subunit_i	ttggggagcctgagcacaccatatatttactgttggtatggatgtagatactcgagcatatttcacttcagccactataattattgccgtcccaacaggaattaaaatttttagttga	4	0	12
>contig00200	---NA---	gaataataagtatttcaaataataataac	0	0	0
>contig00201	---NA---	ccaa	0	0	0
>contig00202	---NA---	gcgttggcgtttgccaccgactccacgtcgtccaactcctccgctaaaa	0	0	0
>contig00203	---NA---	ataccatccagctcccagcgtcgccaacgccaacgctctcggttaaggactttcttgagccctgagcggatgactgttcttgaacatacggctggactgtc	2	0	0
>contig00204	---NA---	ccactccaccaccaagggcattggcgtttgataagcctcgaccaactgcattggcattggccaaagcacgctctagtgcgttggcatttgccacagaatatccataggttccgctgaagagcaggaagagtagtgcgagcgaggaggtccacattgcgaaggatgccggaggagacgaaggcagaaaaggtgccagtgagaatttcactctctcttttatagcaaactctatcacattcgtcacacggtcgcccttgccttatctgctcgtaatttgaatctaat	3	0	0
>contig00205	hypothetical_accessory_gland_protein	gtcgtagtttgtccaatgccaacgctcttggtggcggtgtcgctaattcaaacgccctctccagagctatttcaaacgctaatgccttaggacgcagcctggccaacgctaatgcctttggaggtggtttggcaacgcc	9	0	0
>contig00206	---NA---	aatgcctttggaggtggtttggcc	0	0	0
>contig00207	---NA---	cgttggcgttggacagagcacgacctacagcattggcgtt	0	0	0
>contig00208	---NA---	gtatt	0	0	0
>contig00209	---NA---	atatatgtta	0	0	0
>contig00210	---NA---	gtatt	0	0	0
>contig00211	---NA---	tgtatt	0	0	0
>contig00212	---NA---	tgtattgttattattattattt	0	0	0
>contig00213	accessory_gland_protein	ttagctacaccgccacctagggcattggcgttggacaagctacgacctaacgcattggcatttgaaatagcgcgttgaagagcattcgcattagcaatgcctcgggcagcattggagttagccacaccgccgccaagagcgttagcattcgacagggcacgacctacagcattggcgtt	6	0	0
>contig00214	cyclin_k	tttttaataaaccctgatacaaaaggtacaaattatatttctcctcaaaatatgtggtcccttatgtgcattttcgaaatcccattgtaaagttgattgtgtgtgaataaaattggtgatttccgcgtattgttgaagtttgtaaactaatcatgccgtgctggtattatgaaaaaaaagatttgagaaatactccttcaatccaagatggaattgattatgaaactgagcaaaggtatcggaaagaaggtgccagattcattataaacactgggtcaaaaatggatcttgggtacagtactatggctacaggcgtggtttatttccatcgattttatatgtttcattcatttcgacagttcccacgttatgtaacagcatgttgttgtttgtttttgg…	2	9	2
>contig00215	---NA---	ttattaatttattttttgttctcgaattgaaaagagttatttgtttatgatttatattgttgtataaatatattgaatggacatatggtaatgaaa	0	0	0
>contig00216	---NA---	gc	0	0	0
>contig00217	---NA---	atgccaattctctattaggaggcttttccaatgccaatg	0	0	0
>contig00218	---NA---	ctg	0	0	0
>contig00219	---NA---	gaaacatttgtcattgcccaataaaccccgcggcatgacaaatgtttctaaattttgcaaataaatgtagttgcatattatgtacaaaattaagcgatcaaataaacgcattggaatttaagat	10	0	0
>contig00220	---NA---	ttaattttgtacataatatgcaactacatttatttgcaaaatttagaaacatttgtcattgcccaataaaccccgcggcatgagtgcgaacacacggaaataacaaaatataaataaatttaaggtatcatttgttgc	0	0	0
>contig00221	---NA---	ctcggtggtgaacccgttgtata	0	0	0
>contig00222	---NA---	c	0	0	0
>contig00223	---NA---	caaaaagactctattgtaccg	0	0	0
>contig00224	---NA---	attccctaggagcaagtttgtctaacaccggatacttttgcacctcctccactacaaccacaggaacctcctccactctcacaggcttcaccacctccaatgcaggaaccacgtaatcaattgcatttgcattcgccagagagtggccaaaagcattggcgttagacaaacttgctcctagggaattggcgttcgccaaaccaccgcctagagaattggcgttggccaaaccacct	27	2	1
>contig00225	---NA---	acgagtacaagatttcctgtactaattagatgaaattttcctaatgaaataaattattataaaaagtcatataaattataacataaattattatatccttaaaacttctatgtttgtggcttcattataaattctaccaaaaatttagt	18	0	2
>contig00226	---NA---	cc	0	0	0
>contig00227	---NA---	tgataccctcaaaaagactctatt	0	0	0
>contig00228	---NA---	ttgcccaataaaccccgcggcatgagtgcgaacacacggaaataacaaaatataaataaatttaaggtatcatttgttgccggtac	0	0	0
>contig00229	---NA---	tattttgaatttgtagttttaatttttatgatcatttttctaagtaacttcatgctatacccaatttgagaaatgttttccaaatgctgattttgtgatgttcgattttaaattttctctgattttttccctttatattgtgttattttctattctacaggtacacagatttcataaatttcacgaatgggctgcagattgaagaggactacgattttgtgt	14	1	0
>contig00230	---NA---	cacagatttcataaatttcacgaatgggctgcagattgaagaggactacgattttgtgtacagcatttttgttcaaaataaaataattgcatacctcgtaacgtttaatttaataaaatgtaacgcaatcaaaatctttggttgttgaatttaaatgataatttctgtattattttcgatgtatgcaataaaggaa	8	0	0
>contig00231	---NA---	gtaagaagcgagtgtcagtctccagatcaaaat	0	0	0
>contig00232	---NA---	tgcattgcgacaatatttttattgttattatttaacagaaacaaaatacaaggaaacaattcagtgcaaatgatatatttggcagtaagtcaaatatcaggcgcgtaacaatctttgcgccgggtgaaataaataactagtgttgtaaatggttgtaaaactacaaaattagcact	75	3	0
>contig00233	---NA---	gttgtatacccatccccaagcattgctaacgccaacgccatgcgagccatcgccaacgccaacgccctcggtggtgaacccgttgtataccattccccaagcattgctaatgccaacgctatgcgagccatcgccaacgccaacgct	1361	21	14
>contig00234	---NA---	ggcgttggcgttggacagagcacgacctacagcattggcgttggctaaggcacgttcaagagcgttggagttagccacgccaccaccaagagcgttggcgtt	0	0	0
>contig00235	---NA---	gctttaggtcgtgctttgtccaacgccaacgcccttgg	0	0	0
>contig00236	---NA---	ccaagagcgttggcgtt	0	0	0
>contig00237	---NA---	gcaagagcgttggcgtt	0	0	0
>contig00238	---NA---	atgtaagtcgtagtccatcgctcctaccgcccccccccaaaaaaaattgcatttcaaatacaagctgaaaggtcatgtgcaaaaaagaaaaatgttaatggataacggagccccgatgttgcccccctcctcttgttttagactatgcacaaccatgcaaactcgcattttgtacgcccctttgatgtcattaggacccactcgagg	3	0	0
>contig00239	---NA---	cttacgccgactcttgctaaacgaaaataaaat	0	0	0
>contig00240	---NA---	gcttctgcatggcctcctgggcctcctggacgcgcgcctccatctccagctgctgctcgtggatgaaggcctccatggccgccaccttggccgcctcctcttcctccttgcgcgccttctccgccgcctcgtcgtcttcctcgtccgccgcctcgtccgccgcctcgtcggacgcctcgccgggt	31	0	0
>contig00241	---NA---	aaaatcaattcaattaattgaaaatgataaccaatttattttcttacatttgatcccacatctaacatcttaaatattcctataaattgattaagaacacttctaggattattgattttaccatcttattattgattaattcctagtcgaagatcattaatatag	0	0	1
>contig00242	---NA---	tgataccctcaaaaagactctattgtaccggcaacaaatgataccttaaatttatttatattttgttatttccg	0	0	0
>contig00243	---NA---	tacaaaatcaatctccaccgtttgccaggagtttttggcttgggagaaggaggagataggccgcactgctctctccgtcgtcatccctggggaataaaccaatcttttcttacgccgactcttgctaaacgaaaataaaatcctcgataaggtagtttgttgcaggtcagctttctaaattcccagtaatttattagattcaaagtagcttaatcattcagtgataccct	0	0	0
>contig00244	---NA---	cccttggtggcggtgtggctaacgcaaacgcccttgaacgtgccctagccaacgccaatgctgtaggtcgtgctctgtccaacgccaacgcccttggtggcggtgtcgctaactccaacgcaattgaacgtgccttagccaacgccaatgctctcggagatgatgccctagctaacgccaatgctatagagcgtgctctgtcc	36	0	0
>contig00245	---NA---	gcgatcaaataaacgcattggaatttaa	0	0	0
>contig00246	---NA---	tacgtacgtacgtaccgtacctaccgtactactacttacttttacttttttttctttttttttttttttttttttttttttnnttttttttttttttttttttttttt	25	0	0
>contig00247	---NA---	tactacttacttttattttttttntttttttttttatttttttattttttttttttttttttttttttttttttttttttttttttttttttttttcttatc	3	0	0
>contig00248	---NA---	ggaacatgtttaacatacacagaaaggtagaaattgcatacctttcatttttattttcaaattcatttgtaaattacacaatcattcaagtaactcactcaagacctcaagtaacttgaatgcgttacttccaactctttatacaagatttagcacaggtgccagaaat	0	0	1
>contig00249	---NA---	gtatattttaccataaaaatgcatttcaacaggcaagtttgcaacactgaccctagtcaacactacaaacaagttttatgtactttgtattgtacaataacaagtttccctgcaatcatgcattatcccagccatatccaaagatatctcattctagcaacatgcattttccttacttcacaggtaatgacacacaatttactaccttcttgactaggcagagcctacaaaaccatctactacaacatttattctagggcatccaaactaaatccagttaattatttgcaaaagaatttcaaaaaccagtttcctgccaaaattaaaagctaatggaaaatgtaccagaaac	0	2	5
>contig00250	protein_phosphatase_ptc7_homolog	tttcatttttattgggattcatttactgaagagagaaataactttattgcttgctatgaagtgacctatatgtttatcttcagttatatttttattattttttttcatttaccatttttatttagattttcattacacaaaagctgcatgaactggtttttgaacttgtttggatgttctatactattcctattttaacttggccttcagtatcggaagtagcacatgacaaagatgacacaacacagtacttgactttaggccacgttacacactacatagacatataacatactaccaggaaatctaaaaaacacaaatgaataaaaaactaaacatagcacaacattccctcactacacagttctagctttcaacacatctacaccattgctttct…	7	7	23
>contig00251	---NA---	gtgctctgtccaacgccaacgctcttggtggtggcgtggctaactccaacgcaattgaacgtgccctagcgaacgccaatgctttaggtcgtgctctatccaacgccaacgctcttggtggtggcgtggctaacttcaacgcg	0	0	0
>contig00252	---NA---	tcttgaacgtgccttagccaacgccaatgctgtaggtcgtgctctgtccaa	0	0	0
>contig00253	---NA---	ggcgtggctaacgccaacgccatgcgagccatcgccaacgccaacgccctcggaggtcgtgctctgtccaacgccaacgctcttggtggcggtgtcgctaactccaacgc	0	0	0
>contig00254	---NA---	tagccaatgctaatgccttaggtcgtagtttttccaatgccaatgctctattaggaggcttagccaatgccaatgccctaggaagtggcttggcgaacgcgcattccctaggagcaagcttggctaatgccaatgctcttggccactctctggcgaatgcaaatgcatttgattacgagttccctgaattggaggtggaagaggagcctgtattggtagaggaggtccc	14	0	0
>contig00255	---NA---	tgtggttttagcggaggagttggacgacgtggagtcggtggcaaacgccaacgctttgggataatcagatgttcaagaattgaaagttcagaaaagaagaaatggaaggtacacagatttcataaatttcacgaatgggctgcagattgaagaggac	1	0	0
>contig00256	---NA---	gtgctctgtccaacgccaacgctcttggtggtggcgtggctaactccaacgcaattgaac	0	0	0
>contig00257	---NA---	cacgttcaagggcgttggagttagcc	0	0	0
>contig00258	---NA---	aaagaattgaaaatattatttttga	0	0	0
>contig00259	---NA---	cacgttcaatagcgttggagttggccactcccccaccaagggcattggcatt	0	0	0
>contig00260	---NA---	aatgctgtaggtcgtgctctatcc	0	0	0
>contig00261	---NA---	tctgtctaacgccaacgcccttggtggtggcgtggctaactccaacgctattgaacgtgcctagccaacgcc	0	0	0
>contig00262	---NA---	gccctagcgaacgcc	0	0	0
>contig00263	---NA---	aacgccaacgcccttggtggcggt	0	0	0
>contig00264	---NA---	ctctatatggaggctttgccaatgccaa	0	0	0
>contig00265	---NA---	ataggccgcactgctctctccgtcgta	0	0	0
>contig00266	---NA---	ccacaccaccaccaagtgcatttgcgtttgataagctccgaccaagggcattggcgttggccaaagcacgctccagtgcgttggcattcgccactgaatatccaaaggttccgctggcgagcaagatgagaagagcgaccggggtccacattgtggttgttgg	36	0	0
>contig00267	elongation_factor_1-alpha	cctctttagttgcccactggaatccagcaaccaccgaatccttgatttcattgaggtactgcactccttttgtacaatcaattaatagattagggccagtaccatcaggcccaaaactccaaattttacgagcttctggatgcagtctcctctg	2	0	0
>contig00268	---NA---	gaaatacttattattctggggataagcttggattatgaatttaaatattgatgt	0	0	0
>contig00269	---NA---	aaataataataacaatacatatatatatatatatataaatattataataaaaactaaaattaaattttcatcttgagaaactagatatcttaaaaaacgaataa	2	1	68
>contig00270	---NA---	tatatatatatatatatgtattgttattattattt	0	0	0
>contig00271	---NA---	caattcttg	0	0	0
>contig00272	---NA---	aaaagagttatttgtttatgatttatattgttgtataaatatattgaatggacatatggtaatgaaatgttattcgttttttaagatatctagtttctcaagatgaaaatttaattttagtt	3	3	40
>contig00273	---NA---	ggagaaatataatttgtaccttttgtatcagggtttattaaaaa	0	0	0
>contig00274	---NA---	atcccca	0	0	0
>contig00275	---NA---	aagcttggattatgaatttaaatattgatgtaatgtatattaattgtataatatgggc	0	0	0
>contig00276	---NA---	tatatatatatatatatg	0	0	0
>contig00277	---NA---	tatatatatatatatg	0	0	0
>contig00278	---NA---	tatatatatatatatatatg	0	0	0
>contig00279	---NA---	ttattaaaaattattaatttattttttgttctcgaattg	0	0	0
>contig00280	---NA---	g	0	0	0
>contig00281	---NA---	ggtacaatagagtctttttgagggtatca	0	0	0
>contig00282	---NA---	tttcaagctagcccccgatggcaccagcgcccgcggaccggatggagttggcatttgccaccgacaccggatacttttgcacctcctccactacaaccacaggaacctcctccactctcacaggcttcaccacctccaatgcaggaaccacgtaatcaattgcatttgcattcgccagagagtggccaaaagcattggcgttagacaaacttgctcctagggaattggcgttcgccaaaccaccgcctagagaattggcgttggccaaaccacctccaaaggcattggcgttggccaaaccacctccaaaggcattagcgttagccaggctcttcggttctggtgccggagcggccgctagaggactgggtggttgtagaggagggcgtggtggtggtg…	1072	29	6
>contig00283	---NA---	gccggtacaatagagtctttttgagggtatcactgaatgattaagctactttgaatctaataaattactgggaatttagaaagctgacctgcaacaaactaccttaatcatttgttgc	5	0	0
>contig00284	---NA---	gagagatcagctgattcaggaagcaggactcatgatagttggtgatactcaggtatccagtgatgaagaaagcagtgaagaagaagattcaggtgacaaaactcagtcaaaacgacctcctaaacgagctttggtatctatagagaatgcataaaatataaataaatttaaggtatcatttgttgc	2	0	0
>contig00285	hypothetical_accessory_gland_protein	tggtggtgttgctaactccaacgcccttgaacgtgccctagcaaacgcgaatgctgtaggtcgtgctctgtccaacgccaacgcccttggtggcggagtggccaactccaacgctattgaacgtgccctagccaatgctaatgccttaggtcgtagtttgt	904	13	7
>contig00286	---NA---	tctgcagcccattcgtgaaatttatgaaatc	0	0	0
>contig00287	hypothetical_accessory_gland_protein	ctagccaatgctaatgccttaggtcgtagtttgtccaatgccaacgctcttggtggcggtgtcgctaattcaaacgccctttccagagctatttcaaacgctaatgccttaggacgcagcctggccaacgct	44	1	1
>contig00289	---NA---	caaacggtggagattgattttgtagacagtcc	0	0	0
>contig00290	---NA---	ctgatatggaaagacccaaatcaagagattcacagacccttgaatcagaaagccatgaagacaaagatgaaacgcgtatgccctcgccaacgctctcggttaaggactttcttgagccctgagcggatgac	0	0	0
>contig00291	---NA---	gttcttgaacatacggctggactgtctacaaaatcaatctccaccgtttgccaggagtttttggcttgggagaaggaggagataggccgcactgctctctccgtcgtcatccctggggaataaaccaatcttttcttacgccgactcttgctaaacgaaaataaaatcctcgataaggtagtttgtagacagtcc	0	0	0
>contig00292	---NA---	ggactgtctacaaaatcaatctccaccgtttgccaggagtttttggcttgggagaaggaggagataggccgcactgctctctccgtcgtcatccctggggaataaaccaatctttt	0	0	0
>contig00293	---NA---	tttgaaagagttatttgtttatgatttatattgttgtataaatatattgaatggacatatggtaatgaaatgttattcgttttttaagatatctaggctctcaagatgaaaatttaattttag	0	0	0
>contig00294	---NA---	tggaaatgtgaaagaattgaaaaatattattttttgaggagaaatataatttgtacctttttgtatcagggtttattaaaaattnttaatttatttttttgttctcgaa	0	0	2
>contig00295	---NA---	gggacttcagaaagcataaatcatttcaaaatggacagttctttgaacctacaataacgtacacctagataaagctttggcgtatcatttatcaaggaaaaactccacaatggacaaaacttcagttttaataacaattctcaaagttggaaaaattttttttttttgtgttg	0	0	0
>contig00296	---NA---	tttta	0	0	0
>contig00297	---NA---	gaaacatttgtcattgcccaataaaccccgaacggaacaaatagaagtagcgaacacacggggtttattgggcaatgacaaatgtttctaaattttgcaaataaatgtagttgcatattatgtacaaaattaagcgatcaaataaacgcattggaat	5	0	2
>contig00298	---NA---	ggcaacaaatgataccttaaatttatttatattttgttatttccgtgtgttcgcactcatgccgcggggtttattgggcaa	0	0	0
>contig00299	---NA---	tgcagctcgtgcaattgctaacgccaacgccatgcgagccatcgccaacgccaacgctatgcgggccatcgccaacgccaacgctctcggtggtgaacccgttgtatacccat	8	0	0
>contig00300	---NA---	cgaggcatcgctaacgccaa	0	0	0
>contig00301	---NA---	ggcgttggctagggcacgttcaagagcattggcattagcgatagcacgagcggcgtttgcgttagcaattgcacgagctgca	0	0	0
>contig00302	---NA---	ccctgtggacgtgaatgacgttgttgagtaagaagcgagtgt	0	0	0
>contig00303	---NA---	gtttgccaccgactccacgtcgtccaactcctccactaaaaccacaggggcctcctctaccaatacaggctcctcttccacctccaattcagggaactcgtaatcaaatgcatttgcattcgccagagagtggccaagagcattggcattagccaagcttgctcctagggaatgcgcgttcgccaagccacttcctagggcattggcattggctaagcctcctaatagagcattggcattggaaaagcctcctaatagagaa	389	6	3
>contig00304	---NA---	gaaatacttattattctggggataagcttggattatgaatttaaatattgatgtaatgtatattaattgtataatatgggcttttagttagttattatttatgagtttgttataaatcattttgtttaattatttttatggtttgatattaagattatattgagatgttaaaattaatttatattttatgtaataatgatgtaattagtaaatgatttattgtttattttatattgatgtttatttattttaaggaattaggcaaaataattgttcgcctgtttatcaaaaacatgtcttcttgatttaatatgaagtcgtacctgcccaatgaggtttttaatggccgcggtatattgaccgtgcaaaggtagcataatcattagtcttttaattgaa…	737	220	3183
>contig00305	---NA---	tatatatatatatatatatatgtattgttattattattt	0	0	0
>contig00306	---NA---	gttattattattt	0	0	0
>contig00307	---NA---	tgttattcgttttttaagatatctagtttctcaagatgaaaatttaattttagttttttattataatatttatata	0	0	0
>contig00309	---NA---	ggcacgttcaagggcgttggagttagccacaccacccccaagggcgttggcgttggac	0	0	0
>contig00310	---NA---	agagcacgacctacagcattggcgttggctaga	0	0	0
>contig00311	---NA---	acagagcacgctctatagcattggcgttagctagggcatcatctccgagagcattggcgttggctaaggcacgttcaattgcgttggagttagcgacaccgccaccaagggcgttggcgttggacagcacgacctacagcattggcgttggctag	5	0	0
>contig00312	---NA---	gcctagcgaacgccaatgc	0	0	0
>contig00313	---NA---	tacaggaaatcttgtactcgtttcctttattgcatacattgaaaataatacagaaattatcatttaaattcaacaaccagcgattttgattgcgttacattttattaaattaaacgttacgaggtatgcaattattttattttgaacaaaaatgctgtacacaaaatcgtagtcctcttcaatctgcagcccattcgtgaaatttatgaaatctgtgtaccttccatttcttcttttctgaactttcaattcttgaacatctgattatcccaaagcgttggcgtttgccaccgactccacgtcgtccaactcctccgctaaaaccacagggacctcctctaccaatacaggctcctcttccacctcc	638	22	13
>contig00314	---NA---	ctaattagatgaaattttcctaatgaaataaattattataaaaagtcataaattataacataaattattatatccttaaaacttctatgtttgtggcttcattataaattc	5	0	0
>contig00315	---NA---	tgtgtacattaataaagcttatgaaatctgtgtaccttccatttcttcttttctgaactttcaattcttg	0	0	0
>contig00316	---NA---	gagcattggcattagccaagcttgctcctagggaatgcgcgttcgccaagccacttcctagggcattggcattggctaagcctcctaatagagcattggcattggaaaa	0	0	0
>contig00317	---NA---	ttggcattggacaaactacgacctaaggcattagcattggctagggcac	0	0	0
>contig00318	---NA---	tggggat	0	0	0
>contig00319	---NA---	gcgttggcgtttgccaccgactccacgtcgtccaactcctccgctaaaacc	0	0	0
>contig00320	hypothetical_accessory_gland_protein	gcacgacctaaagcattggcgttcgctagggcacgttcaatacgcgttggagttggccactccgccaccaacgggcattggcattggacagagcacgacctacagcattggcgttggctagggcacgttcaatagcattggagttagccacgccaccagcaagagcgttggcgttggatagagc	39	0	0
>contig00321	---NA---	tttgtccaacgccaacgcccttggtggtggcgtggctaactccaacgctattgaac	0	0	0
>contig00322	---NA---	tcgttcaatagcgttggagttagccacaccaccgccaagggcgttggcgttagacagagcacgaccaacagcattggcgttggctagggcacgttcaagggcgttagcattagcgatggcacgcgctgcattagcgttagcaatgcctcgggcagcgttggagttagc	13	0	0
>contig00323	---NA---	gtgatttgtatgttggccagaccttgtatccattgttggcctctatttggtaatgcagggaggaccttttctgccttcgtctcctccggcatccttcgcaatgtggacctcctcgctcgcactactcttcctgctcttcagcggaacctatggatattctgtggcaaatgccaacgcactagagcgtgctttggccaatgccaatgcagttggtcgaggcttatcaaacgccaatgcccttggtggtggtatt	12	0	0
>contig00324	40s_ribosomal_protein_s2	gcagatggctggtattgaagactgttatacttcagctcgtggttccactggcactttgggtaactttgccaaagctacttatgctgctattgcaaagacgtacgcctaccttacccctgatttatggaaggaacaggagttgaacaaatcgcctccggtccgcgggcgctggtgccatcgggggctagcttgaaag	0	0	0
>contig00325	---NA---	agcgttggagttggccactccgccaccaagggcgttggcgttggacagagcacgacctacagcattcgcgtttgctagggcacgttcaagggcgttggagttagca	0	0	0
>contig00326	---NA---	attgaacgtgccttagccaacgccaatgctctcggagatgatgccctagctaacgccaatgctatagagcgtgctctgtccaacgcaaacgctcttggtggcggtgtggctaattccaacgctgcc	0	0	0
>contig00327	---NA---	tataaattaatttaacatctcaatataatcttaatatcaaaccataaaaataattaaacaaaatgatttataacaaactcataaataataactaactaaaa	0	0	0
>contig00328	---NA---	gccaacgccaatgccctcggcgacgatgcactggccaacgccaatgctattgagcgtgctctggccaacgccaacgctctcggttaaggactttcttgagccctgagcggatgactgttcttgaacatacggctggactgtctacaaaatcaatctccaccgtttgccaggagttttggcttgggagaaggaggagataggccgcactgctctctccgtcgtcatccctggggaataaaccagcaatcttt	38	1	0
>contig00329	---NA---	ctgtgtcggaagctccgagacttctgtttctgagtcttgaaaatgtccgttctcttttaattttatgtttcttggtatactcgccggttcactcggttgtgagagaatttatgtatttgatatgagagaaaaattgcaaaggggcttctttatgtgactgtgtgtcgcttgtaaggggaagaattatgagaatcagtgtgaatgactgaagctgctccctgacgggaagtaatgccaatgctcttgaacgtgccctagccaacgcc	4	0	0
>contig00330	---NA---	aacaggaaatcttgtactcgtttcctttattgcatacatcgaaaataatacagaaattatcatttaaattcaacaaccaaa	0	0	0
>contig00331	---NA---	cggagtggccaactccaacgctattgaacgtgccctagccaacgccaat	0	0	0
>contig00332	---NA---	cccttgaacgtgctctagccaacgccaat	0	0	0
>contig00333	---NA---	ccaatgctgttggtcgtgctctgtctaacgccaacgcccttggcggtggtgtggctaactccaacg	0	0	0
>contig00334	---NA---	ggcaagacaaaagcactgtaaagtaataatttgcatggaaaatacccacaactatcgtcacgtacaggaatacaacacgcctgtcagcacccaccagggaactagttgcctcaaaatggcgtcagaagcagccttcaatttcgctatactagcgctacatgtataattagataaaactatccaatatattgggcacacaagaccaactttgcacaccatattattattaattaaaagtgttttttatgttattattttagtattaattatgaatttatttatattattatagttgattattacagtgatggaaatgtg	0	0	5
>contig00335	---NA---	aatagagtctttttgagggtatcactgaatgaataagctactttgaatctaataaattactgggaatttagaaagctgacctgcaacaaactaccttatcgaggattttattttcgtttagcaagagtcggcgtaagaaaagattggtttattccccagggatgacgacggagagagcagtgcggcctatctcctccttctcccaagccaaaaactcctgg	0	0	0
>contig00336	---NA---	aattgaacgtgccttagccaacgccaatgctctcggagatgatgccctagctaacgccaatgctatagagcgtgctctgtccaacgcaaacgctcttggtggcggtgtggctaattccaacgctgct	1	0	0
>contig00337	---NA---	agccgtatgttcaagaacagtcatccgctcagggctcaagaaagtccttaaccgagagcgttggcgttggcgacgctgggagctggatggtatacgggttcacctccgagggcgttggcgttggcgatgctgtcaccgtagtcgccccatccaccgccgcccgagccatctcc	61	1	1
>contig00338	---NA---	ttgagggtatca	0	0	0
>contig00339	---NA---	gctgcccctcctcaagagcaaaagcagatgctgggtgaacggctgttccctctcattcagcgcatgtatcctgatctggctggaaaaataactggaagcctaatatgaatattattattattattaattaaaagtgttttttatgttattattttagtattaattatgaatttatttatattattatagttgattattacagtgatggaaatgtg	16	3	76
>contig00340	---NA---	gttcaagggcgtttgcgttagccacaccgcccccaagggcgttggcgttggacagagcacgacctacagcattggcgttggctagagcacgttcaagggcgtttgcgttagccacaccgcctccaagggcgttggcgttggacagagcacgacctaaa	35	0	0
>contig00341	---NA---	g	0	0	0
>contig00342	---NA---	tatatatatatatgtattgttattattattaggagaggtgaggacgcgcacaagtgaggacgcgcacaagtgaggacgcggacagttggggtcgcggacaagcgtggacgaaaacaagcctggccgacgacaaacgaggacgaaaacaaatctagccacgcatggacgaggataagtgcaaacgcg	3	0	0
>contig00343	---NA---	tatatatatatatatatatgtattgttattattattatttgaaatacttattattctggggataagcttggattatgaatttaaatattgatgtaatgtatattaattgt	0	0	0
>contig00344	---NA---	ggcgaagaagtggcgcgagtggtgacagctggcgcctccccgcgcgattactggacgcgaagcctctcttgctcgcggtagcgtttcgcgcggttcaggtgctcgagacaccatcgaggtcccaccacgagcggacgtgttcaggagcctctccatctccggctaaggcccttgctttaacctctgtattcatcggctaatacagtaccaacactctaatcgccatgggttgctgctgcgttggaactagtggcc	0	12	0
>contig00345	---NA---	tg	0	0	0
>contig00346	---NA---	tg	0	0	0
>contig00347	---NA---	cctatgttgaatgatcttactagtggagtaattaagtttttcgtacttagcaacagccacaaccacagcaaccacagccacagctgtagcaacagcagccgcagcagctaccgcagcacccaccgcaacacatcttggtagtg	0	119	0
>contig00348	---NA---	gctgctgctgctgttgttgcgttccgtgctgctgctgttccagctgctgctgttaagcctacccctaggtcaacgccagccaacaccgaacgtcgccaactcgttgctcttagcgagtaaacgaagttttaagtttcttccctaagcacgtgtttttcaccacttccaacatgtgtggcggcggtggaggctgtggtggctgtggaggctgcggtggctgtggctgctgccagtgctgttgcgtaccttgctgtatttgttgttgctgcccatgctgttgcggttgctaaataccttacatctaataaaccgccaaaatgggtcgcagaaaatgctgctgttctcaacgcgtaaa	0	1379	10
>contig00349	---NA---	g	0	0	0
>contig00350	---NA---	gg	0	0	0
>contig00351	---NA---	agattcctgtttaatatgttaaaacattaaccagcaaaatgtgctgcgagtgtgactgtgactgcgactgctgctgcatatgctgttaccagccgtgttgctgttgttactgcccttgctgttgctgctgttagacatcgattaaacatcaacatggggcgaaagtgctgctgttgccgtaacatccagtcatccaacattccctgttgcagcacgtgtattttcaaaaacgatggaaacgaacatcaaccaactttattgaaaatgcactaacataatgcaacggcac	0	915	6
>contig00352	---NA---	cgggtgttgtggttgctggaatcgctactgctgcatgtgcgtcccacgttgtaactacagatgccaatagattaaaaataccgataacatatgctatggcaggataacttattaccatacatatt	0	62	0
>contig00353	long-chain-fatty-acid--_ligase_1-like	ggcctctgcttccttcctcccagtttaatctctgttcttcaaaaagagaaagttttgtatcccagtgttgtgtgttgtctaatgttaatgccattgaaaggaagtgcaaagtgattcctgccagcacagctagtttgatctaccaacagacaatcacagttttttcctgtgacttttcttgcaaagttaactaatgccatctagtgtactgtgaaaatcaacaaaaattaatgtagtcaaatttattttggcacaacttgtgattgaaatgctcttttattggtgttaaagaataaagaaaacaatcattgcttaattaggaaatatgtttcataagcatcacactcaatctgtacagggtttgacaaaagaaaaatgtaaattatttacccactggat…	22	27	17
>contig00354	---NA---	ggatttgtgg	0	0	0
>contig00355	long-chain-fatty-acid--_ligase_1-like	gccacccaccatgtacattccattctcgcagcagcgctcgagcatgtgcgcgagcggcaggaaggagatcatgacgtcgctgcgggtgggcttgtggtcgcccagctgcagcagcaccgagcacacggacgcgatcacgttctcgtgcgtcagcatcacgcccttcgggttgcccgtggtgcccgacgtgtagcacacggtgcacaggtcggacgcctgcggcggcacttcgggggagttgcgccgcggcgcccgcgctctccacgtcctcgaagcgcagcacctccacgccgcggttgcgcgcgcgctggttggtggccgggcgcgtctccttgatgctcaccaggcggcgcagcgagcgcggcgcgcggtccagcagcaggttggccttggcgtcgt…	4	5	1
>contig00356	---NA---	ccacaaccaccgccacacatcttgctagtgaattatgaagggaattaactggaaggttgtttattact	0	0	0
>contig00357	---NA---	tggctgctgc	0	0	0
>contig00358	---NA---	ctgctgcggctgctgttgctacagctgtggctgtggttgctgtggttgtggctgttgctaagtacgaaaaacttaattactccactagtaagatcattcaacatgggccgaaggaagtgctgctgttctcaacgtgtcaacaccaatagcataccttgctgcagtacatgcatatttaaagac	0	425	5
>contig00359	---NA---	actggaattatttcacaagagcaatct	0	0	0
>contig00360	---NA---	ggttgtggttgctgcggctgttgctgctgttgcgtcccatgttgttgctgcagttgttgctgctgttgaataagcacacacatct	0	0	0
>contig00361	---NA---	ccacaacacattttgatgtggagttgttactttgattgcaaatgacacgtgctaaagcatgaaatgctggaataattctgaggagcaaccgtcccgc	0	0	0
>contig00362	---NA---	agtaataaacaaccttccagttaattcccttcataat	0	0	0
>contig00363	---NA---	gccaccacagcaaccaccgcagcacccgccgcagcaaccacttgctcagcagcaataaaaataacaacagcaacaacaacagcaacagcaacagcaacgtcaacatcaacagcaacagcaacagcaacagcaacagcaacagcaacagcaacagcaacaggcaacagcaacagcaacagcaacaacaacagccaccacagcaaccaccgccacacatcttgctagtg	0	3	0
>contig00364	---NA---	ccatcattcaatctcccgccgcggccaccagcaccgcccaaaccgccgactccaccgcaatcgtacgtgcaacttctacgagcgggccttccgccgccgtcaatacagccgttcatggcgaaccctttgatgccacagcgtccaccacgcccaccgccaccgccgccgcctctagtaccctcgttgcccaacttggagccccagccatcaccttcgcttgatgccaccctgtggcatgaacctccactgtcatctcaaccgctcccagcactccaaccaccgcgaccacctactccttatcatcggtacccgttaactcagctgcacccaatacatgagcaatcgcgagaactgcaacaacctcaggcatcccaacctttcccaggacatccaggacgt…	0	14	0
>contig00365	protein_smoothened-like	ctacaggatcttcatgagaactatgaaaactaatagagagtcgtccatcattgttaaaagtcttccagttggcaaaagcctgtgcaattgctttgtgttttttcattcgaacaggctcttctttctggctacatatgttccg	0	2	0
>contig00366	---NA---	ggaaacgagaatatcagcaaaacgttagatgtgtgtgcttattcaacagcagcaacaactgcagcaacaacatgggacgcaacagcagcaacagccgcagcaaccacaacca	0	4	0
>contig00367	enterin_neuropeptide	tatgcctcagtccacacttacatacactatacactagcacacttttatactctaccacagtcacatattcatgcactacacttttcatagtcacactttacacacactattttatcttacattcacacttacatgcactatttttatcttacattcacacttacatgcactattttatcttacattcacacttacatgcactattttatctttccagcatccatccattctttgagaacattgccgatggtttcttcattggtat	0	2	0
>contig00368	aldehyde_reductase	gatttgccgcctctgcgctcagtctccctccggtttctgcgttctcatcgatcctgtgtgccctcccaaccggcggttaaaatagtacaaaaaaaggtttcagtgtcagaaataacccatcacaggaacacacaagtacgcgtataatcaacgaaacgagttgctcacagcgcagagagcaggatcatgactttaccaaacagtattgcgctacaaagcggtcagaaaattccactggtgggtctaggaacatggcaggcaaaatcagaagaagtgaaagctgcattggaggaggctcttaaaaccggctataggcatatcgatactgcatttaat	0	6	0
>contig00369	---NA---	tgcggcggctgttgtggctgttgttgctgcgtcccatgttgttgttgctgcaagtgctgctgctgttaattgccttcaaaaatatcaccatggcttgcaagtgttgctgtacgaaaa	0	0	0
>contig00370	---NA---	cagccacca	0	0	0
>contig00371	---NA---	gcagccaccacacccgccacacattttggtggtttgttattgactgggtgaaacgagaatatcagcaaaacgtt	0	0	0
>contig00372	---NA---	ccacaaatcctttcagaataccttgctgcagcacatgcatttttgcataaaaagaaacatctttattttcaacgtgtctaacagcaaacagtaaaaatgtgtggaggtggttgtggtggttgctgcggcggctgttgtggct	0	91	4
>contig00373	---NA---	gttaattcccttcataattcactagcaagatgtgtggcggtggttgtggtggctgctgcggcggctgttgtacctgttgctgctgcgttccatgtatttgttgctgcaattgctgctgctgctaagacctgaagtagtaaagcgggacggttgctcctcagaattattccagcatttcatgctttagcacgtgtcatttgcaatcaaagtaacaactccacatcaaaatgtgttgtggt	0	639	5
>contig00374	---NA---	tgcagcccgtgctgcaatggcttttgctatgggtgcagtgggggctgcggggcctgtggggcctatttcgcatggccatggtgttgcagcatttacagcggctgctgctaagcttcgtcacctgcgagattgcgcattttgtcaagcctttcaccaaca	0	2758	14
>contig00375	---NA---	tgtggcgcaggaagg	0	0	0
>contig00376	---NA---	tgtggcggg	0	0	0
>contig00377	---NA---	ccctcttgaaaggttag	0	0	0
>contig00378	---NA---	ccctcttgaaag	0	0	0
>contig00379	---NA---	ccctccccaccattaacaaattatacatcacgatttctctccatcaattgtaacaacaaaaatatttatttaggtggatatggagggttgttcttgtccgccattgaacaactttccagcagaagtgacagtcggtaggagtcttc	0	4	0
>contig00380	---NA---	ccctcttgaaaggttagcgtgcaattgttgtttacgtggagaaatttctattaatatgccaatggtatcaacaatctgcttctaacgcacatatggtatcttcaatctggaaccaaaacgtgaagtctttaagtctgcttattgtacataaaacatgaaaaatgtaaaaaaaatctgtaaaataaagaaaggcgcgtccgctcaaaaaaaaaaaaaaaaaaaaaaaaaaaaaaaaaaaaaaaaaaaaaaaaaaaaaaaaaaaaaaaaaaaaaaaaaaaaaaaaa	0	644	2
>contig00381	keratin_associated_protein_4-7-like	ttttctcagcattcgcagctatcctcgcagcagtcgtctgggcaacaggaattgtcgcagcattccggcgagcaacacaccggcttacagcagaccggcttgcaacagaccggcttgcaacagaccggcttgcaacagaccggcttgcagcacatgggcttgcaacacacgggcttgcaacacacgggcttgcaacatacgggtttgcaacatacgggtttgcagcagaccggcttgcaacagaccggttcacaacacaccggcttgcaacagaccggttcacaacacaccggcttgcaacagacgggtttgcaacagatcggtttacagcagaccggtttacaacacaccggcttgcagcaacaacatttcggtttgcagcaacaacaacatttcggt…	0	279	2
>contig00382	---NA---	ggggcggcaaggggcgccgcgaggcgggcgcgcggccggtgtgcggtcggtggaggagcgccactttggtcaggtgactgctgcgacggaggcgggcacgacctgggacggccccgacactccggaaggaggcgcaggacgcgacgccataggcgggggcggcggcgcgcagggcgggggccgaagcgacgcggcggcgagccaacgggacgccgcgcgtcgcttgggccgacgccccccggcgcaggccgcgcccgctcgccccggcgctac	0	120	0
>contig00383	---NA---	ggatcctgccttcattgaaatcatggaaatgcagatatgggggcaggagccatccgccgcaatgggctggaagataattcaactctgaggcagcaagaaaatcccaaagcatcaaaatgtgcac	0	163	1
>contig00384	---NA---	aggt	0	0	0
>contig00385	---NA---	ggtttgttattgactggg	0	0	0
>contig00386	---NA---	ggtccagagttctacccgcggcaaag	0	0	0
>contig00387	---NA---	gtttattttcgttgtttctaaagatgcaagtgctgcagcaaggaatactg	0	0	0
>contig00388	---NA---	cacccgccacacattttggt	0	0	0
>contig00389	---NA---	gcgggacgaacgttttgctgatattctcgtttcacccagtcaataacaaaccaccaaaatgtgtggcgggtg	0	0	0
>contig00390	---NA---	ggcggctgttgtacctgttgctgctgcgttccatgtatttgttgctgcaattgctgctgctgctaagacctgaagtagtaaa	0	0	0
>contig00391	---NA---	cgtcccgc	0	0	0
>contig00392	---NA---	accgccgccacacatgttggaagtggttgtggctgttgtggttgtgggtgcggttgctgctaagtaaaatcttagttgagtttcccacaatatgggacatcggaagtgctcttgcactcagaatgtcaatgctaacagcaatccttgctgcagcacctgcattttaaaaactggtgtaaatagcgaagattctgtttgaattcttcaaaatacactaccaagatgtgttgcggtgggtgctgcggtag	0	985	9
>contig00393	---NA---	gctgttctcaacgtgtcaacaccaatagcataccttgctgcagtacatgcatatttaaagacagtaataaacaaccttccagttaattcccttcataattcactagcaagatgtgtggcggtggttgtgg	0	21	1
>contig00394	---NA---	gcatgaattccaagtgaaaatctccagtcttctgattactttgcaaatatactaacgatgtgttgcggagggtgctgtggttg	0	0	0
>contig00395	---NA---	acggcccattatacgaaaacaggttttatttagcagcatccacagccacagcatccacagccgcaaccacagcagccacagcagctgtagcagcaaccgcaacacccaccgcagcacatcttgttagataatttttacactgatggtgaaacgagatatatctgcttagcagcaa	0	19	0
>contig00396	lysosomal_acid_phosphatase	ccacacatcttgctagtgaattatgaagggaattaactggaaggttgtttattactgtctttaaatatgcatgtactgcagcaaggtatgctattggtgttgacacgttggctgatgagaagcatgggattcgaagatttgttggaggtggattacggatcttgtattatctttgaactgtaccaaaagaagactgaaaacaaatggctcataaaggtgatgtattatcaaatgaagaacttaccagaaccacgaagtttggatgtcccaggttgtgga	0	39	0
>contig00397	---NA---	gcagcagccaccacaaccaccg	0	0	0
>contig00398	---NA---	tcccaggagccacctacagaggaacctgtagagcaacattcagaaaagtctgccaactatttcaggtcattgcaccgtgatgctgttgaaaagttgaataatctatgcagcacttggacacaac	0	0	0
>contig00399	---NA---	ccgggcggttacatcttaaagcattcgttcgttatgtgctaagctcttctagcgtgaattctactcttctacgtggtgctatattgaccgaaatttgttgcaga	0	6	0
>contig00400	---NA---	aacattcctttttgaaactgagaacttgattttaccatgtgctgcggtggttgctgcggcgggtgctgcggtggttgctgtggtggctgtggttgcggctgtggttgcggctgtggctgtggttgtgg	0	48	0
>contig00401	---NA---	aaccacagcaaccacaacaactgtagcagcaaccacagcaccctccgcaacacatcgttagtatatttgcaaagtaatcagaagactggagattttcacttggaattcatgca	0	229	3
>contig00402	---NA---	cctctgcagcagccgc	0	0	0
>contig00403	---NA---	cc	0	0	0
>contig00404	---NA---	cc	0	0	0
>contig00405	---NA---	cctctgcagcagccgc	0	0	0
>contig00406	---NA---	ttgtggctgcggttgcggctgtggttgtggcggtt	0	0	0
>contig00408	---NA---	gctgctgctgctgttgttgcgttccgtgctgctgctgttccagctgctgctgttaagcctacccctaggtcaacgccagccaacaccgaacgtcgccaactcgttgctcttagcgagtaaacgagttggcgacgttcggtgttggctgagcatgacatggaatcttgaagaacatgggttcc	0	3	0
>contig00409	---NA---	acgg	0	0	0
>contig00410	---NA---	gg	0	0	0
>contig00411	---NA---	gaataaggaatgctttgcaatctaataggaaaatccaactgtgttaccaaagactatggcctggtagagtgtcagagtttttttgaacacgcaaataataagaaacgaaaggaattagatcttctgggtctcgtcctgaacggacgtattttggtgccgggcggttacatcttaaagcattcgttcgttatgtgctaaga	0	0	0
>contig00412	---NA---	cgcgtccgctaacaaaaaaagagtataatatttgtgaaaacattggaataatcagcagaaaacttccaccatggggtgttgcggcggttgtggctgtactcgtccatgctgggttgtgtacgggcatttcgcctgtcaacaccattcttcctgcagaaaatgatactatccaagaaaaatgagaagaa	0	1	0
>contig00413	---NA---	cgtgcaattgttgtttacgtggagaaatttctattaatatgccaatggtatcaacaatctgcttctaacgcacatatggtatcttcaatctggaaccaaaacgtgaagtctttaagtctgcttattgtacataaaacatgaaaaatgtaaaaaaaatctgtaaaataaagaaagg	0	2	0
>contig00414	---NA---	gagggg	0	0	0
>contig00415	---NA---	cgacgtccgct	0	0	0
>contig00416	---NA---	ctgggtctcgtcctgaacggacgtattttggtgccgggcggttacatcttaaagcattcgttcgttatgtgctaagcctacatcgaactccctgccggctgttatacatagctgctaatcaagaatgtgctgcggcggttgctgtggccgctgtagtccgtgctgttgcggtcctgtctgtgccgcctgctgtagtccttgctgctatttttattgctgctgagcaaga	0	133	1
>contig00417	---NA---	gcgggacgaacgttttgctgatattctcgtttcccccagtcaataacaaaccaccaaaatg	0	0	0
>contig00418	---NA---	gagggg	0	0	0
>contig00419	---NA---	agattcctgtttaatatgttaaaacattaaccagcaaaatgtgctgcgagtgtgactgtgactgcgactgctgctgcatatgctgttaccagccgtgttgctgttgttactgaggctgcaggggctgcaggggcggctgcagggcggcggcgggttgtgcgggcgcggcggcgagc	0	3	0
>contig00420	---NA---	ttgtggctgcggttgcggctgtggttgtggcggtt	0	0	0
>contig00421	---NA---	aaccg	0	0	0
>contig00422	---NA---	gtagaggtgagcgttctggatcacgcgcagaaggtcgccttggcagtccaggctcaaatgataagtaggggacga	0	0	0
>contig00423	---NA---	gccaaactattttggcgttgtggtaactggaattgtaaagagcacttggcaccccggcggcagcggaggggcgggggcggaggcgcgagagacgcagcctgcgtagggcgctcgtatatatcgcgggagccatgcgcccgccgtgcactagctgcgcccgcccgccggacgccccgacagccaccgacagcgactgcgccaacagcagcggccgctcgcccgtcatgatgttcccggcgctcgccgtgctcttcctgctgtgcggggcggtgctgctcaccgcgccgcccgcccgcgccgccaaccagctgccacaagattggattcgctgcaag	0	0	3
>contig00424	---NA---	aagatctatagggt	0	0	0
>contig00425	---NA---	gataatatgcattaaattttttgtttagattgtatttaattatttttaatgtattgtatttggttggggtgacaagggaatatgataacttcttattatttaactatgatgattggttaattgaacctatattatggaata	0	1	5
>contig00426	---NA---	cttctcgtcccctattatca	0	0	0
>contig00427	---NA---	ccctattatcatttgagccttttgactcaaaaggctcaaatgataataggggacgagaag	0	0	0
>contig00428	epidermal_growth_factor_receptor	cctgtacatccgtctacacagttcacgtgacatggcttacattctccattttcagatgcgtattttgtgactgggcattcagccgtgcagaagggaccatcttttgtgtgcttgcatgaagtgcagttcccagggcccggaccattgcaagtgttagcacactcttcatgacaataactgcacatttttcaccagactgataaattcctgggagagaattgcagttgtgaatgcatctgctgccaagatggaagtgtgcacacgacaagcactggtccgccccaggaccccagcacccttcgtctgaacattccttgtcgcacaccatccctgctgcaatgcattcctcagtcttcctgttgtttccttgaagaacactgtgatctgcggaggccttga…	3	1	5
>contig00429	---NA---	aatgatttattgtttattttatattgatgtttattta	0	0	0
>contig00430	epidermal_growth_factor_receptor	taaatttgttggaaacctttaaaacttgtatctaaaattgaaattgagccttcaataattgtacaatttctgaatttatctatgttcctgaatggactgatgattcaccctcgcatttctttggacaaggcccatcgcactgaacacactccccttcaacagctcgtttgttttgtggacaacttcgaacgcatgctccattgtccttcagcaggtgatc	0	1	2
>contig00431	epidermal_growth_factor_receptor	gctggacctgagcttcctgcagcacatccgcgaggtgacgggctacgtgctcatctcgcacgtgaacgtgccccgcgtggtgctgccggcgctgcagatcatccgcggacgcacgctcttccgcatcgccgtccacgacgaggacttcgcacagaat	2	0	0
>contig00432	epidermal_growth_factor_receptor	aggacatttcttcacgcaagttgcgccatatgcatacttgccatctggattactttcccatgaatacgttatggaattatacctctgcatgggtggacattcttgtgtacatacaccattatcatagaagttccgacatgccaagcagtcgctctgtttgggaccacgacagcctccagcacagaataagtggcagcactcccgtgggttggttccaaagcaccgcccttggtggcactgtggactgcagttgatctttgagaacttttggcagttatgagggccttcaccccagcatccatgttcacaagaagaatgacaggggggacattcccgttctggcattgtgaagttgtacacatgaacaacatgagcacccggtccag	10	0	0
>contig00433	probable_g-protein_coupled_receptor_mth-like_5-like	ttctctctgttcagttgagctcatttgaagcaatacccgaaaaggggtatataattaagtgctcattccttgtaaatcctgcacatgtttgttagtaatgtgcagaactcataggtgacatttcttctccccattcagcagtatcttgcccttctgggttactacaaaatgcttgctttatgagcattgttactctcttctgaccaaggacagtaatgtacaagaaaaagaaggcttgcagtaagtttgcaacaatgttgcagtagtctagcacatcatatggcagccttgccaagacaaggaacaaccaagccacagccatgacaaggaagagtttgacaaacatatcaaagcagtatttcatcttatgatgtatccttcctcttgttgcaatgcggc…	3	5	6
>contig00434	---NA---	tgataataggggt	0	0	0
>contig00435	---NA---	tgatggattggcaaggcagagtttgaattctctgtttcagcagtaataatatataaatgaatgagcgtatgattattttgggacaaatgttttccagtaataatcataaatatattcttaactttatttaattggcaaatcataaaaaaataaatacacacaataggaaatgagagaaacaactagttcagattcttgtccatatt	0	3	1
>contig00436	---NA---	gataccttagggataacagcgtaatgttattggagagttcttattgagtaataaagattgcgacctcgatgttggattaagaaaattattaggtgcagat	0	0	0
>contig00437	unknown_[Picea_sitchensis]	aagatgaagataccttagggataacagcgtaatgttattggagagttcttattgataataaagattgcgacctcgatgttggattaagaaaattattaggtgca	0	0	0
>contig00438	chondroitin_sulfate_proteoglycan_4	ggcggctgcgcctgcggcgggcgcggcggtggcgggggcggcgcgcaggcgctgcacgctgccccactgcggggcgcgcaccacctcgtagcgcacgtcgagcgccgcctcgcccgacgcgtcgtccgcgttggtggcgaagggcgaggcgggatccctcgtcgccgccgcccgcgccgccgccgccgccgccgccgcccttgtgcacgtaggcgacgagccgctggtccacgtcgcgctgcgtgaaggagtcgatgggcgtgcccggcgcgtgcacgcgctccacgtagccgcgcgcctcgcccgcctgcccgcgcagcaccgagtacacgaggcccgccggcgcgctgtcggggtcctcggcgcgcagcagctcgctcgtcagcaccttgcgcgtgc…	2	102	3
>contig00439	---NA---	ccccaatgaggtttttaacggcggtaagggtttagattcaaaatatctgtagatgtactttagttggatgttgttgtgaatgtcacatttgttgtacatgtcaaatgttgagaaaagagtttttcataaaggttttgttagtgataaatataaatgctccatatgtaacttgatatttcctttgtttaatttatgttgtgatttcattattgttcatttgttattaatatatttcatgtattctttctagatcccatttggagattatttatagatttataaaaaacttcaatgaactagtttaatgaaattggttgaaattctaacaatgtctacagaataatgcttactatgtatttactatacagtaccgttttgatttttaactaataaaaattt…	1	0	7
>contig00440	---NA---	attaaaaacctcattggg	0	0	0
>contig00441	---NA---	ggccattaaaaacctcattgggcaggtacgacttcatattaaatcaagaagacatgtttttgataaacaggcgaacaattattttgcctaattccttaaaa	0	0	1
>contig00442	---NA---	gcggtatattgaccgtgcaaaggtagcataatcattagtcttttaattgaaggctggaatgaatggtttgacgaaataattactgtctcgtgatgatgacttgaattttacttttgagtcaaaaggctcaaa	1	0	3
>contig00443	---NA---	gcggtatattgaccgtgcaaaggtagc	0	0	0
>contig00444	---NA---	gtggtttttcattgtatttattgttaaaatttatcatattaaatcaaatgaaatgtatgacctccttcatacttttcattaacgtgaacgaagatgttaaacgaatttctttctctcaaaacttataatttttattttggtgtttattta	4	0	0
>contig00445	---NA---	tcctctgccagcgttgccatctcctccacagtatgtggtgcctggtgacactcaaagccttcttcaagaatttgaatcagtggcggcacaagagatcactattgaataaaatgatgacttaggtataaaggtgtttcaattttctccagttatcaaataacactatgattgtattgtgggcaataagccaagttaatcaattgtaacaggttaaatgcattgctcagagcaaggcaatttctcaattacaaatcagaaagacagaagcagaagttagccatcatttatgaatttcaatatttagcctgcaggatttccttcaaatgaaaattaatttgaaaggcaaaggaaagttctaatttccaatttacaatactctacgaactaccactagcaata…	2	5	6
>contig00446	---NA---	cagtttggttggaggagaagattgatctgccgctcctggacattcctgcaccgggacaggagcctcgtgcatacagccaacaagtgcgaggaaacatcgagactgtgaaaccacaaactgtgttggaactgaagac	0	0	0
>contig00447	double-strand-break_repair_protein_rad21_homolog	gttgcataaaaaaggtaaattccatagaacagtcacacaaattatattacatttaaacacactgaagctgtgttcattctgatataaaattggacaattgagtcataactttgatcaaaagcccaaacagaagttggcatatttggaatgcagcaataaatctggatggcaaaacgagtgccaggtccggtcagtgctaataaaagaataaacacagaattatagaaatattaacatcaaacttttaaattatacataaactatcttccatagataaaaaaagcattatatgcttctgatctacataatttactcgtataacttctttttcaacctgtgtttacagatctcttataaaattgaaaagaacacaactatggaagtcaaaacataggttac…	0	0	3
>contig00448	---NA---	gaccgtgcaaaggtagcataatcattagtcttttaattgaaggctggaatgaatggtttgacgaaataattactgtctcgtgatgatgacttgaattttacttttgagtcaaaaggctcaaatgataataggggacgagaaga	0	1	0
>contig00449	---NA---	tcctctgccagcgttgccatctcctccacagtatgtggtgcctggtgacactcaaagccttcttcaagaatttgaatc	0	0	0
>contig00450	---NA---	ttcctcattatcaagtttgagtgcagattttgtgtctcataacacatatcatacaatcactataatatacatttatatgacgtttatacatttttgtacagtaaaacaaaatgactaacatcacagacaacaacatacattaatacttacaattaacaataggagatgaaaatatttttatacaaggcccaggatattgttgaaatccttttgctactgtgatatttgagtgacaatgacttttttcattaatgtcgtgctgaattctgttgaattatgtttcgagattatttcaaaaggaagtaaaacaaacaca	2	0	6
>contig00451	---NA---	tgaatggtttgacgaaataattcgttcttgctgcagacaacatgtataaacatatttcataattgtgtaagaaggccatttatatttgtaaacaagtcttggtgaaattatccggcatccatatcaagtaaattatttcacaacgccgattggggcgttgctttcatcatatcattatcaccaacactttttttatgaatatttattttagattttctaaataatggatttattgcaataattaggtagatacaattttagaaatagctgtaaattttcactactgtacacgcacataactatttatggtacctgttttagtttatattttgtgttattaatgtatttttaattt	0	0	4
>contig00452	---NA---	gccatctattacattgttcaggtgtatgaagaaagaaattggtaatgcgggttgggtcatgttagaatggacacgctctgggggtaacaagtgaaggttttgttaggaatgaataaaaatgaaagaagcagaacagattaaatgttgatctagtgcaacaaacatcatacaacttctctaactgaactaatcaacaaaaacaaaacaaatcacacattggtctctggctataccatccaaggcaaatgcactaccaaaacaatacattacatagtcagattaatataaaacaaagtagtatcacaatgacaatttgtaccgtcaaaacgtcatctgaattggcaaacaagtatatcccagtctcccattatattaaggcctaatataaaaccattgcaa…	0	1	10
>contig00453	---NA---	tactccgtactggtttttaaagtaaacattttgtagcatatacagagagaggatattcaagttatgcagacattagattcccaggataaattgcaaatccctcacacagttattgtaagtgcctacaacatttaaattacacaatgtctgtagtctcagtgtaatctgtgaagaggaaaatagacacaacaaaaattacatatgcccattagctgtataaaggaaatcagaaaacactgatcccttctcccttccttgaatatctagaagattagaatgagaccactgcaagttgcttgttgcaggcttcga	0	1	5
>contig00454	---NA---	caagggaatat	0	0	0
>contig00455	---NA---	aaaatacaatctaacaaaaaattttaatgcatattatctaagatcgtaataggggtcttctcgtacccctgttatcatttgagccttttgactcaaaagtaaaattcaagtcatcatcacgagacagtaattatttcgtcaaaccattcattccagccttcaattaaaagactaatgattatgctacctttgcacggtcaatatacc	3	2	20
>contig00456	---NA---	tgcccaatgaggtttttaataaacaggcaaaataattgttcgcctgtttattaaaaacctcatt	0	0	0
>contig00457	---NA---	tgataaacaggcgaacaattattttgcctaattccttaaaataattgttcgcctgtttatcaaaaacatgtcttcttgatttaatatgaagtcgtacctgcccaatgaggtttttaatggccgc	1	0	1
>contig00458	---NA---	ctgagttcagaccggtgtgagaatttaatggtcgaacagaccaataaattcttacatgatctgagttcagaccggtgtgagccaggttggtttctatctctatttatatgcatatatgttttagtacgaaaggattgaatatattaaatgatttattataaggaa	7	0	16
>contig00459	---NA---	gaagcttaatttattggtctgttcgaccattaaattcttacatgat	0	0	0
>contig00460	---NA---	gataacttcttattatttaactatgatgattggttaattgaacctatattatggaat	0	0	0
>contig00461	---NA---	ctcaaaggaacagcaatattcaagtttcataaatctacagttaatgtttctctgatgcactttcaagaatttctcttgcaacacaatagcgtttattatagaaattaaaatcggggggccattaaaaacctcatt	0	0	2
>contig00462	---NA---	gggcaggtacgacttcatattaaatcaagaagacatgtttttgataaacaggcgaacaattattttgcctaattccttaaaataaataaac	0	0	0
>contig00463	---NA---	aaatcatttactaattacatcattattacataaaatataaattaattttaaca	0	0	0
>contig00464	---NA---	attgtttattttatattgat	0	0	0
>contig00465	---NA---	gattggactagaaagatcgcgctgcttcaataaaactaaacaaatattgggaacgccagtctttctgaaaaaatggtttaatgtaaaacactagattgaatttcaaaattttatatcaacatctcagaaatgtgttttatttcaaggactggattggactagaaagatcgcgctgctagg	0	0	3
>contig00466	---NA---	ggtattctgacttttgacgacttttgtaagttaatgtccgagaaaatggctgaaaaggactcaagagaagaaataatgaaagcgttccgtttacgatctg	0	0	0
>contig00467	---NA---	aaatcatttactaattacatcattattacataaaatataaattaattttaacatctcaatat	0	0	0
>contig00468	---NA---	aattccttaaaataaataaac	0	0	0
>contig00469	---NA---	ataatcattagtcttttaattgaaggctgga	0	0	0
>contig00470	tropomyosin_1	tgcctgtcaacctccttctggagcttcttgacggtcttctcagcgtattcggcacgggcctcagcctcttttagcttgacgctcagggtcttgatctgcctcttgtattcctcaactcgctggttggccttctcctcggacacctccaaggacttcaagctgttgccgacgacctttaactcttcctcaagctccatgatcttggag	0	0	1
>contig00471	---NA---	tgataataggggacgagaagaccctatagatcttgataatatgcattaaa	0	0	0
>contig00472	---NA---	gtgttattcagaacactgacttcaacgtacttattgtttttggaatatatgacgttcgtctgctcattctgggtacgaataatatgtttcgtggcgttctttccgggaatgacgtaatgattgtagtctcctctaaggatattcaagccgacattgtcatccgccaacagtaaa	0	0	0
>contig00473	---NA---	ttttttgtttagattgtatttaattatttttaatgtattgtatttggttggggtgacaagggagttggtattgtatttggtaaacaaagatttaattcaatagaagtaagacttctttcattttgtttttttacggattatggcccagcagtaagtattaccgagaaagaaacggacatgaaaatggtctgaagaaaatatttcttcagagggtaaaggaaaaggactgtgattgtctcttgcctttcccttcaaggtgttgcaaatctactagtataatcctgttgcaatgtatgattatgaatgatgaaaacagtg	1	0	4
>contig00474	rho-associated_protein_kinase_2	tggatcataggaattccctaaattttccaactgatattgaaataagtcataatgctcggtcgcttatctgtggtttcttaactgatcgaactcggagacttgggagaaatggcgtggaagaaataaagtcacattctttctttcaaaaatgatcagtggacatttgataatttgagagattgtgttccgccggttgtaccagaacttatgggtgatgatgatacaagcaattttgatgatgtagaaaaagatgagagtccagaagagaacttctctacacctaaggcttttgctggaatcaccttccctttgtgggattcacatattctagagattaccaattaatgtcgctgaaaagttctggccaggaacagcaggatgtggtggatgtgtgtataa…	2	0	1
>contig00475	rho-associated_protein_kinase_2	cagtcccaaggtggtgaaggagtatatggccgagagtgtgattggtggagtgttggtgtattcttatatgaaatgttggttggtgatactcctttttatgctgacagtttagttggaacctacagtaaaataa	2	0	0
>contig00476	---NA---	cggg	0	0	0
>contig00477	---NA---	gggctgctgggcgcgcccgccgtggtggccgccgcccccgtcgcccccgccgtcgtggccgcccccggcctcatcggcgcccccggcgtcatcggggcgcccgccgtcatcggggcgcccggcctcatcgcggcccccggcctcatcggggcgcccctcggcctcaaggtgcacggatgaggcgctcgctacccactctgtacgcctgcacgt	0	0	16
>contig00478	---NA---	aagatctatagggtcttc	0	0	0
>contig00479	---NA---	gaacagaccaataaattaagcttc	0	0	0
>contig00480	---NA---	ctcataataaatcatttaatatattcaatcctttcgtactaaaacatatatgcatataaatagagatagaaaccaacctggctcacaccggtctgaactcagatcatgtaagaatttaatggt	0	0	0
>contig00481	---NA---	aaatattattccttataataaatcatttaatatattcaatcctttcgtactaaaacatatatgcatataaatagagatagaaaccaacctggctcacaccggtctgaactcagatcatgtaagaatttaatggtc	0	0	1
>contig00482	tctex1_domain-containing_protein_1-like	ggccgcggtatattgaccgtgcaaaggtagcataatcattagtcttttaattgaaggctggaatgaatggtttaccgaaataattaattattacctctgcaaagaagaaaatccttcgtcaatatggttcgcaaatcattaactgagtcttcggacgtactgaatgaaacccctgcgcaacctgtcatgttggatgtggatcctgatgaaggaaaagagcaaggagaggggctcaaaggctctccgtcggggctgctgcgcgaggagaacgagaagcgcgcgtccctcgagcagtcgatcgagaagcggatgtccaagttcgaggagaggcgcgcgtcgcggcttagcggccagggcctcgcccccgcgcgcgcctccaagggcgccaaagtctccaag…	0	40	0
>contig00483	---NA---	attaaaaacctcatt	0	0	0
>contig00484	cytochrome_p450	atcctggttgagcttgcgcgcaatgagcggcacaggtgggtacatgcgcagagtctcgaggatgacgcgctccaagtacttcatctgcagagtgtcgttgaaggtggccgggcggtcggagtcaccgaagatctcgttcagctc	0	0	0
>contig00485	---NA---	ggccattaaaaacctcatt	0	0	0
>contig00486	---NA---	cccaatgaggtttttaatggcc	0	0	0
>contig00487	---NA---	ctgagttcagaccggtgtgagccaggttggtttctatctctatttatatgcatatatgttttagtacgaaaggattgaatatattaaatgatttattataaggaataatattattaaaaaaaaaaanaaaaaaaaaaaaaaaacaaaaaaa	5	1	13
>contig00488	---NA---	aatcttaatatcaaaccataaaaataattaaacaaaatgatttataacaaactcataaataataactaactaaaagcccatatt	0	0	0
>contig00489	---NA---	cacacactgttcgctctccttataattatttacacttaaaaaaggctgtctcaagcaatgtataactgatgtaaaaccaaatttgcatgaagacaaaatgggcg	3	0	0
>contig00490	---NA---	cctagcgagaaagtgaacattacgaaactaaaacacacccacgaaccttaataaaatacgagttacaaaaaacgtagaaaaaacttccttttaaaacaaccttgttaactgtaaatgagtaaggaagaaaaaactccctcttagtctcctcccaaggtgtctggtccgtgagcttcgcctatacaacgtcctacaaagtatctaaaaaatcttatcaaaaccaggtcggatgaacaacccaaggtgcccaacaacccaatacttactgatgtaatcgaagattcttccattcgtttgagtgaactcggcttgcgaacttttggtttggtcttttcattaccaataaatctctcctgtaatgtatattaattgtat	0	0	3
>contig00491	d_chain_transport_of_drugs_by_the_multidrug_transporter_acrb_involves_an_access_and_a_deep_binding_pocket_that_are_separated_by_a_switch-loop	tggcgtttacgttggcgccgcgcttcaacagcagcgacacgacgcacgcgtgcgccttggcggcggcgcgatgtagcgccgtccagtcacccgtggacgagtaattggcgtcggcgcccgcgtccagcaatcgttccacgtagcaagtccgccccttctgcgcggccttgagcaggttcttgccgagcgcgcagatgcgcgagccgccgcacgtg	0	3	0
>contig00492	---NA---	ggtcttatcatcatggaacgtttcttctgtgcactcaacattaaacaactctaccgcattaggttctgtggcgtcagacttattcggaaaatcggactcgcggaatcaaccaaggaaaaattctaagaatgtttccaggatatctccttcagacgtgatgcctgttcaagaaaacatagacgtacctt	0	3	0
>contig00493	---NA---	aggcaaaataattgttcgcctgtttatcaaaaacatgtcatcttgctcaattttaatgtgtacttgtaaaaagtatgattcgggtaggaaaataacagtatatttgttttagtcctaaaattttgaatgatgtgtgttttatcgtacctg	0	0	3
>contig00494	---NA---	aatcttaatatcaaaccataaaaataattaaacaaaatgatttataacaaactcataaataataactaactaaaagcccatattatacaattaatatacattacatcaatatttaaattcataatccaagcttatccccctctgggtgaaaaatgttacttcaaatatacttcaatctacaatacaaatggtgaaacatttccatttttctttcatccataccattcactgtatcataactagattttgagagcacacattctcacgtcacaaaagtatatagatttattcactgaagttcatgtttatacttgaaaacatgcaaaagattgatgaaaatggaagttgtttttaaatattttgtgtaaatgtataatacaacttttataccacattctc…	1	0	4
>contig00495	cytochrome_c_oxidase_subunit_i	actaatcataaagacattggaactttatatttcatttttggagcttgatctggaatagtaggtacatctttaagtattttaattcgaacagaattaggacaaccaggatatcttattggtgatgatcaaacttataatgttattgttactgcacatgcatttgtcataatctttttcatagtaataccaattataattgggggatttggaaattgactagtaccactaatattaggagtgaacccgttgtataccctg	2	0	0
>contig00496	---NA---	acggtcaatataccgcggccattaaaaacctcattgggcccccacgacctgccgctcatccacgccaactacttcgccgtccaacgcgatgtggatgtcctcgtcgatgccatcaagttctctctgcagctggccctgaccaccc	0	0	1
>contig00497	---NA---	caacaactgcaactactgcaacaacagcaactaccacaacagcaacaacatcaactactgcaacaacagcaactacagcaactacaacaacaactacctcaacaacagcaactactgcaacaacagcaactacagcaac	1	0	0
>contig00498	---NA---	taccgcaactacagcaacaacaactattt	0	0	0
>contig00499	---NA---	tgctgcaacaacagcaacta	0	0	0
>contig00500	phosphatidylinositol_n-acetylglucosaminyltransferase_subunit_p	gtccttaacgtcatcagcatgagaatcacaaatggttctaagatcattaaagggaggagtcagcatcaaatttaaagcaggataaataaagacaaaaacggccacactgactcccacataaatgggtagtgctacagcccaatacttctgaggcaaataggacacccctacaaggtgtaaaacattatcagggacaaatgcccaaatgacatacaaaatgaatgctgtacatgatgacaaatataacacaaatccatacacagaccgacttggtgtaggagcaggagtatgttccggcattattgatggtttgtcacttctttgtagaagtcgtactgatcactactgggaggaccaaattcatgcaaagtctcaataacaagctgaaggtgttccata…	2	6	2
>contig00501	---NA---	aacaacagcaacaacaacaac	0	0	0
>contig00502	---NA---	ctggcggtggctccccttcagctccaggcgccggcgccggcagccccttctgcttcctcaaccttcccctggttttcaccctcttcctccttgccaacctccacattcacattttcatcttctgaatcagaggcacc	1	1	0
>contig00503	---NA---	aagctgctccttcagcggtggttccagatgtatctgacagtgattcagacgaggatcccctccttagcgcaactacagcaaccacagactaactgcctacaacagcaactacctcaacaacagcaacaacagcaacttcagcaactattgcaacagcaactacagcaacaacagcaactacctcaacaacagcaacttcagcaactattgcaacagcaactacagcaacaacagcaactacctcaacaacaacaacaacaacaacaacaactacaatcactgctgcaaccacagcaacaacagcaactacaacagca	8	0	0
>contig00504	---NA---	gcttgtttcgctgtcactttcgctttcagaataccttcgagctttcccgctatgctgtttctcttcagatttctgatggggtttagctcttgatcttaaaacgttttcctcttcgtctcttttttccattttcgagacttgtctagtttctttacttttatcttcttttctagcatattcaccatccttttccttcttcgatttgtccttgttcttatgcctgctccaacaacatatgtgattacagaagttttga	0	4	0
>contig00505	---NA---	ggaagttagtctgctgttgctgtaggtgcggtgggaaggcgcccacgcccacccaggcaataaccacgatgatcaggagcttcatcgcctcg	0	0	0
>contig00506	---NA---	tgttgttgttgaggtagttgctgttgatgctgttgttgctgcagttgatgttggataggatcgacgccttgctggaccccaa	0	0	0
>contig00507	---NA---	cctgctggaccccaa	0	0	0
>contig00508	ribosomal_protein_l10ae	tgcttcgatcaccctgcgcgcctttccatcaaaatcattgttttattaaccatttaatacaatctctgaggaggacccattgtggattttacatgtaacgaacgtacattttgccaatgttttttcaacaaagacaccaagaaattgattgccaaatggacgttctgaacaagttcatcttcagtcattcctacatgaccgactgcgacagatagacacaaaaccttcttcatttggaactttatagttgccttcacttcatcaatctttgccatcattccttcctggtgggacaacaacccagggaatttgcctgctttgttcaaaccaggacccagaagtctgggaatctgcttaatcagtgcttcacttgccaaaaatgcatcatacttcttagct…	42	15	37
>contig00509	---NA---	tgcttcgatcaccctgcttctagcggccagtggttcaggacgtcccaggcacgaggcggaggcgccatgagggtcccgctgcgtcaagtgctcgcgttccttcttctgggactcgctacagcttccggtctagctcttccggcagagcccgccagtaacaagaataaaaccgagattggcgaacgaatgctctacagttttgacattgatccaccacaagtagagctttctgtgaagaagttcggctaaagcgatgggaatcatcaatactcttgtacgttcatttacttgaataaagcaaacgatgacaagtgt	38	0	0
>contig00510	---NA---	ggtagttgctgt	0	0	0
>contig00511	---NA---	aggtgctgttgttgaggtagttgctcttgttgcagtagttgatgttgttgctgttgtggtagttgctgttgttgcagtagttgcagcaaacaagagcaactacct	0	0	0
>contig00512	---NA---	tgtagttgctgttgttgcagttgctgatttaaatgttgta	0	0	0
>contig00513	---NA---	caacaactgcaacaacagcaactacctcaacagcaactattgcaacaacagcaactacagacactacaac	0	0	0
>contig00514	---NA---	caacaactatttcaacaactgcaactactgcaacaacagcaactaccacaacagcaacaacatcaactactgcaacaacagcaactacagcaactacaacaacaactacctcaacaacagcaactattgcaacaacagcaactacagcag	0	0	0
>contig00515	---NA---	cagcaacttcctcaacaatatttaaatcagcaactgcaac	0	0	0
>contig00516	---NA---	ct	0	0	0
>contig00517	---NA---	caactaccgcaactacag	0	0	0
>contig00518	---NA---	acagcaactacagcaagcacaacagcaactacctcaacaacagcaacttcagcaactattgcaacaacagcaacttcctcaacaacaacatataaatcagcaactgcaacaactgcaacaacagcaactacagcaactattgcaacagcaactacagcaacaacagcaaccacctcaacaacgcaacaacaa	4	0	0
>contig00519	---NA---	ttgttgctgttgttgaggtagttgctgttgctgttgttgtagttgctgttgctgcagtagttgctgtagatgctgctgttgaggtagttgctgtagttgttgctgtagttgcggtagttgttgttgctgttgttgaggtagtagctgggaagttaggttgttgttgctgcagttgctgttgttgaggtagttgctgttgttgctgtagttgctgttgcaatagttgctgaagttgctgttgttggggtagttgctgttgagttgctgttgttgcagttgctgatttaaattgttgttgaggaagttgctgtagttgctgttgttgcagcagttgctgtagttgctgttgttgcagtagttgctgttgttgaggtagttgttgttgtagttgctgtagtt…	109	0	1
>contig00520	---NA---	aacaactatctcaactaccagacaacactagtacaaaattaactcgcagtaaaacgcaaacttgttttgcaactttgccacgtgttacacattcttactttattacccaaagctagtaactaacgaaaatttgttaccggtaatgatgagtttaaaacctgaaaaagatggttatccatggatgcaccatacttactgaaagtgcttcaatttgactttcggaatgatgaaaagcggtattttatacgaactaaatttaaaaatatttctcataccccac	1	0	0
>contig00521	---NA---	ctgtagttgctgttgtgctgttgttgctgcagttgatgttggataggatcgactccctgctggaccccaaggaagttagtctgct	0	0	0
>contig00522	---NA---	gcctactactgttattttgtaacattagacatcatcttcggacaacaaatagtaatctcgcaaaacaattagcaaattgttcttaaaggtattaactaaatgaaagtatcacaatgactaagctaattaaaccatcatgtttcatgtatattgaataatattg	1	0	1
>contig00523	---NA---	caacaacagcacctacagcaactactcaac	0	0	0
>contig00524	---NA---	c	0	0	0
>contig00525	---NA---	gtcgatcctatccaacatcaactgcagcaacaacag	0	0	0
>contig00526	---NA---	cgcacctgttccggttccggcggtcggcggcgccgtggggactcgctccttgatattgttcagcaactgccacctcaacaatatttaaatcagcaactgcaacaacaactacctcaacaacagcaactactgcaacaacagcaactacagcaactgctgcaacaa	1	0	0
>contig00527	---NA---	aacagcaactaccccaacaaca	0	0	0
>contig00528	---NA---	ggtagttgctgtagttgctgttgttgcagaagttgctgttggagaggatcgactgcctgctggacccctaggaagttagtctgtggttgctgtagttgcgctaaggaaggtgaaccttgatacataataccctggatactgttcatgaagccgcggccatcagtcaacgatccataattgctgtacccgtatccgacgggtcgagagtagccgaaataagcccgtggccttcgatagtattgattaccgacgtatttgccatatcgttgctcagggcctgcgctttggaaggcgcccacgcccacccaggcaataaccacgatgatcagcagcttcatcgccacgtgcttcgcctaatcttcaattagcaatactagttatctacactacactttttag…	110	0	3
>contig00529	---NA---	caacaacaacaacaactacagcaactacctcaacagcagcatctacagcaactactgcagcaacagcaactacaacaacagcaacagcaactacctcaacaacagcaacaa	4	0	0
>contig00530	---NA---	tcaacagcagcatctacagcaactactgcagcaacagcaactacagcaacaacatcaacagcaactacctcaacaacagcaactacagcaacaacaactaccgcaactacaccaacaacaactatttcaacaactgcaacaacagcaactacctcaacaacaacagctacagcaactgctgaaac	8	1	1
>contig00531	---NA---	ttgttgttgctgttgttgaggtagttgctgttgctgttgttgtgttgctgttgctgcagtagttgctgtagatgctgctgttgaggtagttgctgtagttgttgt	0	0	0
>contig00532	---NA---	accttttaatctttaacctttttgcaaggaaataagcaacaacataagacaaagcaattcttccacacaactgaaatgacacactgtctatattctaagactgcaaagtaggatgagaaaattgtaggtacttgcaaaactaagaatgaaaattggaatgtcacttttctctctcaaaacaggattatctttaacctcctacatgccttagaagtttctaatatttattctgaggcaccttgtagaacaaaacactcctgatctgaagatgtggtattcgaacttgcttttctgatgagtcttctgaagtagcact	1	0	1
>contig00533	---NA---	acaacaacaactaccgcaactacagcaacaacaactatttcaacaactgc	0	0	0
>contig00534	---NA---	aaatagttgttgttgtagtactagttgatattgttgctgttgttgctgtagct	0	0	0
>contig00535	---NA---	gctgttgttgcagtagttgctgttgttgaggtagttgctgttgtgcttgctgtagttgctgttgttgcagttgttgcagttgctgatttaaatgttgttgttgaggaagttgctgttgttgcagtagttgctgttgttgaggtagttgttgttgaagttgctgtagttgctgttgttgctgttggggtagttgctgttgttgcagtagttgttgaaatagttgttgttgctgtagttgcggtagttg	66	0	0
>contig00536	---NA---	aacttcctcaacaacaacatttaaacaactgcaactactgcaacaacagcaactaccacaacagcaacaacatcaactactgcaacaacagcaactacaacaacaactacctcaacaacagcaagtgtgtg	5	0	0
>contig00537	---NA---	ctacttcttataattaggggttcaaagcacacaaaaatattgtaacaataattcagtgtattttgttagacttcgaagaagcaagaaaacagtgctgtaaaacatattagcaacatatggaatgcataaaaaaaacaggcacactccactgacattaaaatgaaatagaaaaatacttatgcaaccaaattcagtggaatatacatgattaattttcaacactagactgtattaacaaaaaataatactgttattgcaatatccaatctcattcagagttacctagaataaaccatttttccagtgagcagatctctgctagcttaaggtgctttatctacaatgg	5	0	1
>contig00538	---NA---	cagtttcattttgggggtagacttaatcatatatatacatcgtatatctaacattgagcattaagcaactttgaatttttgccacttaaaagcattcaaactccctaacctcagtaaatcaataagtgatcttggcagcaacagcaactacctcaacaacagcaacaacaacaattaccgcaactacagcaacaacaactatttcaacaactgcaactactgcaacaacagcaactaccacaacagcaac	9	0	0
>contig00539	---NA---	cgcccttggtggcggtgtggctaacgcaaacgcccttgaacgtgccctagccaacgccaatgctgtaggtcgtgcactgtccaacgccaacgcccttggtggacggtgtcgctaactccaac	1	0	0
>contig00540	---NA---	aaccccgttggcccttcccaggagcccaggcgttgcgataccccccaactgggtagctgggttgctgtacgagaggagcgactgactgctggaaaggagcgttcgctgggaagttagg	0	0	0
>contig00541	---NA---	ttcgacgagagatttttccaaatctgaatctgttgaattagctgtctctgccaatcagttgcatctcattgttcctcaggttaccactgcatcccgattg	0	0	0
>contig00542	---NA---	agccactacagcaactgcagcaacaacaa	0	0	0
>contig00543	---NA---	catcaacagcaactacc	0	0	0
>contig00544	---NA---	tcaacaacaacaacaac	0	0	0
>contig00545	---NA---	tcaacaacaacaacaacaacaacaac	0	0	0
>contig00546	---NA---	gttgttgttgttgttgttgttgttgttga	0	0	0
>contig00547	---NA---	gttgttgttgttgttgttgttga	0	0	0
>contig00548	---NA---	gttgttgttgttgttgttga	0	0	0
>contig00549	---NA---	gttgttgttgttgttga	0	0	0
>contig00550	---NA---	tacagcaactgctgcaactacagcaacttcctgaacaacaacatttaaatcagcaactgcaacaa	0	0	0
>contig00551	---NA---	aactactgcaacaacagcaac	0	0	0
>contig00552	---NA---	ttgttgctggaccccaaggaagttcgtctgttgttgctgtagttgcggtgggaaggcgcccacgcccacccaggcaataaccacgatgatcagcagcttcatcgcctcgtgcttg	0	0	0
>contig00553	---NA---	ga	0	0	0
>contig00554	---NA---	gctgttgttgaggtagttgttgttgtagttgctgtagttgctgttgttgcagtagttgatgttgttgctgttgtggta	0	0	0
>contig00555	---NA---	ctacctcaacaacacagctacagcaactgctgaaacaacagcaactacagcaactaactcaacagcagcatctacagcaactactgcagcaacagcaactacagcaacaacatcaacagcaactacctcaacaacagcaactacagcaacaacaactaccgcaactacaccaacaacaactatttcaacaactgcaacaacagcaactacctcaacagcaactactgcaacaacagcaactacagcaactacaacaacacctatctcaacaacagcaactgcggcaacaacagcaactacagcaacttcctcaacaattcacatttaaatcagcaactgcaacaactgcaacaacagcaactacagcaaccacaacagcaactaccg	45	4	0
>contig00556	---NA---	caacaacagcaacttcagcaactattgcaacagcaactacagcaac	0	0	0
>contig00557	---NA---	tacagcaactgctgaacaacagcaactacagcaactacctcaacagcagcatctacagcaactactgcagcaacagcaactacagcaactactgcagcaacagcaactacctc	1	0	0
>contig00558	---NA---	aacaacagcaacaacaacaa	0	0	0
>contig00559	---NA---	catcaacagcaactacctcaacaacaacaacaacaacaactacaacaacaactacctcaacaacagcaactactgcaacaacagcaactacagcaactgctgcaacaacagcaactacagcaacttcctcaacaacaatatttaaatcagcaactgcaacaacagcaactactacagcaactaccccaacaacagcaacttcagcaactattgcaacagcaactacagcaacaacagcaactacctcaacaacagccactacagcaactgcagcaacaacagcctaacttcacccagggaac	36	0	2
>contig00560	---NA---	caacaacaacatataaatcagcaactgcaacaactgcaacaacagcaactacagcaagcacaacagcaactacctcaacaacagcaactaccacaacagcaacaacatcaactactgcaacaacagcaacttcctcaacaacaacatataaatcagcaactgcaacaactgcaacaacagcaactacagcaagcacaacagcaactacct	9	0	0
>contig00561	---NA---	gtttacaacagtagtgtttatcaatgagacaatctttactttcattattccattacaggtttgtttcagaacttctcttaaaagacatgactttcgttttcaatccattaacagattcttttctggattc	18	0	0
>contig00562	---NA---	caccacgttggcccttcccaggagcccaggcgttgcgataacccccaactgggtagctgggctgttgttgctgtacgagaggtgcgactgactgctggaaaggagcgttccctgggaagttaggctgttgttgctgcagttgctgtagtggctgtt	1	0	0
>contig00563	---NA---	gtcgatgagagattttaccaaatctgaatctgttgaattagctgtctcttccaatcagttgcatctcattgtccctcaggtcaccactgcatcgcgattg	0	0	0
>contig00564	---NA---	caccacgttggcccttcccaggagcccaggcgttgcgataccccccaactgggtagctgggctgttgttgctgtacgagaggagcgactgactgctggaaaggagcgttcgctgggaagttagg	0	0	0
>contig00565	---NA---	gcaacttcagcaactattgcaacagcaactacagcaacaacagcaactacctcaacaac	0	0	0
>contig00566	---NA---	aacttcagcaactattgcaacagcaactacagcaacaacagcaactacctcaacaacagcaactacagcaactgcagcaacaacagtcactacagcaactgcagcaacaacaacctaacttcccagcgaacgcccctttccagcagtcagtcgctcctctcgtacagcaacaacagcccagctacccagttgggggttatcgcaacgcctgggctcctgggaagggccaacgtggcgcaatcgtaatggtgggttgagggacaatgagatgcaagtgattggctgagacagctaatccaacaaattcagattcgggaaaatctgtcatcgaagaatccagaaaagaatcttttgaggaattgaaaatgaaactcatgtttttttagagaagttctgaaa…	39	0	1
>contig00567	---NA---	gcaacttcagcaactattgcaacagcaactacagcaacaacagcaactacctcaac	0	0	0
>contig00568	---NA---	tcgggcacgtgagctttagcgtacgaaagcagatatcatacaaggcttcgttgtcg	0	0	0
>contig00569	---NA---	catttggtgacctcaaccatttggtgtccgtcaccatgtcgggagtcaccacttgcctcc	0	0	0
>contig00570	---NA---	acaccgtggtggagccttacaattccgtgctctcagtacacatactgattgagaacactgacttgaccttctgcat	0	0	0
>contig00571	beta-tubulin	gccagttttcgtaaatcggcattgagctgcccagggaagcggaggcaagtggtgactccggacatggtgacggacaccaaatggttgaggtcaccaaatgtcgggcacgtgagctttagtg	0	1	0
>contig00572	beta_tubulin_3	cctcggaacatggcggccgccgtgaggtagcggccgtggcgcgggtcgcacgccgccatcatgttcttggcgtcaaacatctgctgggtgagttctggcacggtgaggcagcggtactgctggctgcctcgagacgtgagcggcgcgaagccgggtacgaagaagtggaggcgagggaagggcaccatgttgact	0	2	0
>contig00573	---NA---	tttctgcatcgacaacgaagctctgtacgatatctgcttccgta	0	0	0
>contig00574	beta-_partial	tgtgatgtctgtattttcaataagaatgtgcacggagagcacggaattgtaaggctctaccacggtgtcggagaccctggccgaaggaaatatgctgaatgaagccagaatgcggtcagggtactcctctcggagtttggacaagagcaacgtgcccattccagaaccagtgccgccgcccaaggagtgggtgagctggaagccctgcaggcagtcgcagctctccgcctccttcctcaccacgtccatcaccgagtccaccaactcggcgccctcggtgtagtggcccttggcccagttgttgccggcgcccgtctgcccgaagacgaagttgtccgggcggaagagctggccgaaggggctggagcggacggcgtccatagttcctggttccaagtc…	0	201	1
>contig00575	---NA---	gctccgacttggttgccgcactggccagcttgaagatggacgatttcacgcatcctgggagtgttgtgt	0	0	0
>contig00576	---NA---	cgctcccacttggttgccgcactggccagcttgaagatggacgatctcacgcatcctggaagtgttgtga	0	0	0
>contig00577	beta_tubulin	gataacgaagccttgtatgatatctgctttcgtacgctgaagctcacgtgcccgacatttggtgacctcaaccatttggtgtccgtcaccatgtccggagtcaccacttgccttcgcttccccggccagctcaacgcagatctgcgcaaattgggagtcaacatggttcccttccctcgcctccacttcttcgtacccggcttcgcgccgctcacgtctcgaggcagccagcagtaccgctgcctcaccgtgccagaactcacccagcagatgtttgacgccaagaacatgatggcggcgtgcgacccgcgccacggccgctacctcacggcggccgccatgttccgaggccgcatgtcagtcaaggaagtggacgagcagatgctcaacgttcaaaac…	0	977	3
>contig00578	---NA---	aggagaagaggagggagaattcggcgaagaaggcggagaataatttttaacgtaacgtggggatcaaatatcaaagtttttgataggagagggaagggaaatatataataatacataataataactgattttggttaattaatactttttgaacacacgtcattatctagaaaatactgaactctgtgtattaggaggaatgtagg	0	71	0
>contig00579	---NA---	ttatttgctatattaacagttgaaaataattaagaaatattttgcaataatatttgcgtgaattaaacattagagcccagaattttcttgtgtatattagggaaacttaatctgactagacaata	0	2	1
>contig00580	---NA---	agcgttgggactggaagaaaa	0	0	0
>contig00581	---NA---	ggattccggaatgatagcgaacgcacgtatacgcaatgaggcatgcaacttcttttggcgaaccagtcaggagagtgtctcaagtacaatccctaaaactgcctccacacagcctatgcacacgtgcgctaaaagtccggaatcgttgatcaaaaggaagcttctacatcgcgtgtcacagtttcgtttagaaaatatttgtagaaatgataaatcagcaaaaaatgttcaaataacaatagtacttcaatttattttacaatatataaaagtcaaaactaatattt	0	1	2
>contig00582	---NA---	ttcatgtcgttcattggagaaagattgcgtgtgtacaggtaaacattcttcgatttcaatctgtcattaattgtattacttattgtaaacaattcgactgcaattggcgaacatatagtgaacatgacttcatgtttgacgtatctcaaaagccttcttctaggaggttaaatattcatttttatggcactttatcgttgttacttgtttctctttttccatacatttttactgccgatgattcaagtaatgcatcacttatatttggatcgtttagtgagatttagaatgtgtctatgcacctaacttgtggtactcaagtaatcatttttggcctcaattgtcggtaaatgctttcggtattcttcgcttattttctgcagaacatttaacgttcca…	0	46	1
>contig00583	---NA---	gcagattggcccgatgacattatcatcccattgacgaccaccccagaaacaacggtaacagaggatccaaccaccccagagccatccacagacccaaccctctccgacatcacttcgtccgacgacagtttatcgggtttgtacggagatgacatggacttcccagaagagggcaaagcgaccacgcttcaaggctacctagaacgactgggacagggcgatctggagggcatacgcgaccagaagtgttcccagaaactgacgtgcatcattgacgcgcatcaggaggcggcgttggcgcagctggcgctgatggaggccggcaaagacaactgcacctgcccgtcggggttggcgtgcttggggacgtggaacaaggagtttctgcgca	0	25	1
>contig00584	---NA---	gcagtgatagtgatctgaagcggcggctcgactagaaagatggcgaagaaaacaaagaagaagaaggagaagaaaaagaaaaagaaaaagcaaacaaagtcatcaaatgtta	0	1	0
>contig00585	---NA---	aagccacgttcatcaaggatcgatacaacagacctcgagcgcgtcccgcggcgagggtccacgaacccccaattccggtttcggtcggagttttacccacaggcgctgcggtccctaacgtatggggaaaagatcgcaaagaggaaggagaaggtggcgacgaagaggaagatttgaatgatgacaaagggttacaaaaaaggaagcaggcatacaataaatatttacactatgatgaagtggcggcttataaaaacgcccgggataataatgagactc	0	11	0
>contig00586	---NA---	tgctttttcgaagcgtgttgcggttgtttcaagaaaccaaaaaat	0	0	0
>contig00587	---NA---	ccatccggtgacgtaaagattagcatttttaatcgtcgttcgctcatcaattaacatttgatgacttttgtttgctttttcttttttctttttcttctccttctttttctttgttttcttcgccatctttctagtcgagccgccgcttcagatcactatcactagagacagattggatcacatcttatcttcgtctgaaactgcttcatgtcgttcattggagaaagattgcgtgtgtacaggtaaacattcttcgatttcaatctgttattaattgtattacttattgtaaacaattcgactgcaattggcgaacatatagtgaacatgacttcatgtttggcgtagcaattaatttttattacgatagaactgaatatattatagactgcattaact…	0	12	0
>contig00588	---NA---	aacattcacttcaatcagcagcatccgactctgcagacacttttcgacgttcacgacggggatgaggatgcgttctgcgtaggaaatatagcagcaacaggttgtgagggaggttaccctaactcaagcaccgccttttcgtgcactcttccgatgcgctcctcccttcagtctgtgtctgatcatgtgtggcagctgcgcactgcctgcatgcccactgtgcttctcagcaccccgtgcagcaacactcttgtgggt	0	12	0
>contig00589	---NA---	aatatctttaaaatgaattttagaaataattttaaaataaaattttgtaacttaattcccttcttcctccacatctcggatgaagcatttggtttgaattgggaggtatgaatttactct	0	2	0
>contig00590	---NA---	tttttttcattatttcaaaacatttattacaaataaatagaaacgtaaaaataaatccaaataaataatatatatcaaaaataaataattctccccatcaaattaaatagcactcttcaaaagagtataataaataaaatatcagaat	0	161	5
>contig00591	PREDICTED:_hypothetical_protein_LOC100450469_[Pongo_abelii]	ccttcatcaccatattctccgtcatcttctcctccggcttcttggtattgctgatactccgaaatcaagtcgttcaagttcgactcagcctccgtgaactccatctcgtccatgccctc	0	0	0
>contig00592	beta_partial	acccaaataccagtgcaagaaagctttgcgacggaacatggaagtgaaatgctccgtcattcgcttgaaaagctccacaacagctgtcgtgttacccaagaa	0	32	0
>contig00593	beta_partial	tgtaacagacatcttcaatcctcgaggcgggatatcgcagacggccgtcttgatgtggtccggaatccactccacgaagtagctgcaattcttattttgtacattc	0	0	0
>contig00594	---NA---	gcccaagtaccagtgcaagaaagccttgcgacggaacatggaagtgaaatgctccgtcattcgc	0	0	0
>contig00595	---NA---	ttgaaaagctccacaacagctgtcgtgttacccaagaatgtaa	0	0	0
>contig00596	myeloid_leukemia	cttgaagtattggtggcagggggcaatgctcgcattgtttcacgttcgcggcgctggccaggtgcgtgacgagagcccacattataggaaattgctccagcggatcgccttgtcttctcttcaaattctctattgaagtccactgcttcctcttcatctaaattaatgaattcttgtcgctcttccctatcaccagaatgtaggttctgttcacgctctaggacatgaccacgttcacctatgtggtggccaattgccattttcttcacacccgtgcgagaatcacacacggtctttttcacttccttaacacctcctggagcagttcgtgtggaagatgatgcttgataaacctgaggtctgccatcaggtccacttgtcatggtcataactgtgctg…	2	57	8
>contig00597	---NA---	gcaattaatttttattacgatagaactgaatatattatagactgcattaactttatcgtgagaatatatcattcatacagaattttaacattcacttcaatcagcagcatccgactctgcagacacttttcgacgttcacgacggggatgaggatgcgttctgcgt	0	8	0
>contig00598	---NA---	cccgacatttggtgacctcaaccatttggtgtccgtcaccatgtcgggagtcaccacttgccttc	0	0	0
>contig00599	---NA---	cacgtgagcttcagcgtacgaaagcagatatcgtacaaggcttcgttgtcg	0	0	0
>contig00600	---NA---	gctttcccggccagctcaacgcagatctgcgcaaattggg	0	0	0
>contig00601	---NA---	acttgatttcggagtatcagcaataccaagaagctggaggagaagaggagggagaattc	0	0	0
>contig00602	tubulin_beta-2c_chain	ttacatttctgggaaatacgaccgcagtggttgaggtcttcaaacgaatgacggaacagttcaccgctatgttccgtcgcaaagctttcttgcattggtatttgggtgagggcatggacgagatggagttcacggaggctgagtcgaatttgaacg	0	0	0
>contig00603	tubulin_beta-2c_chain	cgttcaaattcgactcagcctccgtgaactccatctcgtccatgccctcacccaaataccaatgcaagaaagctttgcgacggaacatagcggtgaattgttccgtcattcgtttgaagacctcaaccactgcggtcgtattccccagaaa	0	0	0
>contig00604	---NA---	ctccgccttcttcgcc	0	0	0
>contig00605	---NA---	gtgtcttacgagaatgcgtaaattaataataaaagagtaaataaatacaaataattaaaatatgaaaaataaaaaaccatcccatatcagctatcaattcatgtgtcctagtaaataggattcacatttgtataccccttttcattatgttcataaaataatctatggcattctcgtaagacacatgacaattgccatttatgttattatcctccttcttcgccgcc	0	76	0
>contig00606	---NA---	cccga	0	0	0
>contig00607	---NA---	ctataaaaagattatatggagccgagtaatcgcgtacttgcgtagattctcgtccgatgttttatttcttttatgagcttcaatccaaatacagcttgtgaagatatatattatttaattccacaatattaattttctttaacgtaccgctccaactatataaaatataaatatcccaatgcttcacgccgaatcatgtacatcacccacccgatataaaatgaaact	0	41	0
>contig00608	---NA---	aaaaaacctttattgcaaataaataaatatataaataagtaaataatacaaaataaacaaaaaaataaaaaataaatcagtttccccaataggtcatgcttgcatccatactattccttgacacacctgcgaaaatattgtaaacattttcaaactact	0	0	0
>contig00609	peptidyl-prolyl_cis-trans_isomerase	cacggtgaaaagtgctgcccttgtagccatatcccttttctcctgtgcataaagcacggaagttttctgcagtcttgggtacaacgtcagatcgcaactccattgtaattcttcccataggctgtccatcggcgctgacatcgaaatatactcgaggaagactcattttggcagcaaatcggcggagaacaaacatgcactggattgacgcgactgaggctaagctggcaatgaatgccgtttat	0	197	1
>contig00610	tubulin_beta-2c_chain	ctgattgtgcagagtaatatttgggaattttacatgttttatactacttttctacggattataaacaaaaatttatgaggtaaagattcattgaagacaatttataataattgtctcagaaaaagagtttagataattatctaaaaatatttcaaatatctcaaatgcagtagagggaaattatcccacttaaactgaatcttctatttaaaaaataaccattcaatatgcgtgagattgtgcatctgcaagctgggcaatgcggcaaccaagttggagcaaagttttgggaagttatatccgacgaacatggtattgatcccactggatgctaccacggtgattcagatctgcagctcgaaagaataaatgtgtactatgtggaagctactggcggca…	0	208	1
>contig00611	peptidyl-prolyl_cis-trans_isomerase_ppif	ttatcccaaattttatgtgccaaggtggagactttacaaatcacaatggcactggcggaaaatccatttacggaaataaattcgaggatgagaattttaatttgacacataccggtccaggtgtcttgtccatggccaatgctggaccgcatactaacggcagccagtttttcattacaactgccaaaacaagctggcttgacaatcgccacgttgtatttggtaacgttgttgaaggcatggatattgtgaagagattggagtcatttggatcccagagtggcaaaccttccaagaaagtcataatttccaattgcggccaactcacttaaatgcatgaaaatgtctgcaaatgtttcccacaattatgttcacattcagttcatagttttttggaaa…	0	416	6
>contig00612	---NA---	ttatcgtctctgtcgtagtagcggggtaaagaagaaagtaaattaggataggtattgtcattctaagtgtggagcaatgaataaaccgaattacatgtgaaaaataaaaagcgaaatccaaagacaatattggcgattccaaattgaagagcaatgttgaatctgaaagtctcacaatg	0	2	0
>contig00613	beta-tubulin	actatctttataatgaattttagaaataattttaaaataaaattttgtaacttaattcccttcttcctccacatctcggatgaagcatttggtttgaattgggaggtatgaatttactctccttcatcaccatattctccgtcatcttctcctccagcttcttggtattgctgatactccgaaatcaagtcgttcaaattcgactcagcctccgtgaactccatctcgtccatgccctcacccaaataccaatgcaaaaaagccttgcgacggaacatggaagtgaaatgctccgtcattcgc	0	208	5
>contig00614	---NA---	aaaacaagaattgcagctacttcgtggagtggattccggaccacatcaaaacggccgtctgcgatatcccgcctcgaggtttgaagatgtctg	0	0	0
>contig00615	---NA---	aataatttttaacataacatggggatcaaatatcaaagtttttgataggacgagggaagggaaatatataataatacatctccataactgattttggttaattaatcctttttgaacacacttcattatctagaaaatactgaactctgtgtattaggaggaatgtaggtttttgttttttatatttttttatatttatatattattttttataatttgtaataaaaattcatttgaaaaaaaaaaaaaaaatagctaatctttacgtcaccggatgg	0	13	0
>contig00616	beta_tubulin	gtaagatctgtattctccagcaaaatgtgcacggacaacacagaattatacggctccaccacggtgtcggatacctttcctgaagggaagacgctgaaggtggcgaggatgcggtcggggtactcctcccggagcttggacatgagcagcgtgcccaggccagagcccgtgccgccgcccagggaatgcgccagctggaagccctgcaggcagtcgcagccctccgcctccttcctggccacgtccatgacggagtccaccagttcggcgccctccgtgtagtggcccttggcccagttgttgccggcgccggactgcccgaagacgaagttgtccgggcggaagagttgtccaaatggactggcgcgcacggcgtccattgtaccaggctccaaatcg…	0	623	0
>contig00617	---NA---	agcatctgctcgtccacttccttgaccgacatgcgt	0	0	0
>contig00618	---NA---	caacgtgc	0	0	0
>contig00619	tubulin_beta-2c_chain	ccagcttcttggtattgctgatactccgaaatcaagtcgttcaagttcgactcagcctccgtgaactccatctcgtccatgccctcacccaaataccaatgcaagaaagccttgcgacggaacatagcggtgaactgttccgtcattcgtttgaagacctcaaccactgcggtcgtatttcccagaaatgtaacagacatcttcaaacctcgaggcgggatatcgcagacggccgtcttgatgtggtccggaatccactccacgaagtagctgcaattcttgttttgtacattg	0	75	2
>contig00620	---NA---	gcacgttgagcatctgctcgtccacttccttgaccgacatgcgg	0	0	0
>contig00621	tubulin_beta-2c_chain	ttacatttctgggaaatacgaccgcagtggttgaggtcttcaaacgaatgacggaacagttcaccgctatgttccgtcgcaaggctttcttgcattggtatttgggtgagggcatggacgagatggagttcacggaggctgagtcgaatttgaacgacttaatttcggagtatcagcaataccaagaagctggaggagaagaggagggagaattcggcgaagaagacggag	0	28	0
>contig00622	beta-tubulin	gaaggcaagtggtcacacccgacatggtgacggacaccaaatggttgaggtcaccaaatgtcgggcacgtgagcttcagcgtacgaaagcagatatcgtacaaggcttcgttgtcg	0	3	0
>contig00623	tubulin_beta-2c_chain	cgcagctccacacctcaaccacacacatcgtgacgcaaatatttttatgagaagatctcaaacatcagctttgatgtccttttttcaaaataattggaaaagtcttttattcaagttttatattgatttctttgaaatctcggggtttccatgggtataattcaatatatatagaactttattttgtagagggcggggcttgtggttttaatattcacgcattttttatatgaagacgcattttacggcattttgtattaaaattttttaagtgcggattttttaagcatattttgaaagttttattggtaaaaagtgtaaagacaatctcatcattagtcatacctccttattttatgccatccataatgcagttgtgttgtatcctactataaaata…	0	82	0
>contig00624	tubulin_beta-2c_chain	cccgcttcttggtattgctgatactccgaaatcaagtcgttcaagttcgactcagcctccgtgaactccatctcgtccatgccctcacccaaataccaatgcaagaaagctttgcgacgaaacatagcggtgaactgttccgtcattcgtttgaagacctcaaccactgcggtcgtatttcccagaaatgtga	0	2	0
>contig00625	beta-tubulin	cgttgaagctcacgtgcccgacatttggtgacctcaaccatttggtgtccgtcaccatgtccggagtcaccacttgcctgcgcttccctgggcagctgaatgccgatttacgaaaactggcagtcaacatggtgc	0	9	0
>contig00626	---NA---	gtagtttgaaaatgtttacaatattttcgcaggtgtgtcaaggaatagtatggatgcaagcatgacctattggggaaactgatttattttttatttttttgtttattttgtattatttacttatttatatatttatttatttgcaataaaggtttttt	0	0	0
>contig00627	---NA---	aatatctttaaaatgaattttagaaataattttaaaataaaattttgtaacttaattcccttcttcctccacatctcggatggagcatttggtttgaattgggaggtatgaattcactct	0	1	0
>contig00628	---NA---	caaaaacctacattcctcctaatacacagagttcagtattttctagataatgaagtgtgttcaaaaagtattaattaaccaaaatcagttatggagatgtattaatatatatttcccttctctcatcctatcaaaaactttgatatttgatccccactttacattaaaaattatt	0	16	0
>contig00629	hypothetical_accessory_gland_protein	actgggtggaggaggttacgtcttcgggggccctagcgtcgccaacgccaacgcgctgggtgggggtggcacggggtactacgggcacgttgccaatgccaatgccttagggggcgtggccaattccaactccctcggaggggtagccaacgccaactctttcggaggcatggcgaacgccaattcctacggagcgctgttcggtggagtggggaccgtagccaatgcgaacgcgctgggaagaggcaaagggagtagcaccgctaacgctaacgctatgagcggaagcgggggatacggtacaagtgtggctaacgctaactctctacgcgggaaatacaaagggggatacgggggtagtgtcagtaacgctaatggtttaggaagcggtgttgccaa…	88	2	0
>contig00630	---NA---	gcgttggcgttggcgacgctagggcgcccgaagacgtaaccacccccacccagtgcgttactattggcaacgccgccgctaccgccgccggtgagggctgtgccttgggcgatggaatggccgaagccatcagcgagcgcgtttgacgtggactgtccatgcttgctcaaggcgttggccacggagatgctaggaggaccgatggcacctgtccattctcctcctcctcctcctccaccaccaccacctcctcctagagcgttggcgttggcgatggattgaagtgcgttggcgtttgcgagtcctccgcccatcgcgttggcgttggcaacgctgtggcgtccat	76	0	0
>contig00631	---NA---	gtggcggggttgccaactctaacgcggtaaacggttacggcggaggatatggaggtagtgtggtgaattctaatgctctcggcggcgggattgccaactctaacgcgctgaagggctataatgggggatacagcggt	68	4	1
>contig00632	---NA---	aagcccgcagcggggcttgcaccttagcacccgttgcctcctgaccgccatggctccatcgcagatctctttggcgcccgtgatgctgctggtgctcggcagcgtggtgatggagaacttagctttggcaaaagccaatgctcaatggccaggtgctgtaactaacgcaaatgcgttaaatggcatagtaaatcacaacgcatatggaatcgggaacgcaggatacgtcgctgcaccatatagagtttacagagtgacaaattccaactcattgggaaactccttctacggaaataggtatccagctcctgttattgctaatgcaaatgccatctcacgagccatagccaacgccaatgctgcacgcagtattgcaaatgcaaatgccgttgggtgggg…	239	0	0
>contig00633	---NA---	taagcattccctgaagtgagggtagcatcagttttggttgcggcatc	0	0	0
>contig00634	hypothetical_accessory_gland_protein	ccaggacgacctaggaaagtatgtcaactcaaatgctttcggtgctgattcccttacaaacacatacccttttggggaaaatgtcttacaatatcataaacaatctggcggcgaatttgccaaaactatatatccacttgacgaagacgatatcgcatgtctgaaggaggcaatgaaagctatagataacgccaatgtaggacgtaccatcgccaacgcacacgctgtaggcaccggcgcgatagccaatgcttttagtcaagatattctttcaagcggtaacttaggacatgcaattgcaaacgcgaatgctgtggatcgtccggcagtcaacaaaccgctgaaccaactgggttacgccactggattgggatatggcgctttcacccaaggaaatgc…	70	3	0
>contig00635	---NA---	ttggtttgaactgcatttccttgggtaaaagcgccatatcccaatccagtattttgtacagtattggcgttggttagtg	0	0	0
>contig00636	protein_ergic-53-like	tggacaagtgagtggcttgatctgtgaaaggaggggaatgcaagtacaacgcaatttatcacacagtcccctacaactacacaccccacacacgctcccagttcagttcaaacacacacacacaataagctccagtagccagcccttcctggtctcttgctgacctctcagtagaacttctttgcttgcgcctctctgctgtccctgtacattgagtaacccaggatgattacaagttgtaccaccacagcaatcaggaagacagtaggtgggacgcaagatgggggatcaggacaacctcctgcaggggggcctcctgttctctgggcagcagcatcccgcttcaaagcattcaagccatctcgcagctcccctgctagagtatgcaaatcaaaggca…	15	8	14
>contig00637	protein_ergic-53-like	gttagttttagcctttgtccaaatagcacctttctggctgcgaagagaaggcgctattctcacattttcagcactagcaatcgcatttccaccgtactcccagaacggaacagtgccatctttttgcgcgaggtatggcggcttgaagctgtacttgtactcaaatcttttaaacggtgcacttgccaaaaccaagcatatgtcaaacaagattaatgccacaaaacatag	4	2	0
>contig00638	hypothetical_accessory_gland_protein	gctgggtgggggtggctcggggtactacgggcacgttgccaatgccaatgccttagggggcgtggccaattccaactccctcggaggggtagccaacgccaactctttcggaggcatggcgaacgccaattcctacggagcgctgttcggtggagtggggaccgtagccaatgcgaacgcgctgggaagaggcaaagggagtagcaccgctaacgctaacgctatgagcggaagcgggggatacggtacaagtgtggctaacgctaacgctctacgcgggaaatacaaagggggatacgggggtagtgtcagtaacgctaatgctttaggaagcggtgttgccaactctaatgcatt	10	0	0
>contig00639	---NA---	agccgtggatactcgccacgagggcgaggaa	0	0	0
>contig00640	---NA---	caaggatgatgtctgcatcagagaaaacctttttgcttggcatgattatctctggctcttcgtcctcttgaccctcggcgcgcgaggcgtcgccgggggacgggcccgcgtgcgcgggggccgtcgagctgtcgccgtcgcggatgtcgatgccagaatcgtggcagctgagcttgacgagcgcgccgccaccgcctccttcgccgtcggcggccgccgccgcagcggcccccgcccggggtgctgctgttg	1	1	0
>contig00641	nucleolar_protein_c7b	cctccaaaaacagagtgggtacctcctgttaccacttacaacacagtaactggtaacaatggtacaagccatacctcatctttagaagctcccagtactggtgacagtgctcgcaagaaaacttcatctgtatcatttagtttggagtcaaaccctgaatctgacagtcgagactctgaagatagtcacaaaacagaagacagtgagaagcaagaaactcgcaaaaacaagatgctgaagcgactttcataccctcttgcatggatggaaggaca	3	2	0
>contig00642	---NA---	aggatacagcggc	0	0	0
>contig00643	---NA---	agtgtatctaacgctaatgcattaggaagcggggttgccaattctaacgcgttggg	0	0	0
>contig00644	---NA---	gggtggttatagcggtggtagtgtatcaaatactaattctctaa	0	0	0
>contig00645	isoform_c	gtttttcaaagatctgtagacagtgcatagagcttgaataattgctattagtactaaagctccaacacatccaagaatagcatatagtttgttgggagaaagccatgaactaatctgagttgttgaagtatctgctttattagctgtaagtttttgtacgtccaccacatgatacttgggatctactactaaaataccaacttttccacttgatacagtgtttttcaaagcttcttcaagaattacaaaggtttcatcaataggttgttctttttcaaactgagctttatccaatttcatattcatttttactacaacaccatcactttcttttctaaattgttccacttgaattttctgaaacccaggtagtttatccaatgaattactaaaactgct…	8	1	0
>contig00646	---NA---	ttgg	0	0	0
>contig00647	isoform_c	ttctgccgacacagttggtgtaacttcatgtctacgaatgtttttactcactctctggtatgttcctccacgaacaggaaatatgaaatagaaacatttaccttcttcaaatgaaat	4	0	0
>contig00648	potential_stress_response_protein	ggtgacaccatcttccacgctgtcagggaagcctgcagtgctggtcatgggccggccacccgccaccgcgttggcgtttgctatcgccccgctcccgaaggcgttgctgttggccaccgccgtgaagcccgcggtgttgtcgacgaagccttgtcctcggacaggaagacccgtggccacgccgtcttcaccgttgtaaatgaggtgattaactttgagaggggctttgcgtggatgttggttaacgtttgaggggtattttggctagcaaatgtgttgtaatctgccgaattggcgtttgtaatcccatgcaaaccatgggtgttggtgtacccagcatttatggtagatggaacctcctgaccaaaggtactagcgtaaacaacatcgtgtgtatta…	356	9	1
>contig00649	---NA---	tctggttattggattgcttcctcagctctggcttttgtattgctcctcaactctttacaagtgcaaatgtgcattgctgaattgaatcgtgcaggtgttaaagtgcaaaatcttggaataataccactcac	2	0	0
>contig00650	---NA---	cactcac	0	0	0
>contig00651	---NA---	gtggtgcggggcgggcgcgggcggcgcgcgcgcttggtgctcggtgaaggggccgcgctgggggcggggctggtggtggtggtggtggtggttgtggtggtggtggtggtggtgatgttgctcaaaatctccagcg	42	0	0
>contig00652	---NA---	gtagttgtcaccttgtgcagaatttgtgttggccagagcatcgtgaccaagagagccggtataataagttccatgtgcattatggttgctggcttggacggcatttgcgtttacctttgcctttacattatacagaaaagtgtcaggaaacacgttaccgtggactccttgattattggcttgaaaagca	106	2	0
>contig00653	---NA---	cttggtcacgatgctctggccaacacaaattctgcacaaggtgacaactac	0	0	0
>contig00654	hypothetical_accessory_gland_protein	gtcaactcaaatgctttcggtgctgattcccttacaaacacatacccttttggggaaaatgtcttacaatatcataaacaatctggcggcgaatttgccaaaactatttatccacttgacgaagacgacatcgcatgtctgaaggaggcaatgaaagctatagataatgccaatgtaggacgaaccatcgccaacgcacacgctgtaggcaccggcgcgatagccaatgcttttagtcaagatattctttcaagcggtaacttaggacatgcaattgcgaacgcgaatgctgtggatcgtccggcagtcaacaaaccgctgaaccaactgggttacgccactggattgggatatggcgctttcacccaaggaaatgcagttcaaactaagcaacacagt…	29	0	0
>contig00655	---NA---	gttgttaactccaatgcgcaagatg	0	0	0
>contig00656	---NA---	atcagttattccataggattgtttcggagaagaaacagagttgacgtttgcaacagaattgccagaagttttagttttaggtacaccatcgggcgcagtatttacattcttaacagttttccctgcttggtcattggactgtttgaagttttgtaaattattagagttggatgtagagtgagatagagagcttgatgtttcgtctgttcccttattcgaagcagtgtcatagtccgcgtcattcatactggtgacacctttaccaatagcgttggcgttggc	63	1	0
>contig00657	---NA---	tcctgtggttgtagtggaggaggtgcaaaagtatccggtgtcggtggcaaatgccaactccatccggtccgcgggcgctggtgccatcgggggctagcttcaaagattttgatctggagactgacactcgcttcttactcaacaacgtcattcacgtccacagatgcctatccaatgcaaatgcagtacgctctatgaaaaattctaactcagctcctgcagtt	42	0	0
>contig00658	---NA---	atggaatcgggaacgcaggatacgtcgctgcaccatatagagtttacagagtgacaaattccaactcattgggaaactccttctacggaaataggtatccggctcctgttattgctaatgcaaatgccatctcacgagccatagccaacgccaatgctgcacgcagtattgcaaatgcaaatgccgttgggtggggtgcgatatccaatgcaaatgcagtacgctctatgacaaattctaactcagctcctgctgtt	7	0	0
>contig00659	---NA---	ttcctcgccctcgtggcgagtatccacggctatggtgagtacctgataccgagaccggctctgcgggtggtaaagtgcactggcgtcaagagtcccttgagagacgcgttcaggttcttgtacgagctcatcggcgtgccgctatccaatgagtttcaaagaatcccgtctgatgagataagatgcaatatttgaaaacatgcaggaggcctcgtgtgacaggggtttctcctttcccttcggtcgtttctttagggttctcttacacgggctcaccaattagagccacccgaaagatttcaaaagttgccgtgcgatttgtggttccgtaatttctgaaacaacttgaatggttccgtaagacaaaggtggaaaatcagtgtggtgttcacatgaatt…	35	0	0
>contig00660	---NA---	gaagaagatgcagtacttcgcgaacgccatggtgcttggggggcgactgtgtagctgagatgc	0	0	0
>contig00661	hypothetical_accessory_gland_protein	agcaatcttcttcttcctcgccctcgtggcgagtatccacggctatggaatcgccaattcgaacgctctaggaggagggtttggtggctatgtggctccggctccaa	0	1	0
>contig00662	---NA---	catcttgcgcattggcattaacaacgccatgaagactgtgttgcttagtttgaactgcatttccttgtgt	0	0	0
>contig00663	hypothetical_accessory_gland_protein	gaaagcgccatatcccaatccagtggcgtaacccagttggttcagcggtttgttgactgccggacgatccacagcattcgcgttcgcaattgcatgtcctaagttaccgcttgaaagaatatcttgactaaaagcattggctatcgcgccggtgcctacagcgtgtgcgttggcgatggtacgtcctacattggcgttatctatagctttcattgcctccttcagacatgcgatatcgtcttcgtcaagtggataaatagttttggcaaattcgccgccagattgtttatgatattgtaagacattttccccaaaagggtatgtgtttgtaagggaatcagcaccgaaagcatttgagttgacatactttcctaggtcgtcctga	48	2	0
>contig00664	---NA---	ccatatcctccgccgtaaccatttaccgcgttagagttggcaa	0	0	0
>contig00665	hypothetical_accessory_gland_protein	caggaagtgtggcgaattctaatgctcttggcagtgggattgccaactctaacgcactaaagggctacagtagtggatatggcggtagtgtatctaacgctaatgcattaggaagtggggtcgccaattctaacgcactacataggt	6	0	0
>contig00666	---NA---	aagtagtgtggccaattctaatgctctcggcggc	0	0	0
>contig00667	---NA---	ccccgccacttagagaattagtatttgatacact	0	0	0
>contig00668	---NA---	ccccgccacttagagaattagtatttgatacactgccaccgctataacca	0	0	0
>contig00669	---NA---	aggcccattggaggaggggctcttggtgggcgacgcctcccggctggcgggcgccggcgccttggccaccccattggccaggggggcgtccctggcgggcgcggcggcgccggtgacgccgccgttggccttggcgtagtccttctcgatgatgagaatgcgcggctccccttgcgcgagcggcagcgctgcgttgaggccgttgcgcgggtgcggcagggcgctgccgttcgctttggagaggttgctcttcacctgcgacgggaggggccgcgggccgccgccgccgccgccggcggcgccaccgtcgccgtccgcgcccttgagcgccgccgctgggggtgcgccgttcgccagcgactccaggagcttcccgctggacgccttgccgttggcggc…	0	0	2
>contig00670	protein	gcctgtgggctgggggtgggtttggcgctgtgttcgggagacttcgcgaggggtgcgttgacggaggggccgttggttgaagggccattggtggaggggccgttggtggaggggccgttggcggatggcccgttgacagttggccctttaccggaaggcccgttgaggga	1	0	1
>contig00671	---NA---	gcaacagagtcatcatggcgttgttaactcccatgc	0	0	0
>contig00672	hypothetical_accessory_gland_protein	tttgcattgcttagatatccatactcggagggattcgcgtaaacaatatctggctgaccgcgaggccttgactgcacgctttgtacagtattggcgttggttagtgcatcttgcgcattggagttaacaacgccatgatgactctgttgcttggtttgaactgcatttccttgggtaaaagcgccatatcccaatccagtattttgtacagtattggcgttggttagtgcatcttgcgcattagagttaacaacgccatgatgactctgttgcttggtttgaactgcatttccttgggtaaaagcgccatatcccaatccagtattttgtacagtattggcgttggttagtgcatcttgcgcattggcattaacaacaccatgaagactgtgttgctta…	188	3	0
>contig00673	---NA---	tgcatttccttgggt	0	0	0
>contig00674	---NA---	atgcgttgtgatttactatgccatttaacgcatttgcgttagttacagcacctcgccattgagcattggctttttccatcaccacgctgccgagcaccagcagcatcacgggcgccaaagagatctgcgatggagccatggcggtcaggag	12	0	0
>contig00675	---NA---	gccatgatgactctgttgcttggtttgaac	0	0	0
>contig00676	---NA---	agagccggtataataagttccatgtgcattatggtataaaaatagaagctgacgtgagtcaactcttgaaagaagttgatatttgatgcaagaatacaccgttggtattaaagataaaacattgctccaaaaccaggggttgatgattaataagtgcatatcaagaaaaccaactaatagtgttgaggaataatgaataataatttattttagacatgtgttgtatgtaaatattaaatgattcaaattaataggaaaataattgttgaactagttacaatgtatagaaattccaagatactatttgatggactaaaattcacttaggtgttggcttaggctacctttgtttctgttattttcatctcttcaaacttaaacagtg	1	1	2
>contig00677	e3_ubiquitin-protein_ligase_siah1-like	gggcaacatgtcaacattggtcgacaattagaacaaacaaggtggccactctgacattgtagaattggaggaagaacataatcaaaacaaactgggcactcaaataaactggccaagtcatctgacacagtagctgtatttgttgaagtggaggacgaggaggaggtgctaggtgcgcccctccgctttgaagagcccagagcaataggattactcatgacaatggtttcagtattgctgaggaagttgtattttcttgaaaaacactctaaagactaaaattttctgcacaaaaatttggctcagtttgaatctaaatacactatgcgtgggtccaaccaaaatccttccatggattggagaaaacactgttctgg	2	0	2
>contig00678	---NA---	gggattgccaactctaacgcgctgaagggctataatgggggatacggcggtagtgtatctaacgctaatgcattaggaagcggggttgccaattctaacgcgttggg	13	0	0
>contig00679	---NA---	gccatgatgactctgttgc	0	0	0
>contig00680	---NA---	caatgcacttcaaaccaagcaacagagtcatcatggc	0	0	0
>contig00681	---NA---	gccaccgctataacca	0	0	0
>contig00682	---NA---	tccaatgcgcaagatg	0	0	0
>contig00683	---NA---	accaccgctataaccaccc	0	0	0
>contig00684	---NA---	ttttcattgcttagatatccatactgggagggattcgcgtaaacaatatctggctgaccgcgaggccttgactgcacgctttgtacagtattggcgttggttagtgcatcttgcgcattggcattaacaacgccatgaagactgtgttgcttggtttgaactgcatttccttgggtaaaagcgccatatcccaatccagtattttgtacagtattggcgttggttagtgcatcttgcgcattggagttaacaacgccatgaagactgtgttgcttggtttgaactgcatttccttgggtaaaagcg	15	1	0
>contig00685	---NA---	atggcggaggatatggaggtagtgtggcgaattctaatgctctcggtagcggtattgccaattctaacgcgctaaagggctataatggcggatatggcggtagtgtatctaacgctaatgcattaggaagcggggtcgccaattctaacgcactacatagtt	65	5	0
>contig00686	---NA---	gggattgccaactctaacgcgctaaagggctataatgggggatatggcggtagtgtatctaacgctaatgcattaggaagtggggtcgccaattctaactcactacatagtt	0	0	0
>contig00687	zgc:158463_protein	ggtattgccaactctaacgcgctgaagggctataatgggggatacggcggtagtgtatctaactctaatgcattaggaagcgggattgccaattctaacgcactacatagttatggcggagccgcgcgctacactgaaggtatcaacgtgtgttttccttgctcgagagggccgggtaacccgttgaaactccttcgtgctagggattggggcttgcaattcttccccaccaacgaggaatgcctagtaagcgggaatcattacttcccgctgattaagtccctgccctttgtacacaccgcccgtcgctac	9	1	0
>contig00688	---NA---	actgattatgatacgtacgccgtgactgtgagctgcaaggaaatgtatttcgacaagaccgacagcttcgatcgcctgctcgttccgcacgtgctgtcacgaacgccggagctggaagccaacaccttggct	0	0	0
>contig00689	---NA---	gcatcgcgacggcccgaaagggtgttgacgcgatgtgatttctgcccag	0	0	0
>contig00690	g_t_mismatch-specific_thymine_dna_glycosylase	aaggatcaaaaagcgacgtcgctatgaacgcttggccgccacaagcctgtctaattgtttttctcctcctatacagtcacccactaattttacccaacaaaatttttcttcctcttaccctaaccagccacatccctattctcagaacccctcacagtcaccttcggaacctcacaattatcatcatacacccctctcttctttttcggcatttcaccacaattgctatcatgttccttcttcggtgtttcgggaccaatcttttttggttccacactatccgttttaattttcttcggtctacctcgtttcttctttgcaggaggttggtcttctttcttggttacagcattgctcagatcagttaattcgccattgtttggcagtctaccatatgta…	1	0	1
>contig00691	---NA---	gcaatgataggaagagccgacatcg	0	0	0
>contig00692	hypothetical_accessory_gland_protein	gggctcaagaaagtccttaaccgagagcgttggcgttggcgacgctgggagctggatggtatacgggttcacctccgagggcgttggcgttggcgatggcccgcatggcgttggcgttagcaatgcttggggatgggtatacaacgggttcattggaattatttaattgaattggataagcataattaatttggaatactccttataaaaattagaagtctaagagataaatatttgaatttttattacgacaaatctttgaatgcttgagaaaacagtagtttaaaattaaaatttttgagcatgttaaatgacaaatttttttacactctctcttaatgtgtactcattaacacatgtagaatagttcagtatggcttgaatgtacaaaaacaggaa…	741	16	15
>contig00693	---NA---	taagatacatgaatattgtaaatgtttagaaagggtcaaaactcccaatgaatgtaaagaaaaacacagttctcgatgttttgtacttttgttgtacatggcagatcaaaatgcttgatatttctacagtttgagcttgaagggcttgaaggagcacctaaattggcatgaatttacaagaatgattgctggtgcatatcctcagaaagattcacggcgtctgccttggggaaaatacctcactcttctcattgtcaaaggagagagacaatcacattctggac	2	0	0
>contig00694	---NA---	tgagcggatgactgttcttgaacatacggctggacccaaa	0	0	0
>contig00695	zinc_finger_cchc_domain-containing_protein_8_homolog	gttatttcttgaataaatttacagagcaattgtctttcttgaatgattgacaggccaaaaatgttcagtcttcaaagaaaacatcaatttttgtcatcattgacataacttttaagccacgagtggagatacatctgatcagaacactgtttattgagtcctggtcattcatcttgctcatgcatacgggcaactaccgaacgcacttttttaattatgccactcatttgttcatacttgccagttgaatcaggtaaattttcaaaatttataacatcacaaatattttttgaaaatttttctggctctggcagccttgagaatggagacgcgctctttagaattggtgttcccaaagatactgatttaactcgccccaaatttggtgttgttggggtg…	0	10	1
>contig00696	zinc_finger_cchc_domain-containing_protein_8_homolog	gtttctttgcttctaggtcagataaggatggcgactgagcccgaggtgatgataaactgctgtgcccggtcgagagaggtgaacatggttcctgactgcggcattcgccaccttctgaatcactttctgttgttgatggaggaggaggtggccttggaggtgtatctttaggcaatggaggaatgaagcggcaatcatcatctggcagcaaattcacagtatcaggaacttcttcaacttccatatctgattgagaatggattggttcctccaatttttcagccctcttggcagtcactaataaacgtttccttttataggcacgtgtttctttgctttgaagagatgacagcatcttttgcttactgtgcatatcctgtataggtggacaccgatagt…	1	6	0
>contig00697	---NA---	ctcaattacgcgaaactttagcgtaccgacccggcgtccgtctcgtcctcggcacgggccacggaccgcgggttcggtttcacgaacgccgttcggccgcagaggaacaacgagcccgggcaaagctcaagtcttttgatacgagcgatcccgggcctcgatcgctcgcgcggccctacccaagacaacgatgtcgggactcggaatcttccgtagacga	254	169	287
>contig00698	senescence-associated_protein	tgagctgggttagaccgtcgtgagacaggttagttttaccctactgatgacgagttgttgcgacagtaatcctgctcagtacgagaggaaccgcaggttcggacatttggttcacgcagtcggccgagcggccggtgctgcgaagctaccgtccgttggattatgcctgaacgcctctaaggcagaatctgttctggaccgtgaagcgacaatatttctcaggagtccccgagtcgaacaagg	380	272	432
>contig00699	---NA---	tccccgagtcgaacaagg	0	0	0
>contig00700	---NA---	caacgccctcggcggtggattcggtgggtacagcccaagcgtcgccaatgccaacgccgcccgagccatcgccaacgccaacgccgctcgagccatcgccaacgccaacacgaatctccaagcaagaggcttgagcttaacggatcgcagcattgagctgctctaccgtgcatactgcctcgcccggtacctaag	42	0	51
>contig00701	---NA---	agacaacgatgtcgggactcggaatcttccgtagacgacttaggtaccgggcgaggcagtatgcacggtagagcagctcaatgctgcgatccgttaagctcaagcctcttgcttggaga	42	20	17
>contig00702	---NA---	gcacgcaaagatgccaaaacttccaataaagatgagaaacgttccaatgatagagagcgtgaaagagagagtgaacgtgatagtaatgagagggatgaacatcgggaggatcatagagataagaggaatgaacctttaccacaaagggg	0	5	1
>contig00703	splicing_factor-like_protein	gttccttggtttcctgtctctatcattgcgaatatctctctcacggtctctctcactacgcatatctctttcacgatctctctcactacgaggcaattcacgctctctctcgtttcttggaacttcccgttctctttcatttcgagacccatctcgatctctctcattgcagggtatatccctctctcttccgtttcggggaatgtcacgatctctatcattgcgtccaatatcacgatctctgtcactgcgagttatttcacgatccctgtcacctcttatttcacggtccctatcatttcgtggaatttccctatcatttctactaatttctctgtctctttcattacgagtaatttccctgtctctttcattacgagtaatttctctgtctctatc…	3	30	5
>contig00704	---NA---	aaccgcaggttcggac	0	0	0
>contig00705	---NA---	cgttccctgttagtgggtgaacaatccaacgcttggcgaattctgcttc	0	0	0
>contig00706	---NA---	cctctcgtactgagcaggattactgtcgcaacaactcgtcatcagtagggtaaaactaacctgtctcacgacggtctaacccagctca	0	0	0
>contig00707	---NA---	ggagaaagaaaacattaaaatatagtaaataacagaaaacaacatggaaaagcaaataattagttacataacaaacattattacattattatcaaacccaaagtatcagtgaagctgcaaatgaaaaaaacaacaatgacaaatacacaatgagatatttattattaatgatagttacaatctacgtgaaaataactggaactcatgagatatatgtctcgacatttcacagaattaccaaattcaaaacggtaactacagcctcaatagaactaaacaaagcattacataaaaaaataactttagtacaaatatcatttttaatgagatttatagctgactagaatgcctttacatgccttactacaaaaggcattaatatacaagagatttccccct…	1	0	1
>contig00708	---NA---	gcgcgccccccccgacacgcgcgcgagcgacgccggccgagaggcggtgggtgccacgctctgcgggacaccactacccttttcattgcacg	0	0	0
>contig00709	senescence-associated_protein	atagaccgtgctttcgctagcccgtgcgcgtactgaacgcccgggtcaagccagcttttgctcttttactctacgcgaggtttctgtcctcgctgagctagccttaggacacctgcgttatcttttgacagatgtaccgccccagtcaaactcccggcctgaatgtgtcctcggatctgatcacgcgaggggtttgcaaggcggagccccgggcgggaccaccggtgactcccgcaccgacgcgcgcgagcgcgcccggaaagagcggcacacgcgccaccccgtaaagagcggcgc	175	88	159
>contig00710	---NA---	gcctttcttaacgggggggcgcgtgccgctctttccgggcgcgctcgcgcgcgtcggtgc	0	0	0
>contig00711	transcription_factor	tttggttcaagaacgtcgtgccggcgaggcgaaagccgccgccgcacgcctccagcttcaccgagtaagtaaagaaacgatgaaagtagtggtatttcaaaggcgacgccgaaacgtctcccacttatgctacacctctcatgtctccttacagatccagactagagtcaagctcaacagggtcttctttccccgctaatttttccaagcccgttcccttggcagtggtttcgctagatagtagatagggacagggttttaggatgatttttacatctatatatgtgaaaataaattatcgaaatcacaaacaaaataatcttgcaacggcataccctagtgtctccgccaagcgtgttttttaagaaggcaaatagctattttcaatgatgcggcatt…	72	38	65
>contig00712	---NA---	cg	0	0	0
>contig00713	hypothetical_protein_TcasGA2_TC002334_[Tribolium_castaneum]	ctcctgagaaatattgtcgcttcacggtccagaacagattctgccttagaggcgttcaggcataatccaacggacggtagcttcgcagcaccggccgctcggccgactgcgtgaaccaaatgtccgaacctgcggttcctctcgtactgagcaggattactgtcgcaacaactcgtcatcagtagggtaaaactaacctgtctcacgacggtctaacccagctcacgttccctgttagtgggtgaacaatccaacgcttggcgaattctgcttc	675	566	908
>contig00714	---NA---	aaggatcaaaaagcga	0	0	0
>contig00715	hypothetical_protein_DAPPUDRAFT_70655_[Daphnia_pulex]	cacggtctatcgatccttttggctcgaagagttttcggcaagaggtgtcagaaaagttaccacagggataactggcttgtggcggccaagcgttcatagcgacg	0	2	2
>contig00716	---NA---	tcgctttttgatccttcgatgtcggctcttcctatcattgcgaagcagaattcgccaagcgttggatt	0	0	0
>contig00717	---NA---	tcggatctgatcacgcgaggggtttgcaaggcggagccccgggcgggaccaccggtgactccc	0	0	0
>contig00718	---NA---	tacgcgaggtttctgtcctcgctgagctagccttaggacacctgcgttatcttttgacagatgtaccgccccagtcaaactcccggcctgaatgtgtcc	0	0	0
>contig00719	beta_tubulin	ggaccttcttctcgaactttggatatgactagcgttcccattccagatccagtacctccacccaatgaatgtgtgaactggaatccctgcagacaatcgcagccttccgcttccttcctgacgacatcgaggacagaatcgacgagttctgctccctcggtgtaatgtcctttggcccagttatttccggc	0	38	0
>contig00720	---NA---	tgccgctctttccgggcgcgctcgcgcgcgtcggtgc	0	0	0
>contig00721	hypothetical_protein_MELLADRAFT_90053_[Melampsora_larici-populina_98AG31]	tgctctgaatgtcaaagtgaagaaattcaagcaagcgcgggtaaacggcgggagtaactatgactctcttaaggtagccaaatgcctcgtcatccaattagtgacgcgcatgaatggattaacgagattccttctgtccctatctactatctagc	0	1	0
>contig00722	hypothetical_protein_EAG_01178_[Camponotus_floridanus]	caattaaaagactaatgattcccactgccaagggaacggggatagacgaatgtaggtaagggaagtcggcaacttggatccgtaacttcgggataaggattggctctgaggatcggggcgcgtcgggcttggtcgagatgcggacgag	0	1	0
>contig00723	---NA---	gaaaccactgccaagggaac	0	0	0
>contig00724	cytochrome_p450-like_tbp_protein	gaaaccactgccaagggaacgggcttggaaaaattagcggggaaagaagaccctgttgagcttgactctagtctggatctgtaaggagacatgagaggtgtagcataagtgggagacgtttcggcgtcgcctttgaaataccactactttcatcgtttctttacttactcggtgaagctggaggcgtgcggcggcggctttcgcctcgccggcacgacgttcttgaaccaaacg	35	30	40
>contig00725	---NA---	cgtg	0	0	0
>contig00726	---NA---	tgcaatgaaaagggtagtggtgtcccgcagagcgtggcacccaccgcctctcggccggcgtcgctcgcgcgcgtgtcgggggggcgcgcgcgcgccgctctttacggggtggcg	0	0	0
>contig00727	---NA---	tccccgagtcgaacaaggctcaattacgcgaaactttagcgtaccgacccggcgtccgtctcgtcctcggcacgggccacggaccgcgggttcggtttcacgaacgccgttcggccgcagaggaacaacgagcccgggcaaagctcaagtcttttgatacgagcgatcccgggcctcgatcgctcgcgcggccctacccaagacaacgatgtcgggactcggaatcttccgtagacgac	1408	974	1625
>contig00728	spermatogenesis-associated_protein_17	ttattctctgacctgttttaaccactatggtttctgttgatagatttctttatgatgccgatttactttttaatgaaattcagaaaagggaaaaggaagcagaaaaatgtaggcatatggaattcatagcagttcgtaacattcaaagatgggtaagaggatttttagaaagatgtcacatagcccgccttcaccaagctgcaattacaattcaaaagaattggcgaggatattgcggtaggaaagtttatctaatgctattgaaggagacagtcgaaaagatgtttgagcaatattacaatggaatggctgggagaattcagaaacggtggcgtgggcatgttgtcagattatatgtttatgatcatcaactgtttagacaatggatggcaatgatta…	1	71	1
>contig00729	---NA---	gggcttggaaaaa	0	0	0
>contig00730	---NA---	tatttgtttacttacagaattcactttcactaccgaattatggaagttgaagagtaaaataggcaattagacgatggaaatacgaaatatttatagaacataatttactttttcttgaaaaac	0	2	0
>contig00731	---NA---	ctaac	0	0	0
>contig00732	---NA---	agag	0	0	0
>contig00733	---NA---	tc	0	0	0
>contig00734	---NA---	tttgctctttta	0	0	0
>contig00735	---NA---	gccattcttgctttgatgtgccaaaaagctgtagaaaataacggagcagactatgctgtgctcttgtgtttcatcagtggatgtattattttattaatgggactactcaatctaggatttttggtga	0	0	3
>contig00736	---NA---	ac	0	0	0
>contig00737	---NA---	c	0	0	0
>contig00738	---NA---	tgc	0	0	0
>contig00739	wd_repeat-containing_protein_mio-b	gggcttggaaaaattatacaagagtgaggatcgagataaggcattattactatgtggctggaaggtagacagggaaccaaatgcccttacttcattcttgagccaactggaatctgaaggatcattttctcgagcagctgcaattgctgtgttcaatctgaaactgagattagctgtgtcaattttgaatcgtggtgctgctgctcaggaaaaaacagcctccataacttctaatttgaacatagtagctatggctgtctcaggattctctgacgacaagtcaagtatgtggagggaattgtgtcttacttcacgatctcagttggtggatccttatctccgtgcgatgtttgcatttcttactgcagatgatgacaatttttgacaatgttttgaatg…	1	0	1
>contig00740	---NA---	act	0	0	0
>contig00741	---NA---	gtactgaacgcccgggtcaagccag	0	0	0
>contig00742	---NA---	gcgcacgggctgcgaaagcacggtctatcgatccttttggctcgaagagttttcggcaagaggtgtcagaaaagttaccacagttgctggcagggcatgtgaaagtacaacattaattactaaatcgtacgaaataaatcgaaggcatggagagagaatggtaggaagatatcgaaattttaaaaggtagcagacatattgagatatatctgcggtcttcgagctacagagctacagattaaaaagtccatgctctgtcaatat	3	0	0
>contig00743	senescence-associated_protein	gcgcacgggtcaagccagcttttgctcttttactctacgcgaggtttctgtcctcgctgagctagccttaggacacctgcgttatcttttgacagatgtaccgccccagtcaaactcccggccttaattgtatctctttcctcacatataacatttatatcttacttctatgtactcgtatattaac	2	0	1
>contig00744	---NA---	ct	0	0	0
>contig00745	---NA---	c	0	0	0
>contig00746	---NA---	ggctcgtgctgactttgtacttcaagtttaggccttaacccacctttgtcaccttgttgactaagtttttttttgtaaggacttttaaaaatacataaatacttattttacttggaaataatccaagcagatacaccaacttggactataagtaagacttttatctccttttgcaacagggcactcttatatgtcatgttgtgttatgtttccttgccagtattaatgccctacttacactccaagaaaggatatctttttgttggaattatttcaacatttaacgaaactttttcaatccaattaggcctattttaacattaaatatttacattttctaatattcactaagaggatgagcaaaattgtaatgttttgtaaatatacacaaaccagtac…	0	5	1
>contig00747	---NA---	gatcttgataatat	0	0	0
>contig00748	protein_outspread	ataattaaatacaatctaaacaaaaaatttaatgcacagaattcatgaaaaaagtgcagtattcgaaggatttttggtgccctacataaggagcatatagaggaaatcgaaggaatcaagaaagagattttatcattatcggagaagtactccaataaatgtgtagaatctgcaactcttgaagagcagttagcaatggcccatcagcacattatacaattggatgccaggaacagaaattgaaggcacaagtggaaaattcaaacggttcctccagggatcaggatagcctggctccccagttggcatgtccaagggaaatgagtccagcccaattctcaaggaaccctgttctagtcccaggaccaacgacatcagcagcaacggcagtaacaaaca…	0	0	3
>contig00749	---NA---	tcatattcccttgtcaccccaaccaaatacaatacattaaaaa	0	0	0
>contig00750	---NA---	tttacttgaaccattacctcatcagaattatgaatttgagggcaatgaatgtcttctgaagccgtcactgcatctataccagcataactggtacacacaactgcacacatcttctgtactgcaggaggctgacgacgacaagaaa	0	1	2
>contig00751	---NA---	gaccaactagaacaccaacgccaactcccaagagaaagcccactgagccgtaatagacactgatacttggaccatcaaatcctagtattggaagaattctggaaagaaactgttgaggattacttaattttccagcaacatctttaatttcatttaaaaaacgttggataacaatccatgcttgattaactgtattttgtaactgttgggcaacaggagtattggtcaaattatggaaatgttctgcatagccaagaagc	1	1	3
>contig00752	60s_ribosomal_protein_l18a	gcttctccatcctgggcaagaacctgctcaaggcggcacaggagggcagcacgcacgaggtgcgtgttgctgctgctgaacgcgggctgccacgtggacgtgtggaatgcgtaccggcgcacgccgctgctacgcttcctctgctctgatcaagtttacgaccgttcgctagaggttaccgatgaaatatttagtttttttttttntttttttatttttttgagttaactgatttatttccaaaacattttacataaagtatgtacgtggtctgataaacgcaaacttattaaagcgaaccttgcgctgaatgcgcttaggaagtgggaatctaattttgctgtcgtggaattgcttaatttgtggtcttctgcatttcgcagcagcaacttgctccac…	40	29	32
>contig00753	---NA---	aatgtattgtatttggtaggggt	0	0	0
>contig00754	---NA---	aatgtattgtatttggttggggtgacaagggaatatga	0	0	0
>contig00755	---NA---	gcattaaattttttgtttagattgtatttaattattttt	0	0	0
>contig00756	hypothetical_protein_[Thermobia_domestica]	cagatcatgtaagaatttaatggtcgaacagaccaataaattaagcttctgcacctaataattttcttaatccaacatcgaggtcgcaatctttattatcaataagaactctccaataacattacgctgttatccctaaggtatcttcatctttattccataatataggttcaattaaccaatcatcatagttaaataataagaagtta	1	2	7
>contig00757	---NA---	aatgtattgtatttggttggggtgg	0	0	0
>contig00758	integrator_complex_subunit_5-like_isoform_1	ccctgtttatggttttcatgaagcaaacgaacttctggaggacgatcttgagaaattttcatggtagcaccaaacaaatgtgtaggtgcatgaaacaaggcaccttccaatagttctctaagggctagtgaacgaattgctgctgagtgaatggccaactgagtaagcagccgacaacacacattggcacctttgagtcgcactacccaatctttctctgacacgcaaaggaagaaatatgctacaattgcttttgtgagacgaatcatgtgctttaacttaggtcctgataagcggcgatggttctgaccaagtatgtccactaaatctaatgttgaagccacagcatgtgcaacagctggctcaggaggacatcgaagaagttcagaagcttcacgt…	0	1	1
>contig00759	protein_unc-13_homolog_d-like	aacccaacatcttgtgcagtgtggtctctcacagactgaaatcatattagcaaaatgggttgaatattccagtgttcatctggatcatcatctaagcttcaaagtatttcctattttattagaaaatctattgaagccccttaacaacaaactgttatgcgatgagaatgaaaagctgttttgggaatctactaagaaactgatgccatcttgtctcaatggcataaggaaaattcgtaaattaacacccagtgataagaataccattaatcaattgacatctttactgagtgttctctcgaaactgaggtgcttgactccaccagaaggatttgaattatttcctactgctctgtatggatggttacctccagatgaagatagtgccaattgtgatat…	0	0	4
>contig00760	---NA---	agggtcttctttccccgctaatttttccaagcccgttcccttggcagtggtttcgctagatagtagatagggacagaaa	0	0	0
>contig00761	cytochrome_p450-like_tbp_protein	cccttttcattgcacgtttggttcaagaacgtcgtgccggcgaggcgaaagccgccgccgcacgcctccagcttcaccgagtaagtaaagaaacgatgaaagtagtggtatttcaaaggcgacgccgaaacgtctcccacttatgctacacctctcatgtctccttacagatccagactagagtcaagctcaac	359	186	377
>contig00762	senescence-associated_protein	ggaaaataaactaacgttaaaataaccaaattacaatagacgacgtacaactaattggatgacgaggcatttggctaccttaagagagtcatagttactcccgccgtttacccgcgcttgcttgaatttcttcactttgacattcagagcactgggcagaaatcacatcgc	6	13	9
>contig00763	---NA---	gaaaaacaaattaatgacaaaatacacaaaaatcacgataaaacctgaattatctcgtgacagtcgaccggtcaccgtttctcatttacaagtgaacccagg	0	0	1
>contig00764	PREDICTED:_hypothetical_protein_LOC100749707_[Bombus_impatiens]	aaaaattcttactcaaatagagaatgacgagtaacagcaaataattattttaaaagaggccagttgatatctgcaaaaatctactttcaaaattaataatacaattttgattctttagtatccatattcattatgtaagatcattatgagagatcatctcaaactcgctctcaccaccagatgaagaagaatcatccctgttggtgtctcgggtcactttttggcccttggcagcctgctcttgctgtggcatctgctgagcagagactttctctactgctgcattgataactgatgagatcaaacttgaatgcaatgcagccaaattagaaatattctttgagacaacgttgacagcagacgaagtcaacatttctcctaatgaagtcgagggagctg…	3	1	8
>contig00765	---NA---	aagaaggacatcattgttatctacatcaaaaatctaagtaaaaattaactgctcttaaaaacaagattctaactcttgattatcaatctaaaataatcattaaactacgaataaaaatctcacaggtacgaactaaaatctatgtagctccaggtacattgaaggacatggatgttaagagcagcattaactaactaaatacaagtcacctgaaaacaaacttgaaattaactattctccgagcacttagtataataatcatcaagaccataacatttttcagtacaataaaaataagtacctctcataatcatagtgaacatgaaataaataaaatgaattaatactaatgacatcttactaataaaaacagtttttcttagaaacttatatgtaaaa…	10	5	61
>contig00766	protein_fam134c-like	gggattttaaaaggaggcagtgaattactggaaacatttgacaatttaattaactggtgaacgagtacttcgtgtggggttgacaacttcatctttgagataattaaaggaaatatggctggtcgtgtgatggattggatttcgcgcatcaagaattggagcttctcaagaaatggacaacatcaaagtacgggtagtggagacgtatcgaatgaggataatttggtcagagctttaggtcacttcgaaccatatgtcatgaaagctcaaagcattttagtctgggaaaatccatttattagtgtttgcagtataattcttgttaacattctatttggattggcaatcagttttgagatcagattttatggtctcatatttacaatgctgttgtgttta…	0	18	8
>contig00767	---NA---	agttcagaccggtgtgagccaggttggtttctatctctatttatatgcatatatgttttagtac	0	0	0
>contig00768	---NA---	cagcactgcgctccaaagaaaaaggaccccttggcgatttgtgggaacgctgtttgtgtgtcattcagtgtttccttgcaggagaaatggacagtgaagttgaagagtacttgcctgagcagagttgcgagactcttgctctcttgcagcaagccacagagcctgtagatgaagaacagagagaagagtcccttattgttgaagaatttggattagatttggatacagctgattcggctgctgaattggaagaaactataacatataaagatgtcaatatgacttaaatttttgacccagaagagacagttgaattccgaattaattgtgatactgatataaattttgaaatctgcaaagataatgtaactctttgagtgaacaaacctcttcattcca…	0	14	0
>contig00769	cytochrome_oxidase_subunit_partial	cgatcctgcaggaggaggtgaccctattctctaccaacatttattttgattctttggtcatccagaggtttatattcttattttaccaggctttggaataatttctcatattattagacaagaaagaggtaaaaaggaag	0	0	0
>contig00770	---NA---	catttggaacacttgggataatttatgcc	0	0	0
>contig00771	apolipophorin-III_[Acheta_domesticus]	ttgcgcactttttctcctctgtcgaccgacgtgcgcacttcgtcctgcgaaggcagggcgttctggatggttgccgtgaggttctggagatgccgctgggcgatctccaccaaggcgttgaagtcggtggtcggggcatcgcgtgccacgcgagcctccataaccggctttttctccttcacttcattgctggtattgctgctgtcgctgtcgctatcgctgctagcagatgtcgcactgtcctctgcctcgtcagccatgggcgaaggcgcgaggcgcggcggtgggtctaaggagcgggctggcgtgcgaaccacagggtgacgaaggccttcgcagctgcgaccagcagctcggcagcgctgctcgccg	0	27	0
>contig00772	apolipophorin-III_[Acheta_domesticus]	gcaactgcagacccatgcccagaccttcgccaacaatctgcaggctgctgccacccaattcaacgagaaggctgcccagctgtccggcgacgcccagactgcggtgcgccaggccgcccagcatctggagcagcaggtggccaacctgcgccagcagttccccgacggcgcgcaggccgccgacaagctgaaggtgtccatcgagagcgcggtggccgaagcgcgccgcgtgcaggaggccgtgcagccgcacgccgacgccgtcgccgagtccctcaagaccgccgcgcgcaccgccgtcgagcaggctaccgtcatcaccaaccaggtgcaacagtctgtccagcaggccgctaacgcccactaaacggccgttgtcgggcgccgccgcaacgctgt…	7	146	1176
>contig00773	transmembrane_9_superfamily_member_2	acaaaaaatcaaaaacaaactatagtacattacaattatgaatcttatttgtacattgaaagtacacatccttacgaaaattccaaaagccaacttttgttattaagaaataggttacaagtggtgcacaagtggcacaaacattcaatgtcaagctgtacaagtacctatttcagcaacaattacatcctgtacagcgtaattaataagacacggcaggagctgccagcaactcgcttaggtgacacctagcgatcacaattttcatgaactgttaaaatcattgattagttttccacctgtgcatttctacaaaatcagtgaaatccattcaaaaattcaaccaatataatttatattaaattacatttttgtgtaggaaatgcagtggttaagatt…	38	20	22
>contig00774	cytochrome_oxidase_subunit_1	actgatatcctttatttacaggattaacaataaatcctaaatgattaaaaatacaattcatagtaatattcattggagttaatttaacatttttccctcaacattttttaggtctagctggtataccacgacggtactccgattatccagacgcttatacttcatgaaatattttatcatcattaggttcaactatttccttaatcggaattattatattaatcttcattatatgagagagaataatttcacaccggaaactattattttctataaacttaaatagttctttagaatgatatcaaaatctcccgcctgcagaacattcatattcagaacttccaattctttctaatt	89	18	478
>contig00775	multiple_coagulation_factor_deficiency_protein_2_homolog	aaaaatacacccatttctacctacttacccacacaaaaacaaaaacaaacaacagtaacatacaacaccgcattcaatcgaaatccattcacaaattacgacaatcacattacactaattacaaaatggaaatggaggtcaatatgatcacattttcattgcacataaatggaattttaggactcagtcatggacgtaagtgcccctaaaaaactagaggtttctttctccgtgctttttgtattccaagtaatcaataaatccatcatggttcagatctgcttctcttaaaataggatcaatgacctcttcaaatgcagtatctgatgcatacaaggcttcttcttcatcagagtcgataagaggagcacttttaagtccgtgctccacttgcagcag…	19	2	22
>contig00776	---NA---	cgagtatctacatccataccaacagtaaatatatggtgtgctcatacaacaaatcctaataaaccaatggctaatat	0	0	0
>contig00777	cytochrome_c_oxidase_subunit_i	cttcctttttacctctttcttgtctaataatatgagaaattattccaaagcctggtaaaataagaatataaacctctggatgaccaaagaatcaaaataaatgttggtagagaatagggtcacctcctcctgcaggatcgaaaaatgaagtatttaagtttcgatctgttaataatatggtaatagcaccagctaatactggtaatgataataataaaagaagggctgtaataccaacggctcatacgaataatggagtttgatctattgatattccaggggctcgtatattaattatggttgtaataaaattgacagctcctaaaatggaagagattcctgctagatgtaatgaaaaaatagctaaatcaacggatgcacctgcatgagcaatgccgg…	493	167	1910
>contig00778	---NA---	ggctggaatgaatggtttgacgaaataattactgtctcgtgatgatgacttgaattttacttttgagtcaaaaggctcaaatgataataggggacgagaagaccctata	0	0	1
>contig00779	---NA---	gcattaaattttttgtttagattgtatttaattatttttaatgtattgtatttggttggggtggtcgcaacgatga	0	0	0
>contig00780	hypothetical_protein_[Thermobia_domestica]	gcattaaatcagcgtaacgttattggagagttcttattgataataaagattgcgacctcgatgttggattaagaaaattattaggtgcagaagcttaatttattggtctgttcgaccattaaattcttacatgatctgag	0	0	10
>contig00781	---NA---	gtaattaatacttaatggaataatgaacttaatggtttgctttctcctcgggtagtgttgacatgatttgcaaataatcaaagatggaaagaaagaaaaaatctttgtgacactttgccttgcgggctgtttcctgccttcctagcattttaacattggataagggacagggatacattttaacattaaatgataaataagtaaatgatcaagacaaaataaacatttttggtactcaggaaacgtata	0	1	4
>contig00782	---NA---	tgctcaagttgtcatactgctctgacaagaacaaaaacacatgacaaataacacattgaaacaattaataaattcagaaaaaatgtatttatatctaaatcacaatatcttgaaatttctgtgaaaaacaacattaaatgttggattacaatattcactgacataaatgaatgtaaatataaaaatgagttcactaaaatgccaacaacaaaacaatacagtgaaacttaaattttacgtttattaataaatcatccaacatttgaaattctggacaaactataatcgataaccaaggcacacatatggtttataaaacacatacattcaaagtgccacatcagtcaagtctcatcacattttttttcttaaaaatggatacctttaaagaaaaacatt…	10	0	0
>contig00783	---NA---	aacatcgtgtgccccgctcagtagtgccccgcggtctgtgacttgtttacgtgttttcatcgaactcaagaagttaaagtgtcagtgtaaagtaagcagtctacttcagtgcatataattgttctgatttcgatcgacctgcttctcattgtgaatggggaacagaaaataaatggcggatgccgaagctgctacccgagggcaggcctctgactacaggagccagcccgctgaaggaaaccacaccggcc	0	2	0
>contig00784	---NA---	gtccaagttacaacagagtcgttctcaatgccatgtacccggagaaggaacaaggtattataattgaaggcaaagaccacagcacacccctcgaaaggtacgtagaagccttagcattgattgttccgcctagtcacatcacgtatgcttcaaaatttcaaata	0	2	2
>contig00785	---NA---	gtatttattc	0	0	0
>contig00786	cytochrome_oxidase_subunit_i	ccggctatgattgcaaataccgcccctatggaaagtacataatgaaaatgagcaactacataatatgtatcatgaaggataatatcaattgatgaatttgctaatacaattcctgttaaacctccaatagtaaataggaaaacaaaccctaaggatcataataatgaaggattgtaggataattgagatccatgaagggttgctaatcaactaaaaattttaattcctgttgggacggcaataattatagtggctgaagtgaaatatgct	145	61	783
>contig00787	---NA---	aagaaagaggtaaaaaggaagcatttggaacacttgggataatttatgcc	0	0	0
>contig00788	---NA---	gtagaagaccct	0	0	0
>contig00789	---NA---	aatttgtatgtgctgttgacagtagatggggtccaaatcacttggtgaatagtgcggagcaggggctaaagccaaggatcaaacgttgctctacaaggccatagattgtatataggatttagtggtgagtacttttgttaatgaaattcgtaatgaattgcatttgctatcttaaatctgcacagacaacattatttatagcaatttaaaaaatacatttattttatgttctaaatgcatcttgattcattccacgcacaccggtctgaact	0	0	2
>contig00790	cytochrome_oxidase_subunit_i	ccctgctagagtatgcaaatcaaaggcagctccagctccctgcccagtgcctttgccctgagcctgcaggatggcatcagcacgagaatgtacctccataataaaggtcctgagttctcgagcagtactaagaatggtattttgattgttaagtatagcatccagaggtttatattcttattttaccaggctttggaataatttctcatattattagac	0	0	7
>contig00791	low_quality_protein:_talin-2-like	cctcacccacacgacttgcagcattcaatagattctgtcggggctccttggtctcaggttcagcagcacgcaagagatcagagaaagcagaacaaagtttccgtgctgcatccagaagtcgatctcctgatccttcatcatccattagagcagctatcattctcacacctcgcaacgatga	1	0	1
>contig00792	---NA---	aaaagaactcgtactaggatgcaacttgtaaaagcatgacatttttttaactcaacacaactctacatttttggtgcttgtatcaaacatttgtgttgtatacatcaatgataatatacttcaaagtcaaacaatttattcataattttcaagacttgttccagatattttctagacacaccattatcaaattagtgcaaaccagattttgtgaaaatctcatacaggcctcattagtcttttaattgaa	3	0	0
>contig00793	---NA---	caactgcaactacagcaacaacaacaacagcaactacaactacaacaactacagcaacagcagcaactacagctacaacaacaactacagcaacaacagcaactaccgcaacaacaggaactacagcgacatatcattagtcttttaattgaa	3	0	4
>contig00794	---NA---	taattaaatacaatctaaacaaaaaatttaatgcatattatcaagatctatagggtcttctcgtcccctattatcatttgagccttttgactcaaaagtaaaattcaagtcatcatca	5	1	12
>contig00795	apolipophorin-III_[Acheta_domesticus]	tattatcatttgagaccattcgactcagccgccctctagcagccgcagcagccgccacctctcaactcgcagccatgaagttcatcattgccctcgtcgccgccctggcgtgcatgcaggttatggaggctcgcgtggcacgcgatgccccgaccaccgacttcaacgccttggtggagatcgcccagcggcatctccagaacctcacggcaaccatccagaacgccctgccttcgcaggacgaagtgcgcac	0	19	289
>contig00796	---NA---	tgtctaataatatgagaaattattccaaagcctggtaacctaatgtatacttctataattaaataatggataagtacaatgtcagtaaatgccagagttttagggaatggctgagaactgtttccataaagtacttaagaacttcacagagactgaaaagaaccaagatttttgcagtacaagtttagtttgttttgagttcataaaacgttttgtcatttaccaaaagacaaagagtacattctgtcttactatatgtttggag	1	0	0
>contig00797	---NA---	atttattc	0	0	0
>contig00798	---NA---	acttattc	0	0	0
>contig00799	cytochrome_oxidase_subunit_i	aaagaattgaaaatattatttttgaggagaaactataatttgtaccttttgtatcagggtttattaaaaattattaattttattttttgttctcgaattgaaaagagttatttgtttcctcaaaaataatattttcaattctttcacatttccatcactgtaataatcaactataataatataaataaattcataattaatactaaaataataacataaaaaacacttttaccagctagacctaaaaatgttgagggaaaatgttaaattaactccaatgaatattactatgaattgtatttttaatcatttaggatttattgttaatcctgtaaataaaggatatcagtgaataagt	24	0	134
>contig00800	---NA---	agttcagaccggtgtgagccaggctggttccctataatttttcctcaaaatataaaagaattctgccctatcaagacagactaatttacggtcattgaagttttaaataacactaaaaattctttataaatccaagttagaaccatgtaagtcattcagtcgaatttcagcactttttctgattcacctattaaaaataacacttctaaacaacaacttcaagtatttgatatctaaaatgatttttattgcttcacagtaggcaggttttctgttagaaaggcactgaataataatcggaccttttctcatattaactagaaaagaaactacaggctacaccaaaattgacaccgttcctattgatatggaaataagactcataattgtttcatctaa…	0	0	3
>contig00801	---NA---	attccaggtagacactgggtgatgtagggagaagggacactccaatagttaaccaatcacatcagc	0	0	0
>contig00802	---NA---	gctgttgacaccagaagtgactactggaaagtggtgagggatttgttgtgaacagtgccatggagataacaagaaatatgaagagttacagtcaaaactgcatacttcacatcccaaaaaaactggcattgttgattccaaatgttgttcccatttataaatgccactacctttttctcttctattagtattcatttcatttagttccaccttccttgctgtagagtttctgttaatacaagataattttgcagtagatgtatattaattttgcttttcagcaaatctggtagggaatggcaagctgcagtagcatgtttatatagcctcttgcttaacattgcatgataaatttctcttgctttcagtggttctctgaactaaaagatacattaaagt…	3	1	132
>contig00803	calcium-transporting_atpase_sarcoplasmic_endoplasmic_reticulum_type_(calcium_pump)	gaactttctggcgacaaacttgagtgtttcatcaagaaggacaacagggatggagaatttcattacagttatccattcctcagtgttcaatggtgtgacctggaaaacagtagacaaaatttcaacatagaggatgacgaagtgaagagtgaaagacagtgccatggcagagcacagccaaatgttggaccatggaggcatggtgatcaaggactggttttcagacaagctgttcatggcgttaagcatttcaattgtaaccagcacagacaaagccattgtcattgggtgaggatcattgaagatcttgcagtcaatacccttgaagtcatcaccaccacccaggcaagccaaatgatgagtcagctggtagtaagaaagagctgggccattaggacc…	14	22	2264
>contig00804	hypothetical_protein_EAG_01178_[Camponotus_floridanus]	aagcctttcacttacaagttcaccatcaactccgacaagaccgccaacgttatggttcgcgtcttcctcggctggtgagttgttacacactccttagcggattccgacttccatggccaccgcccagctgtcttaagcaaacaacgcccttcatggtatcccataagcgtcggtttaggcgccttaactctacgtttggttcatcccacagcgccagttctgcttaccaaaaa	12	6	5
>contig00805	---NA---	tcctcaaacttaaccgcggtgatgccggcgaaaggatcgtgagtgtccagtgggcca	0	0	0
>contig00806	---NA---	gtagcggggcggcagttacgacggtcatgaaatacgtggaagacgtctcgaccgtcacctaccccgtcgcaaggcgggcgagggggcggcgggcctctccggaccacggtgccaattcggcccttcgcaagcgcggaacgcggtggttagctagcgcgcttgggcggcccgaaggggtttcgtcctcgcgcgtatcccatcgatacgttcgcgcggtgacaggagagggggg	6	2	5
>contig00807	---NA---	ctgtaaagccgcccgccggcgctttcccggccgccgtgtaagcccgcccc	0	0	0
>contig00808	---NA---	tagtgcgtcgcgatccgttggtcggcggcccaaggcccggggttattatcggcgcggcggcgcgggggcttcgcggctctccgtctcggcgccgagtccccggtgtgcgcccggcgggcggctttacagcgccccgccggcgctttcccggccgccgtgtaagcccgcccc	0	0	0
>contig00809	---NA---	cttgagtgaataactcgcctcggatcaaccggcggcgtaagtctcggtctactttccgacccgtcttgaacacggacc	0	0	0
>contig00810	at-rich_interactive_domain-containing_protein_4b	gtccgtctttaaatgagcgcaccaggtactcgtctttaactcgaatgcgcactgcatcttgagctgtgggtgcaaccaccagaccaggaaaccaattatctttctgcttcttcttgtcacccaactccacacacactaccttcccaatatctgcctccttctcttcctttttct	0	2	0
>contig00811	---NA---	tgacttttacagtgtagttaaatgaaaactaagcgcgtggtagttatgtccttcaagacatgttacacacagtgatcacaaagaacaacactcttaagtgacgctgtgacttgagccaaagcgacatctatgcgtagaaaaacgtacacaaagtgggcacagaaaatgattgtcttttgtccacaaacaagtgtagaaacgttatcttcacacactccacagttggtcacagttgtataaaaatattttgttagatttttcagatggaaaattcaatggatgcaaaaccattgtaatcaaacatggcacgttttgtatgttatctaagaggaaaatgcatcatattcttgaaaaatattgaagtatttattttttaagttatcacgtaacattaaaaga…	1	1	106
>contig00812	at-rich_interactive_domain-containing_protein_4b	gctattttacggtgccaaagaaagaagctacagaatttaccagagaaattggtaataaagtggataatcacactcttaaagctgctgttgaaaaagcccttcagtacctggaccaggatgagctgcctccacattgggatcgggacctgctttttggccttgatgagagtagtggaaacagcgacagcgatggagctttggattcagatagttctgatgatgagccaagagaagaaaaagatcattttgta	0	1	2
>contig00813	gmp_reductase_1	tgttgaagtcagcggttcggcgggctggttgcttattctatgtacgttgcttagaaaggacgctgacaagcgaggtctctgtaagatttaacaaatatatgaaaatcagaccactctgacgtgcaggttgtgcgaataaaaaaatttcagtgtggtcggttcaaccaatttaccatgccgaacatcataaacgacgtgaagctcgattttaaggatgtcttgttgcgccctaaaagaagtactttacgtagtagggcagatgtggacctttatcgggagataaaattcagaaattctaacaaacatacaaaggtatacctgtcatggcatcgaatatggacacggtcggtacgtttgaaatggcgattgcgttagctaagcatgggctattcacaactg…	7	4	10
>contig00814	---NA---	aattgcaacctgttactattttcatagtctaatcaaaagtgatgatgcacacatgagctttcagaactggaaatgcaatcttgcatttttaatgataattaatattttgaaacatgaaattgggagttaataaggaaaaccaagagtgaggtacttcagcatagttca	2	1	2
>contig00815	---NA---	catcagc	0	0	0
>contig00816	---NA---	gtgagtgaagagttgtgcgtgctgtgaggaaaatgtgtgaaatcttacggagattaccgaatagttttgagttcttggcattatgatataatttagttgttgatttgtatggagtttatttagttacgttaatactgagttcgcaactttttaagttgaaaaagcgcttatttgcggtgtgtctcatgccaagaagcttgcacgaa	5	0	5
>contig00817	---NA---	ttcacttattaacaattctttgtggtcccaaggttcacagatttcgaataaaatttaaaatcacaacaaaagaggtcgatataacaactatatcacttataaggccccttaccctaaaaattataccccttttatcatgatataatatacgaattgtccgtcgaaaatttgaaaatggcaacgcctgcgctgctgagcg	0	0	81
>contig00818	---NA---	gggcgggctacggcggccaaggcggccaaggcggacacgcagggcccgcgtacggcggtgacggcaacctgctgaaccggttcggctcgctggacgagccggcgccgtcttcggtgcagcacagcggcaccagctcgggcaagggcgtgcactcctcctccagctccagcatcgacagcacgggcaaggtcacgtaccacgtgcaggccggcaa	0	0	11
>contig00819	PREDICTED:_uncharacterized_protein_LOC100865248_[Apis_florea]	aggagccctgttaagccccggtgagtaggagggtcgcgacggtgagcgcagaagggttgggcgcgagcctgcctggagccgccgtcggcgcagatcttggtagtagtagcaaatactctagcgagaccctggagggctgatgtggagaagggtttcgtgtgaacagccgttgcacacgagtcagtcgatcctaagccctaggggaaacccgatgcaga	144	61	120
>contig00820	---NA---	gttctgaggagcggctgccacgtgacgccacgcgcctccggcaacgcggggaacaactaggaggagctccggcagcgaggggcagggcactgggcgcctatcacgccttcttgctgccctcgcaccttggagggttgcgactttcccagagatcgatgcggtgcatttgtcgaagaactccgttcggtcttgtgtgtcacacccttattttttgtcttccttatttgtattcgttcttcctctcatatcataagtgaagaaattcttattgtaggtaacgtttcctgtttttggatataagagccgcacatgtgtggtttctaattaataattttgaattaatgtgtagaaaactgagagctgaacattataagattaaagagcattgaaaaccttttc…	0	0	47
>contig00821	---NA---	ggaaccctcgcgagtctg	0	0	0
>contig00822	---NA---	ctgagcgggggaaac	0	0	0
>contig00823	---NA---	tgcacgctcgagctacccgaccgctgcgcggccgcagactagcttcgctatctcgtcggtctcccgcagagcccggtcgggcgaatcctgctctgagcgggggaaac	0	0	0
>contig00824	---NA---	tggcgaaggaaaagtgcacaccgccctcgaa	0	0	0
>contig00825	---NA---	cataagtgaagaaattcttattgtaggtaacgtttcctgtttttggatataagagccgcacatgtgtggtttctaattaataattttgaattaatgtgtaaaatactgagagctgaacataaaaagattaaagagcattgaaaacattttctttagctcatgttatcctagaactaaacatttgttaagtgtttcgtttgattacaaaaaaataattatttctggttaacgtaaaaagttctctcaaacgagaatatgaaaacgaaaccgaactcggagaagtctttcgcagacatgccactgtaaataacatacagtggag	0	0	6
>contig00826	wd_repeat_domain_76	gttaatacacaatagtagtcatataatatgcaagtccttatgtcttaaaaaaattcaatacaaatttcttatatttccagtgctatcctaattactaacctttgaacacatgaacataaccactgctattggcacctgcaataactggttgactcttatggaaatgacaattagacagaacagtgcttaaatggggacttgtaagggaatggagacttagcccatggatgccacaaatatcaacctgtcgaggcttgttcaagctaccaataataaaagcatcatcacgacttggatgccacatagcttgaaaaggccttagccaccgtcctgtctgcatattatgacttttactcatcatcaagtaattcttgtcagctgcaaatattcttattttgt…	0	16	0
>contig00827	---NA---	taatcattcgctttaccgaatgagattcggttg	0	0	0
>contig00828	hypothetical_protein_CLF_103095_[Clonorchis_sinensis]	tcatttctttcaagtctccgagcgccagctatcctgagggaaacttcggagggaaccagctactagatggttcgattagtctttcgcccctatacccagctcagacgatcgatttgcacgtcagaatcgctacgga	0	0	0
>contig00829	---NA---	tgccggcgttctcacccatttaaagtttgagaataggttaaggccgtttcgaccctaaggcctctaatcattcgctttaccgaatgagattcggttg	0	0	0
>contig00830	PREDICTED:_uncharacterized_protein_LOC100852035_[Bos_taurus]	aaggagtctaacatgtgcgcgagtcaatgggagcttctaaacccaaaggcgcaatgaaagtgaagccgggcgcggcgcggttgaccatcgcgcccgtcccggcgagggaggatggcacgggggcaagcgctccggcccgcactcccggggcgtcgttcgcggcgcacctagagcgcacacgttggtacccgaaagatggtgaactatgcctggccaggacgaagccaggggaaaccctggtggagg	125	65	109
>contig00831	PREDICTED:_hypothetical_protein,_partial_[Saccoglossus_kowalevskii]	cgcgagcggtgatgagtttccccggcctagtttgctcgattaccttccgtttccccttgggcggtttcacgtactcttgaactctctcttcaaagttcttttcaactttccctcacggtacttgttcgctatcggtctcgtggttgtatttagccttagatggagtttaccacctgcttagggctgcgatctcatggtatacaacgggttcaccaccgagggcgttggcgttggcgatggctcgcatggcgtt	950	329	663
>contig00832	hypothetical_protein_CLF_103095_[Clonorchis_sinensis]	tccgtagcgattctgacgtgcaaatcgatcgtctgagctgggtataggggcgaaagactaatcgaaccatctagtagctggttccctccgaagtttccctcaggatagctggcgctc	7	0	7
>contig00833	---NA---	ctgagcgggggaaacgaccctcgcgagtctg	0	0	0
>contig00834	PREDICTED:_hypothetical_protein,_partial_[Saccoglossus_kowalevskii]	cccagattacaatacttatattagctgcatttttattaaagaaaatattacattaatatatatatttgtcatttcaattaaaaggaaaaacatggaaaacatatcttccaacatattaatattaacatataaataatgtatttgtggtaatgagttgaatagttttgattaaaagactgcatcttggcatttatatacaaaaaacattaatgcaaaacttgccaaaaacagtttacaagctcatatttaatgtttgcgcaatgttctcataattttgaacaataattactcttcattaccccaaatccctacacccagcttcatgtaaaacacttttctctacctgaaaatcatatgaaaatctttcagtggtaatattttcgcttacatatgagatga…	274	75	179
>contig00835	hypothetical_protein_EAG_01178_[Camponotus_floridanus]	cactccttagcggattccgacttccatggccaccgcccagctgtcttaagcaaacaacgcccttcatggtatcccataagcgtcggtttaggcgccttaactctacgtttggttcatcccacagcgccagttctgcttaccaaaaa	15	11	10
>contig00836	---NA---	ttggtgaggctgttgttgacaagtggtaaagtatttgcagctcattcaacagcaaaacaaaagcttatgaggaaagcgcttctactaatcaatggcaatgatgataagcgcacaagtgcaaaactaaagcaaaatctcaactggaaattcatcatatccatctaaccgcattgagatactacatttcattgcttacttgccatttctgtgctaacaaaaaatgtattttctttccaccataaatgcgttaccatatcagtgactaacatagtttcctttatccattattaaattatggggacaacactaactgtgtagatacagacagtaaccatctaatttctgttgtcttcacatgcctaaccatcattatttacacctatccttgtgtattgccta…	0	0	1006
>contig00837	---NA---	gggcgccgcgcttccgcctaaccagcgcgcgcggcgcaggagccctgttaagccccggtgagtaggaggggcatattatcaagatctatagggtcttctcgtcccctattatcatttgagccttttgactcaaaagtaaaattcaagtcatcatcacgagacagtaattatttcgtcaaaccattcattccagccttcaattaaaagactaatgattatgctacctttgcacggtcaata	7	1	26
>contig00838	10_kda_secreted_protein	cggaatccgctaaggagtgtgtaacaactcaccagccgaagcaactagccctgaaaatggatggcgctaaagcgtcgtgcctatactttaccgccggcggcaaggctagggtgcccgcacgtcccgcgtcgggggcgccgcgcttccgcctaaccagcgcgcgcggcgc	104	63	94
>contig00839	cdc14_cell_division_cycle_14_homolog_a_(_cerevisiae)	cagcgccagttctgcttaccaaaaatggcccactggacactcacgatcctttcgccggcccaacggacaaaatttatccagttacatcacatctagtacctaaatacttccaagaggaaccacgaagttctcagaatgaaaatcttttcacaaattttggttcagataataaataatgccctaataccagcatcataaggtgggaaaacgcagaacacacaagcaatttactaacttactaataattcaccactataatggaatcgaagcaaacaattaacggtgaacaagtccacttatgcgaatacatcaaagatcgtctgtactttgtaactttatcttcaagaaaggaacccaaaaatacacctgacgttcattatttttcaatcgacgatgaat…	0	17	0
>contig00840	---NA---	tgggatgaaccaaacgtagagttaaggcgcctaaaccgacgcttatgggataccatgaagggcgttgtttgcttaagacagctgggcggtggccatggaagt	0	5	1
>contig00841	---NA---	atattttatggatggtggtgtcccttcacaaatgattgctgaaaaatttactaaaaataacagaagctgctaaaggagcagttgcagtacattgcaaggctattctctatttctctagcatttccgcccctccagaaattcctcggggatgatggcgatggcggggattttcctttgaaaggcttgatggcgcatttttctttctccctgtccttagtcttgtctcttgggaattttgttccacccgcgcggacgccgtcgccggtggcgggcgagagcggctgcgacagcgctagcgctttgtgctggcggcggacgcgcgtcgtactaggcgtcacggagcgcgactccgggaagtcgctggtgagcaggtggtcgctgcccagcgagtgggacgac…	0	8	0
>contig00842	dual_specificity_protein_phosphatase_cdc14a-like	catctacttattacatacacccttgtatacctcagtatttatttgatactgatataacaggtttcattatacaaagagaaaggtaaatcaaaataaaatatatctctgaaaatataccatgttacaaaacaagttgcatgtttatacaaaactttgtaaaattgcttccaaaattaaacctaagatattcaagacattttgagaacataatgtttttgtcttttttcttacacattccctttttcttcttgggttctctcatacatttttatttattgccttttacaggctgtttcatgtcatgtttttggagctgtcgtgtcactctggatctcatggtcttaatcatattcaaatgatctccctgtgtgagctcttctttgctttctttgacatctt…	0	39	0
>contig00843	beta_partial	cgtgagtgtccagtgggccatttttggtaagcggggagaactggcgctgtgggatgaaccaaacgtagagttaaggcgcctaaaccgacgcttatgggacacaaccgcgatccaagaactgttcgtcggaacattgcagtgaattgctcagatactcgtttgaacagttcttggatcgcggttgtgttgccaataaatgtagcagacattttgaggcctcgaggaggtatgtcacagactgctgtcttcacgttgtttga	0	2	0
>contig00844	---NA---	gccttcgaaatcatcgacgcccgcgactccctgggggtgatgtcgtcgtccgcctgcgtgccggcctgcgagtgggcctgggcctgggcctgggcttgggcctgggcgtgggcctgggcctgccgctgcgccgccagcgccgccgccagctcgtcc	0	4	0
>contig00845	---NA---	tattgttatgtgcagagaatgtgacttgagagttaagttttgtacaagaaaatccaaggaaatgttagtaataaagccttgtattgggtgaaaaaaaaaaaaaaa	0	0	104
>contig00846	---NA---	c	0	0	0
>contig00847	---NA---	ccatctttcgggtaccaacgtgtgcgctctaggtgcgccgcgaacgacgccccgggagtgcgggccggagcgcttgcccccgtgccatcctccctcgccgggacgggcgcgatggtcaaccgcgccgcgcccggcttcactttcattgcgcctttgggtttagaagctcccattgactcgcgcacatgttagactcctt	83	36	59
>contig00848	---NA---	tgccggcgaaaggatcgtgagtgtccagtgggccatttttggtaagcagaactggcgctg	0	0	0
>contig00849	---NA---	gtttatattatgcttcaaaaacaccctcaatgaacattgtactatgttgtgtctaattatacccatgaccactgattgacagattaaaaaaggaagaggcataaaaaagtcacatatgaaataaaactacaaataattacacaagctgtaaagaatttagcatgaccaaataatatgatacacaatacaaaataaacttgacaagttccaaactaaaatttaaaaaaaacaaaacaatggaaaatcttaactttcttatcacttaaaacactaactaatattcaatgatctttgagggtgcaagttttactttccatttttgaacattcttgcagagatgagacaattcaccc	6	0	2
>contig00850	---NA---	tcaccgcggttaagtttgaggatgccggcgttctcacccatttaaagtttgagaataggttaaggccgtttcgaccctaaggcctctaatcattcgctttaccgaatgagattcggttgtcatttctttcaagtctccgagcgccagctatcctgagggaaacttcggagggaaccatctagtagctggttccctccgaagtttccctcaggatagctggcgctcggagacttgaaagaaatgac	106	50	58
>contig00851	---NA---	tagtgcgtcgcgatccgttggtcggcggcccaaggcccggggttattatcggcgcggcggcgcgggggcttcgcggctctccgtctcggcgccgagtccccggtgtgcgcccggcgggcggctttacagcgccccgccggcgctttcccggccgccgtgtaagcccgccccgtagcggggcggcagttacgacggtcatgaaatacgtggaagacgtctcgaccgtcacctaccccgtcgcaaggcgggcgagggggcggcgggcctctccggaccacggtgccaattcggcccttcgcaagcgcggaacgcggtggttagctagcgcgcttgggcggcccgaaggggtttcgtcctcgcgcgtatcccatcgatacgttcgcgcggtgacaggagagg…	2673	809	1816
>contig00852	10_kda_secreted_protein	ccgacgcgggacgtgcgggcaccctagccttgccgccggcggtaaagtataggcacgacgctttagcgccatccattttcagggctagttgcttcggctggtgagttgttacacactccttagcggattccg	10	6	5
>contig00853	---NA---	tgcacgctcgagctacccgaccgctgcgcggccgcagactagcttcgctatctcgtcggtctcccgcagagcccggtcgggcgaatcctgctctgagcgggggaaacggaaccctcgcgagtctgttcgagggcggtgtgcacttttccttcgccatagtgcgtcgcgatccgttggtcggcggcccaaggcccggggttattatcggcgcggcggcgcgggggcttcgcggctctccgtctcggcgccgagtccccggtgtgcgcccggcgggcgg	1805	553	1220
>contig00854	---NA---	ctttacagcgccccgccggcgctttcccggccgccgtgtaagcccgccccgtagcggggcggcagttacgacggtcatgaaatacgtggaacaaaagtaattttgacgccacaggaaaagaagaggaggaagatttattaacatctgctcgtacgcatttccgacccattcagcaggaaaatc	0	0	0
>contig00855	glycerol_kinase_3-like	cctccagttaagttccatatcagccaagaatcgattgttccaaagcaacatctcttttctctcacagcttgctgaacagattttacattgtcgatcaaccaacgaattttgacagcactaaaatacgggctcatagggagaccacagagctttttccaatggtttttatcttttccagggacttgatccaaaagccgctcaacagtttcagcagtgcgaacatccaaccatatgattgcattgtgcagtggttctccagttatcaaatcccatgctacagttgtttcacgttgatttgtgatgccaatagcaacaatatctgacacactaagatctttctgtttcagtgattctactgcacagttt	4	3	3
>contig00856	chromosome_11_open_reading_frame_63-like	caaattccgaaaccattggttcaatgttgtttgaagagtcatcaatcagtccaactaatcttgtgggaccaaatccatccgctgttactaaagagtcgaagaaaggaaaaaactacgtgccttatagcatagcagattatcgaagattaccggtccccagattgggaactctgggtccagatctagaagcttgtcgcgataagttggatcgcatggaaagacagcgggcttatgggcaacgagtgagctcgcagaatcgtcagaaagttgtaatgcagttgaaaagaaattgtttaaccttcat	0	5	0
>contig00857	glycerol_kinase	accctgttccgtaagtactttttgcctggcctcttttaaagcacatctgacccaccaaagcagcatgctggtcacctaaacaacctgatattggaattccttgcaatggcccatctgatacaggtgcatatatctccgaagaactatagattttaggaagaacttccataggaatattgaaaaacctacataactgagggtcccactgaagcgaatccagattcataagcatagttcttgaggcattgctcacatctgtcatatgtagacctccattttta	4	0	1
>contig00858	---NA---	gccaatgtaaccacagtttgtagcagtgtttcgagaagacataaacgtaaacaaacttcgagaattcccattctcttacgaaggtctgtttttacagcacgctctctactatctacagagtatgataaaaaccgtcgtatcaatgaatggttaaaagacgttgaaaatgaacgctccaaacgtagtgaggaaacaaggagtctacgaactactgtggatgacttacacgattgcgtaagaaacatgaaaataggaaatacttttggtgatgcaggaatagaagctagtcgaacgtacttatctctacactctcagaaatcagggtactctcatcacgtaagaccacggcgcatggacatttctacatgggtcccaccggaaaaaccgaaaatat	0	13	0
>contig00859	---NA---	catatcttggccaatatcgccaaaataagttcggttctctgaaagccaatggaaccatgtctctgacaactattgtagatgagagcgaaaaggaagtaaaagtgaatcggctagaaaaaacaaacaagatttttgaagaatttcgaaatgatgagaaggagaatactgaaaaaaacctcgaaactttagaaagtagtacgtgctatattatta	0	6	0
>contig00860	hypothetical_protein_TcasGA2_TC010573_[Tribolium_castaneum]	gtaaagcaacacgttggaattagtaaaatagaggaaattccttcgctaacagcgaaatatttaggaaaggattcataccaaaaatttactggacattgttttaggaggagctctgccactcttttggcggacgcaggaggggatatgatctcgataaaaagtcatggagggtggaaatccaccacagttgctgaaggctatttacaagatagtacaaataaaa	0	4	0
>contig00861	---NA---	aaaatgaaaacaaattataatcaaatttaatgtatgcaaaaggctaagataccaaagtatgaagtagcttactagtagtacctactgttctagtagtgactactgtagtagtagtgtttccttccgtagtattgctgaattttagttttaatatcaagacatttggtgtaatagggtgatcagtacaccgctgtcaacggtgatgagtggagtgacacgtgcttcgtcttgctgttaaaacaaagcatgctaaccaaaagaaatttaccgcatcagatccttgagacgaagagccctgaacccttcagtactgtggctagtagacccagcgcaatttgatagggccacatctactacttcctcggctagacagcagcactcgtcgaacttccttggaga…	0	26	0
>contig00862	---NA---	atgtaacgcaaaaataaacaatataatatggtaat	0	0	0
>contig00863	myo-inositol-1_phosphate_synthase	tttgctgtctcccacatacggcacatactttatgaccacacaatggtccggtttctctccaggagcatacagcaaggagttagaagccaccatatcatccactacattgctcttcgaaatctctttggaacggaattgctgcggggcagacaaattctttccgtcattgttaccgagatggttgtaactgactatggacactggcttgatgcctgcagacaccagaaaatccacgagaacagacttgagcttcgtctgaccggatttgaagtcgtctccagcgatgaacgttccatggcgctccgccagctcgatgcaaccgggcacgaaagtgttttgcggcgatccatttatataaatgcacccctcgaggatggcggcgacggcgaagagcgtgga…	2	13	0
>contig00864	---NA---	cgagccatggacgagtacacttcggagatcctgacaactccatcaatacgttcacatcatattttaaacacaactgattctctggagaagcaggaggaccaatggtcaattgactgtgcaaaacagtcacccctacttccaccccacagaccacgcaacgctcagagaaaatcgcaatttagcccaacgagagttcaaaagcacacttcatcagtcaaacgatgcgctccgaacctgtcattggatggaaagaagcataacagcattgctccaggcattggcaaattacacgtccgtaagggattgaacgtcgataaccgacgagtcgtgcggtcgctcacgggaataacgcaacactcccactctaaattgggaccacgcacgcgattaactcataaa…	0	25	0
>contig00865	---NA---	aatatggcgtcgccaggagggagtcctcgcacgtgttgtggatgacgagcgtgttgtggccccccatcaggatctccgaagtgtactcgtccatggctcg	0	1	0
>contig00866	---NA---	ctttattttgctattttttttacatttttcttagttttctaatttttatgaagggcttgatacttgaaaacttgaaattatttttcatttttagtagaatcagttcgctctattcattcgtagattttcattcgtaaatagtgatttcgtattccattagaacaactggtatctacacatgtttcatccgatggctagttttctcatttattccacttaaggtcttccaaaaaattactacgcaa	0	1282	13
>contig00867	dynein_heavy_chain_axonemal-like	catattttacatactcattgtattgcaatatttgcagaagcttatttgaaaaggacaagctgcttttctctctacttcttacagtgaatctaatgaagagtcgcaatgaaataaaactagatgagtggatgtttctgttgacaggaggagtgggtcttgacaacccacataaaaatcctacaaattggttggttccaaagaactgggatgaactgtgtagacttgatgaactagctatgtttaatggaattcgtgaacatttctccgccaatgcatcaaaatggagagaaatgtttgatagtcctgatccacacctagttcccttccctggagattgggaaaaaaggtgcctcctttctccaggcttctggtcctgcgctgcattcgatccgacaaagt…	0	9	0
>contig00868	---NA---	caccgctcggtaaaaaaaaaaaaanaaaaaaaanaaaaaaaaaannaaaaaaaaaaaaaaaaaaaaaaaaaaaagaaaaaaagaaagaagaagaagaagaagaa	0	0	0
>contig00869	---NA---	acgagacacaaaccatcgcaaaaataacaaaaaactaaaaaatgggc	0	0	0
>contig00870	---NA---	gcccatttttt	0	0	0
>contig00871	---NA---	cgaccgagctgcacgtcccaggacattatccgcggtgaccaccacccgcctttttttaacaggaaccaccgataccatcttaattcttcaaaatgggatgctgcggttgtggatgttgtggttgtggcgcatggtca	0	13	0
>contig00872	---NA---	gatattacatttagcacctgcagcaaggtgagcatccgacgttgttaaaattccagtagcagca	0	0	0
>contig00873	---NA---	tgctgctactggaattttaacaacgtcggatgctcaccttgctgcaggtgctaaatgtaatatcttttttacttgttttagctgcaggttctgatgtttcacttttttt	0	1	0
>contig00874	---NA---	aggacacaagtgtgtatctcgccccgcagaaaaaatatcatcaatgccgccgctctgcaccacctcgggcacgacgccgccgggcacggcgtccgccagccccagcacgaagcggttgcgcacgcgggccacgaagccc	0	2	0
>contig00875	iws1-like_protein	ggcgataaaggctgggtttcccgcgcacgggttcctatggcatcaaataaggcatatatatttagacccaaatggaaagatgaacaagatgatggaagttcaaagaaacagtttgttggaatcgggaaagtatcgaaaaactgtgtttcaaaacgacgcaaaaaggtgttgtccagccgaatagtgcctgtatcgatcgatggaagaaatatgactttttattaagataagtaacttttgatgaagatacgtagcaagtaatgtcagattaatctgatattacgtttattgccagaattcttttcattcattcaaattttacttcttacattatttccagttccaaatgaaaatcataaaagatcatttccgtatttgtaaactcctcaacgtttaatt…	0	10	0
>contig00876	---NA---	gctgttgattccggctatgatctgtcatggacaaaattattagtttcttaaaggaatgtttagattttaatatacacaataatataaatttacagaatgacatctacagcttcttgctagccggcggaccgtaggggcgagacaccagccagcctccccgcgagggccatggcgcccgagaagcccggccagatgctgctgcgcgccttcctggtgctgcgggagcccaacgggctgacggtgccgcagatcgtcaagttctaccggcgcacgcacgacgtgccggtggggcgcgcctcgctgctggtgcagcgcgcgctccgccaggccgaggagca	0	319	0
>contig00877	---NA---	cgttatcaccttcgctaggtcttgtgcgaagaggaaaaaatcggtcctaagcagcaatcttttcctcttcgcacaagacctagcgaaggtgataacgacgagacacaaaccggaaataccatagggaattgaccccttgttttcgtaggtattgcacagcggctcgtagagggagccacaacatatctgggtgtctgggttgacaactccgcagcctcccccgcactccaagtcgtcgacgaagaagaaagggttggtgagttccacggggcacgtggggccgggtgcggccg	0	4	0
>contig00878	---NA---	caactccgtcctttcgaggtcttttgcggaaaaacgatggctgtatagggccgtagtacttcggcctgggccgcgccaccttgagggctatcttctgatcgcctgccag	0	0	0
>contig00879	---NA---	t	0	0	0
>contig00880	---NA---	cagatcgatcctgattgaaaaaacacgcagacaaaggtgaaagaagacagtcgactgtaccaaccttacatcgaggtaaataatgtgcaaggatttcgcagttatatttctttaattccaaagactaactttgtaaactggtaataaaattatttgataaacgcgaaa	0	293	0
>contig00881	---NA---	ggcgtgaagggctagcgcctgcgcctcttgcggctgcgcttccggcggcgactgcccgagcgcttggccctgcgcttccgcgactcccggaagccgcctcggcgctggccgtagcgcttcctggaggactcgacgggcccgccgcccatgcctccgccgggcccgaaggcgccgccgccgctctgcaccacctcgggcacgacgccgccgggcacggcgtccgccagccccagcacgaagcggttgcgcacgcgggccacgaagccc	0	453	0
>contig00882	---NA---	aggacacaagtgtgtatctcgccccgcagaaaaaatatcatcaatgaagtctataccagatgaatttctcttctcggcaaaatcggatctttttggcataagtcccaaatctcttttcgttcgttcttctttgcacagtgcactgtagtctattgctttatgtaaataagtctagc	0	0	0
>contig00883	iws1-like_protein	atttatcaattaacatttgtgctctcttcttattttctctggtttcctttggatgttcgtataagtacataacagctttaccaatacccgattccttcagcaatgacttgtcgataccgggatactccaaaagtaactttagaacttcttcgcgaacttgtagaggctgcaaactttgatctggtagaggagcaagccacattttgagaacagacagaatgccaaaatcaagaaacatgctctgtaagtaatgcttccttaacaacgggataactgaggggaggatgcacattttttctatcgtggtttaccgttacaattgagagcaatgtcctcttcagctgcctcttgcatgtcgcacactatttcagatattttac	0	7	0
>contig00884	cg9915-pa	gggctagacttatttacaataaagcaatagactacagtgcactgtgcaaagaagaacgaacgaaaagagatttgggacttatgccaaaaagatccgattttgccgagaagagaaattcatctggtatagacttcattgatgatattttttctgcggggcgagatacacacttgtgtcctggcgataaaggctgggtttcccgcgccgcagaaaaaatatcatcaaatgaagtctataccagatgatattttttctgcggggcgagatacacacttgtgtcct	0	5	0
>contig00885	---NA---	cgcgaagagaaataccatgttatattgttatttttgcgttacangttttaaattttttgtggcttaagagagatgcatacttctgtcgtccgggatggtctagaccttcacataatgcagcatcgtttcttgcgccgtttcatgatgacacttaagctcaccatttatcagtacctgtaggctaaccgttttcctggtccaattgccatgtaattggaattcctggctccataatggaa	0	1341	3
>contig00886	---NA---	caggtgtctgctagtacctgtagcaccagttctgccctggcactccaggtaccatgtacgctgaattcct	0	0	0
>contig00887	---NA---	ggacgagagatattttgagcatttcaaacaagccccatgcgttcacatgcacacattgccaaaagaaaacacaaaatttgtttcgctttaaactgttcttacgcaacgaccctatcactagttagaacactttgagagtagttagcaatcaaatcaaacgaatttaaaaaaaatcatggtattgttccgttttttaaacccggtttgcacgtgtgcgtagaatttcgtatttacaaacgcaaacaaacagaatgaacccgactgattcggtggtggatccaaaatcttcgtagcaagtttgcgttcctcggcagctgccgcgtatctggagggaagcgaagcctctgagctcgcgaatggcgacggcgagcgctaatcgcacctcagctgtttgccgtg…	0	0	2
>contig00888	intraflagellar_transport_protein_80_homolog	tattaacagtaaactgtgcctagtcattacacaagtcaaaaatattaactttgagtgcaatttaatgttctgtcagtcagtgtttttagtgagtactagtctttatgtttcagagtgtataaagtgtcatgtaatataaatactattttctatttcacaaaataaaatatgggttagcaaaaacgtaatttttcaaatctcaattctaattaacattggacggacattattttcaacatttccagaacatgcaactaaggaactgcattttctttttcatactcattttgtatttttgcattgattttctcttcgtccaaaatcacctcgtttttgaattgtaagaatttttcattggtttctactttctcaaatgtctcaaggtattttttacgaaat…	0	9	1
>contig00889	protein	tttctgctgcttgagcgtgtcgcatagggactttcttgatgtactgtatatattccactttatcattctcatcaattgctgcataagcttcttcagctgtagcaagattttttgcatgtcccgtgtacactagttttagttcagaagatgtctcatacacaagatataccaagttttacgcagtctccatctagttcgtcaagaagtcttgtgcagtaatccttcatcgcagaaaattccgcaaagagcatccaatcaatagaactagctagtaaaaatcggtcctaagcagcaatcttttcctcttcgcacaagacctagcgaaggtgataacgacgagacacaaaccatcgcaaaaa	0	54	1
>contig00890	---NA---	taacaaaaa	0	0	0
>contig00891	---NA---	a	0	0	0
>contig00892	---NA---	ggcgtctccttaacatctcgcctagcacttggtactcttccactccagtccatggttagaacttcggcgatt	0	0	0
>contig00893	---NA---	ccgtttcatgatgacacttaagctcaccatttatcagtacctgtaggctaaccgttttcctggtccaattgccatgtaattggaattcctggctccataatggaacctcatggcatttag	0	242	4
>contig00894	---NA---	gc	0	0	0
>contig00895	---NA---	atgtaac	0	0	0
>contig00896	---NA---	g	0	0	0
>contig00897	---NA---	g	0	0	0
>contig00898	---NA---	gg	0	0	0
>contig00899	---NA---	at	0	0	0
>contig00900	---NA---	atggtttgtgtctcgtcgttatcaccttcgctaggtcttgtgcgaagaggaaaagattgctgcttaggaccgatttttactagctagttctattgattggatgctctttgcggaattttctgcgatgaaggattactgcacaagacttcttgacgaactagatggagactgcgtaaaacttggtatatcttgtgtatgagacatcttctgaactaaaactagtgtacacggtgctgataaggtgggttgtcttgaattccatctccgcgaggtcttctgtataaaattgttgcgtatatttgcaaagtaatcagaagactggagattttcacttggaattcatgcacggcccattatacgaaaacaggttttatttagcagcatccacagccacagcat…	0	520	1
>contig00901	---NA---	ct	0	0	0
>contig00902	---NA---	tttttgcg	0	0	0
>contig00903	---NA---	cgcaagaaacgatgctgcattatgtgaaggtctagaccatcccggaccgacagaagtatgcatctctcttaagccacaaaaaatttaaaac	0	0	0
>contig00904	---NA---	atgtaacgacaaaaa	0	0	0
>contig00905	---NA---	atgtaacgcaaaaa	0	0	0
>contig00906	spindle_assembly_checkpoint_component	ggtgttgtaattaaatcggccgctgctgtaccgactgctggcactgagggaggttctttcgcgattcatggcgacttcttgtagatcaaaataaatgatcacaaaatgtcgcctgatatggcgataagtgtcttttacttttttttggtgttttttggtttattatacccctgggggagcattagatcattttcagatcattacagtctccctgctagatgttattttatcaggagtatattgcacttgaattcaggtctgatttacatgttaaggtataatgttcttctcccattattttgttctttgtctttactagctgcaaatttgaatgcttccaactcatcaaccatgaaatcttttttcatttccaaattcttttttttcttttctgtaatt…	0	297	1
>contig00907	---NA---	caggtacaacagccgccgcagcagccaccacaaccaccgccacacatcttgctagtgaattatgaagggaattaactggaaggttgtttattactgtctttaaatatgcatgtactgcagcaaggtatgctattggtgttgacacgttgagaacagcagcacttcct	0	52	0
>contig00908	---NA---	tttttttatattttataatcaaaatgttaattaattagacaaattgtctatttggtagattccctgctgattctttcaagtagaatatattgctggcaattcaacaaatatagtctgtgactccaaagctatagacacctaaataggacgattattacattttgtacgaaacccaaggaaattctcgtatagaaaaccattttctgaattatatttgtaaaatacataaatttatctcacggagtttccagaagcactttactgagcaatgaaggcgcggcgaattattttagaattggcaactgagaaacaatgagtgtaaagattttgttgacaattatttgttccagagagtcaaaaagcag	35	1	0
>contig00909	---NA---	ctgcaataaaatacatcaggtacgtattacaaattacacttccactg	0	0	0
>contig00910	---NA---	aaatgtacactgtaaatata	0	0	0
>contig00911	---NA---	gacccatctacgccctcgtcttcacctcacctcgcctcgcctcgcctggctctaatcatgtggggcaccgcatcttgcgtcttccttttgctggtggtgtccaccgtttctgcgggttatggcgctgtcccggcactcagaacatttggcctgggtgcaggtgctggactgggtggagctggacttggagccttcggaattggtggtggtgccggacatggcagcggtgctggagcctatggctatggtgcaacagcagtgcctagagcacttggattgggaggtgcagcaggtctaggagctggtgccggactgggtggtgcaagtggccttggagcggctggtttaggtagtggtgcgggactgggcggcggagctggagccttaggagctggctca…	127	1	1
>contig00912	---NA---	cctgctgcacctcccagtccagcaccagcaccaccacctaggcctccggcaccacccagtcctctagcggctgcaccagcagcaccgaaggctccagcaccgccgcccagtccggcaccaccaccgtatccgaatgcaccgaggcctgctgcacctcccagtccagcaccagcaccaccacctaggcctccagcaccacccagacctctagcgccagcaccggcaccagatccatatgctcca	58	0	0
>contig00913	---NA---	ctgcacctcccagtccagcaccagcaccaccacctaggcctccggcaccacccagtcctctagcgccagcaccggcaccagatccatatgctcca	0	0	0
>contig00914	---NA---	ttaaaatacataaatttatttcacagagtttccagaagcactttactgagcaatgaagacgcggcgaattattctagaattggcaactg	0	0	0
>contig00915	---NA---	gtacgaaacccatggaaattctcgtatagaaaaccattttctgaattttattt	0	0	0
>contig00916	---NA---	tactttttgactctctggaacaaataattgtcaacaaaatatttacactcattgtttct	0	0	0
>contig00917	---NA---	ccacccattccgaatccaccatgtccagctgcaccagcaccaaagcctccggcaccacccattgccctagcacccgcaccaccaccagcaccgtaggctccagcgccgccgccaccacccatt	77	0	0
>contig00918	---NA---	tccagcaccgtaggctccagcgccgccgcca	0	0	0
>contig00919	---NA---	ctgttgttctagtggaaaagtatgtaaaatatatcataatttttgcaatgtaaccagcaatgttgtttagattctaataatgaaatatactagaattgaaatataattgaaatgtagaccacattactgatacgactataaataaatatataagagaaacgtaaataactgacaactgtattatcacgtgtaacccggcgccctagcacccgcaccacctccagcaccgtaggctccagcgccgccgcccatcccggcacca	1	0	0
>contig00920	---NA---	aaatgtttaaaagagcagtccactaattaatagttgctttgttcattgtcacgttgtatactgcaggtt	0	0	0
>contig00921	---NA---	gtttttttgtataaaataaacgtatatttttttaaaatttttgtgctgcaaaaagattagtatttatgttaatattacaatatacagaatatttacgggaattagttatttctcataagtctccaatttatttcaaatgaacgctctattgaaaattataaatataaatattattttctgataaagtaattga	122	0	0
>contig00922	---NA---	tggtggtgctggtgc	0	0	0
>contig00923	---NA---	ggttctggtgccggagcggccgctagaggactgggtggtgccggaggcctagg	0	0	0
>contig00924	---NA---	tggactgggaggtgcagctgg	0	0	0
>contig00925	---NA---	tccgccagagcacatggtctgggaggagctggagggctcggaatgggcggcggtggtggagcctatggtgctggagtcgctgcggccgccagagcacttggcttaggaggtgcgggaggcttcggtggtggtgccgctggacatgg	60	1	0
>contig00926	---NA---	ctagcggccgcaccagcaccagcaccgaaggctccagcaccgccgcccagtccggcaccaccaccgtatccgaatgcaccaaggccag	0	0	0
>contig00927	---NA---	attttttatattttataatcaaaatgtgaattaattagacaaattgtctattggtagtttccctgctgattctttcaagtagaatatattgctgacagttcaacaaatatagtctgagactccaaagctatagacatccaaataggacgattattacatttt	1	0	0
>contig00928	---NA---	gtaaaatacataaatttattt	0	0	0
>contig00929	---NA---	ccttggtgcattcggatacggtggtggtgccggactgggcggcggtgctggagccttc	0	0	0
>contig00930	---NA---	cggctgcaccagcaccagcacc	0	0	0
>contig00931	---NA---	cctagttccaattaaaacaaatcattttcactaatattttatctatcaatttaatctacagacagaagaagttttaaaaggtgaaattagaacaatagcaacacccaaaaccaaagaatagaaaagtcaataagacttatcgtataaaacagaaaataaaaattattgtctcataaccctttatataacttttatatgtaacttatttagaacttatgtatatatttaaaagtgagaatgatgacaataatttaagacaaatttgtttggcaatgggaaacaacactattaattagccctccacccagtcctct	2	0	1
>contig00932	---NA---	gcgccagcaccaccacctaggcctccggcaccacccagtcctctag	0	0	0
>contig00933	---NA---	cccagtcctctagcggctgcaccagcaccagcacc	0	0	0
>contig00934	---NA---	tgttaaatttggtttgatcgggggaactaattgaagtggcagagcagctgacagcgttgtattctccttcaatcagtacgtttattcaaaagtaatatgtcacagtttcaataagactcccattgtcgaaactcgaacttatgatgatgacagggcagtccagcaccagcacctccacctaggcctccggcacca	3	0	0
>contig00935	---NA---	agagacctcccaatcattttcatctttgaggttcaggaaacagttatcactattacttctccaaagcctcctgccaagattgtagctccagggccagtaccaactctgtcttctagtggaaatgaagcacagcccaataaacaagatgccaaattaaaagtagggtcaagtgaatctacagtgggaaaaacaaaggctcttggtgactctgaaacaagtggccccagattggaagcgaatcgacctgtaaataagcc	3	0	0
>contig00936	---NA---	t	0	0	0
>contig00937	---NA---	tggtggtgcggcgctggactgggtggtgcagctggccttggtgcattcggatacggtggtggtgccggactagggcggcggtgctggagccttcggtgctggtgctggtgcggccgctaggtccgccagagcacatggtct	50	0	0
>contig00938	---NA---	tccagctgcacctcccagtccagctccagcaccacca	0	0	0
>contig00939	---NA---	gccggagcggccgctagaggactgggtggtgccggaggcctaggtggtggtgctggtgc	0	0	0
>contig00940	---NA---	accagaacc	0	0	0
>contig00941	---NA---	accagcaccgccgcccagtccggcaccaccaccgtatccgaatgcaccaaggccagctgcacctcccagtccagcaccagcaccaccacctaggcctccggcaccacccagtcctctagcggccgcaccggcgccagaaccgtaggctccagcaccgccgcccagcccagcaccaccaccaaatccgaatgcaccaagaccagctgcacctcccagtccagcaccagcaccaccacctaggcctccggcacctcccagtcctctagcggccgcaccagccccagaaccgaaggctccagcaccgccgcccagtccggcaccaccaccgtatccgaatgcaccaaggcctgctgcacctcccagtccagcaccagcaccaccacctaggcctccggcacc…	85	2	0
>contig00942	---NA---	aaagtttaaaagagcagtccactagtagttgctttgttcattgtcacgttgtatactgcagggt	0	0	0
>contig00943	---NA---	cacggagtttccagaagcactttactgagcaatgaaggcgcggcgaattattttagaattggcaactg	0	0	0
>contig00944	---NA---	agcgtttgggtctggcggcggtgcgggatctagatctctgggtctgggtggggcgggtggcgcggggggcgcgggcggcctaggtgctggtgctgaaatgggtggtgcaagtggccttggggcctttggaatgggtggtggtgtcggaagcctaggtggcgaggccggactgagtggagcaggtggctttggagccgacggaatgggtggtggagctggagcgtatggtggaggaagcgctagggtcgccagatccattggacatggaagtacgggaagccacggtggtagtggccttggttctagctcggctggttccacagggggtcactgagaggatttctgaggcggaggtggagacgacggtggcgccggcggtggcgaaatctctccaccagc…	572	10	6
>contig00945	---NA---	ccagcaccgctgccatgtccagctccaccacccattccatgtccagctgcaccaccaccaaagcctccggcaccacccattgccctagcacccgcaccacctccagcaccgtaggctccagcgccgccgcctatacccggcacca	119	0	0
>contig00946	---NA---	ggtggtgcgggtgctagggcaatgggtggtgccggaggctttggtggtggtgcagctggacatggaatgggtggtggagctggacatggcagcggtgctgg	0	0	0
>contig00947	---NA---	aatgtaaatatactttttgactctctgaaacaaataattgtcaacaaactctttacacattgtttctcagttgccaattctagaataattcgccgcgccttcattgctcagtaaagtgcttctggaaactccgtgaaataaatttatgtattttacaaataaaattcagaaaatggttttctatacgagaatttccttgggtttcgtacaaaatgtaaaaatcgtcctatttgggtgtctatagctttggagtctcagactatatttgttgaactgtcagcaatatattctacttgaaagaatcagcagggaaactaccaatagacaatttgtctaattaattcacattttgattataaaatataaaaaaatcagtggaa	197	2	1
>contig00948	---NA---	gggaggagctggagggctcggaatgggcggcggtggtggagcctatggtgctggagtcgctgcggccgccagagcacttggcttaggaggtgcggg	0	0	0
>contig00949	---NA---	ggtgctggtgctggtgcggccgctaggtccgccagagcacatggtct	0	0	0
>contig00950	---NA---	aggcttcggtggtggtgccgctggacatggtgcattcggaatgggtggtggcggcggcgctggagcctacggtgctggtggtggtgcgggtgctagggcaatgggtggtgcc	53	0	0
>contig00951	---NA---	ctgcacctcccagtccagcgccagcaccaccacctaggcctccggcaccacccagtcct	0	0	0
>contig00952	---NA---	ccagctgcacctcccagtccagcccagcaccaccacctaggcctccggcaccacccagtcctctagcggctgcaccagcaccagcacc	0	0	0
>contig00953	---NA---	a	0	0	0
>contig00954	---NA---	attcggatttggtggtggtgctgggctgggcggcggtgctggagcctacggttctggcgccggtgcggccgctagaggactgggtggtgccggaggcctaggtggtggtgctggtgc	0	0	0
>contig00955	---NA---	t	0	0	0
>contig00956	---NA---	accagcaccgtaggctccagcgccgccgcccatcccggcacca	0	0	0
>contig00957	---NA---	tgg	0	0	0
>contig00958	---NA---	atacgaaacccatggaaattctcgtatagaaaaccattttctgaattttatttgtaaaatacataaatttatct	0	0	0
>contig00959	---NA---	ccacccattccgaatccaccatgtccagctgcaccagcaccaaagcctcc	0	0	0
>contig00960	---NA---	tttgacttttcaactctccagtaatccaactgcccaattgttacaattttcagttggaacattaaatgtaaaatttcgtattatcattgtcctgttctatgtttcaaagttccaacagaaatctgtggacacggttgactatttgtaatttgac	4	1	13
>contig00961	---NA---	gttcattcacaaactaaacttgaaatatattaaatgtaatacacgagattacttgtagttttccgaaagtttagtaatatgtgtaaggaggtataatttttcaagaaagccccttcggcttcatgaagaatttgaatatgctgagcacttccacaagtcaagctgaaccagaaagaacttgcagaggctctttagcagtcttgaataggtatcaccagggatcatcacaaatggtatgattaggagtcttaggaaatggtgattacctccatactagaaaggtggacacttcacgaacaggaactgggcataagttcattacaggaactgaattgatgctgtagatcaggaaccggacgggcaggcgcaatgcaacaggaaccgggcggacaggcgggc…	380	86	473
>contig00962	---NA---	tcaaaaatatgaaacgtaatggaaataaaccagattcaaattaaaaaaataacaatgtttgacgtggcaaacgaaataaaaatatgcatttaacaattaaaataaatataatatgcaatgtatgcatctcatgaaaattacaggctttaggatttggaaaaccacaacaaatatttacatgaatataataaataggcggagataat	0	0	0
>contig00963	---NA---	aactggtatttttattccagcgaagtttggactgaactggaatggaaatagctgtatcttcaaacacactttaaaataacatgtacatattcatattcaaaaacagatttgcctcattatcaatgcaggactttctatccaaaagaaaccttcaggtttaaaaagtatgttaattatcgtaagaatctcatcgatagagtaactacaattgaaactgaaattctctcaggatattatgaattatagaatatgaatgtgtacccatcaaaaatatgaaacgtaatagaaataaaccagattcaaattaaaaaataaccatgtttgacgtggcaaacgaaaataaaaatatgcatttaacaattaaaataaatataatatgcaatgtatgcatctcgtgaa…	22	4	44
>contig00964	---NA---	gtttcttgtaaggatgacaaacccttgctggtgagattcaaagtaatgttaataatttaaaattcttaatattgttattttaaacattttcccacagcttgagactttaaatagaaaagtgattaaaattcaaaattgttaatacagttcttacaatgcaaggaaaacgaagactaaagtaatagcacg	20	3	21
>contig00965	---NA---	gtcttccttatctctacctttgaattgctgtatgatctgagctttattcccccaatttcatttctaggaagcttaacattgttttgtacaaccacacagttttctgtgcctgacaattgaattaacattaatgtgctttggaagagaatgtatatcatgtggatatgaaaatattaagtagcataaatgagtaactatccataatgcatatttatatatattgatattaaatggaaaacataaaaagtttaaacccttcatttaactctcgttgggttttaggtatggtataggcttgtcaaatttatgcttttaattaaattttgtatatgttctgtatatattaactctataacttccctcatgcagggatgtgcagatgcttgatgcattgtttat…	78	13	69
>contig00966	endonuclease_and_reverse_transcriptase-like_protein	tatatctgctattcccgcctcaacctgcatgctggacacgggacgagttatacaccccgggacaaggaaaatcgccaagccccggcggcgatggtcagggacttatcctgttcggcgaggcgtggcagccgcacagatgcgacgctatcaaatcgcctagcccgggcaatgaggctctacccccgtagcgcagactccgccctgggctgcctgtagagtcccgtctgttcgccaccctctcgcgatcccggaagcagcagtggccgtcgacgtggccgccatcatgatcacaatttctcccgcagcaaccatcacgcctgcctcagaagcctccgcgtcgccgaacaggatgagaatggccgctttatttttttttttacttgtgcagttttgtgaacg…	38	6	31
>contig00967	---NA---	tgcgaaggtaaaagtgaattcgaacataagaacacaatatcaaatctcgaatcaggcaaataaaaacatcacaggaaaacattgccaaaccaagcgaag	0	0	0
>contig00968	---NA---	aagcgaag	0	0	0
>contig00969	vacuolar_h	ttggattgtgtgtgacgggaatctcttgggtagaactctgccaaagttgaagcaggaatacgtttcagcatctcttttgggaagatacgcagcaactgccatccaatgtccaaagattcaaaaactgtacgattctcgtaattaccttgagaaatgaagttcttctcaaatttagtgaggaactctaaatagagcaaatcatcaggggtcagggcttcttcacccaccacagctttcatggcttgcacatccttgccaatagcataacatgcatacaactggtttgaaacatcagcatggtctttccttgtcatgtcatcaccaatagcagacttcatcagacgactcagtgaaggaagcacattcactggaggatagatctgcctattgtgcaattga…	3	15	13
>contig00970	---NA---	aatcttagtgtaaaacccaccaagtaagccaaccaaataccaaatacagatggttaaaggcagctaatttac	0	0	0
>contig00971	---NA---	gaatgcgctcgaatcggagtcggtcgctgtttctacggcgaccacaagcgacgaacgcgcagcgcgtggaccatatgcgatccgtcctactcctgaaagcggtctcacgttcgcgaggatattttgtaccgatccttttaaaaataaaattccaaagacta	0	7	0
>contig00972	vacuolar_h	gattcaagaacaagcatacattttccatggaaccattttcttcaaaatcttgcttgaagaatctagctgtctccatgttcacacccatagcagcaaatactatagcaaaattatcctcatggtcatcaagaacagatttgccagggagcttcacaagaccagcttgacgacagatctgagcggcaatttcgttatgaggcagaccagctgcagaaaatatagggattttctgtcctcgagcaattgagttcattacatcaatggcggatataccagtttgtatcatttcctcaggataaatacgagaccatgggttaataggctgaccttgaatatcaagataatcttctgcaagaattgggggacctttatcaattggcttgccacttccattgaaaa…	1	13	14
>contig00973	---NA---	ctcatcttcttttcttgatgctgatgccgacaaatgtttaagaattatgtatgtacgcagaatagtccaaagtgagttatatcgtacaattatattaaccggatcttccgccactgacaggcgatcgccgcgccgaaccgcaacggcggcaacacaaggcagcatggccgccgggggggtgcgggggggggggggcaagagggagcgaaagc	4	0	0
>contig00974	---NA---	ggttatatagctattatattattagttattatagc	0	0	0
>contig00975	---NA---	aaaatgctaaacttctctgaacttgatttgagtataattgctcatgaattcagtaacaaatcttattcctcacagatttatcatcctgccaaataggtttcatacctttctgcacatgcaatgcattatctacagcatctttgttgatactgtcaccataaaaggctagtagattgccttttttctcatcagcaaaataaaaccaaaattaacatttctttctttgtacattatgaatttgtaccatcatcttgtaaattaattgcagtttttcaatttcattgattggatatgcaaaagaaactttctttcaaacgtttctgttaatttgtgtattggtttttcagtattttaattttttacttgaattttattctttactagcaattaagattatgc…	113	18	223
>contig00976	---NA---	tatgaccatggttgcagttctgatacaatttcttttgtattctcatacaattttatttttttgcttcaagtaaatatgattatttctttcaaacattgctgtttcaatcttattatcttgatattaattccaaaaattttggaatagtattgatctgtcatcataatcgagataagttctttatcatttttttcattgcaattaaaaattgcattaatcttatttgcaatttcattgcattctcgagcgt	31	3	43
>contig00977	---NA---	tcttttactacccaaggcaacacaaattgaactattctctcagaaatctaactttcttgaactgaagcttgttattacattcatactatgtaatgtcataaaaaacacaaatcacataacaaaataatttaaaagagaggttaaatttcacagcaaacatactaatgagttcatgaagttattatcagagagatggaaaaagattattcgaagacgaatcatttacttcaaatgaaattcaaactctgtgatgagtttgttcaacaaacaagatttaatacagtagaaaaagtgacaatcaacatcaacacatgtactatggataccagttcacaaattttgcaacaaataacagcagatacaaacaagaaccaacatcacttatatacatgaagagat…	0	7	6
>contig00978	---NA---	gatgaacttatgtcagttaataactacgtagtttaaatttgagaatttatttttgttacacttacatatctcataatgtaaaaattcttattttgaacattttcaaacatttttttatgcctgcatccacccgtattctctgcacataatttcatctacactctaaaaacacgatagattttcttcagtcactgtaaaggtataatttattacatttgttattaaagaggcaagtgcagtacatcaaataatttctgagtaatttaatttaatcactgtctacttggaactaagggtgatatgaactgtttctctctatttttaacttttgcaccacatgtgactggatctttaataggaggatggcaaggttcaagtactttaagacttaatacttct…	0	1	6
>contig00979	---NA---	atgttactgtctaatatatagttcaacaaatcattaacttgggctgtatttgaagttgtcagatgttggtaatggagtttctgcagtggattaaattggtagaaatgttaacttgcattcagtattttgagccctggtggatggtttgtagtaactggtgtacttatcatattcctgtagataatgtctgaattgttgaagttgaatacataacttagtg	4	1	3
>contig00980	---NA---	tttatagaagatacaattacattaccatacaacaccctatataaaatgcatcaaactctccatgaattgacagctcacaaaacaaagtgtctacggccaaaaaacttgctgctagacaactactcttgcccaggttactacatttgctctcataattcaccaattgggtatcaaaacagacttcaaactagtgctgggtaatagatgagaaacatcaaaaattggccgggcatttctcgttagatcaacagagctctgatattgccgttaggagtagtccacatctaacctaaaagggaagcaacaccacatgcagaataaagatttgtatcagcacagaaaacaaaaaagattggttagatggtagcattactcatactataccatcacctacaaact…	113	24	114
>contig00981	---NA---	ctattctctcaaaaatctaactttcttgaactgaagcttgttattacattcatactatgtaatgtcataaaaaatacaaatcacataacaaaataatttaaaagagagcc	0	0	2
>contig00982	---NA---	agctttttttcataaaaaaattaaaatacctatatttctagcgaaattacgcgaaaactattcatatttttcgaatcattatacaatgtcttattcaatgatcgatctttgaaaaatcgatttcaccaacgaaaaaaatccctcttcagtactgtactagtaaaaagacgccgaaaaatatctgaaattttgcaattttctacaattcagagttcaatgacaattaaatatacaccatt	5	0	0
>contig00983	---NA---	ctacacatctgtacaccaaagacaagaaataaaattctgtacgaataacagcggaatgtctcataagtaaaatgaaacctggcaacaacgttatgtagttcaatggaatttacaacataatggaatatttcaatggacagaggtgaactccacaattattcacatcatatattacacaactgtatatacacaaaataacaatttttctttacaaaatagtctttatcagtttgtgactctaatgcaccaattacacatgaaatgcctcatccacaaaaccaaactacaaagtatgtactgacatctagaagacaactgtattgatgagttacaatatctaagaaatgctactgcaacagtttttctcaaagaaatgtcattaaaaatttacattatgag…	8	0	18
>contig00984	---NA---	cctttaaatatattttgatccactccaagaaaaaaatgaatcgaagaatttggaattttttgaaaaaaatgaaaatgatgtgtagtcttaatgtaaaataccccc	4	0	0
>contig00985	---NA---	gtcttccttatctctacctttgaattgctgtatgatctgagctttattcccccaatttcatttctaggaagcttaacattgttttgtacaaccaca	0	0	0
>contig00986	prenylcysteine_oxidase_1	gttgactagtaaaaaacagttgaaacttctctccaccaggcagcaatgttacattcattacttggccattgattacagtagcatttgcagcttccaaaagcttctcagcaactaagtaattgcctccttccactgcccataaaccaggcgttccaccagcaactgatactgctccaacaaatttatgaacatctgttgtttgtccataatttacgagaagtgttgctagaatcagttcactgataactctctctgaaaaaccactgtttctgaagccatcttctgatgatacatgcagatattttacaaattctttattcatagcaaataacatttcttccacagattcaaaagatacccctccatcctgtaatgtgtatattctgctgaaatggtcca…	0	0	10
>contig00987	---NA---	tattttcggcacattacttccagcagtacgacacaaattcacaagtgaaaac	0	0	0
>contig00988	---NA---	aaacttaatcttccctggagtgccatggacagcagtctccctctctcacagccttcaaccaaccaccaaggcaataacactaagcaaaaggaacgcgcctgttttaattcgaaattaaacaatttcggtgcatgtatccatacaatatcatgtatccaacatacgaaggaacctggtagatgcaccaggaaaaaattggcattaagactgatacttccatgtaaacc	0	2	0
>contig00989	---NA---	ttttaattacagaaatgttcatataatttaagtcatgtcgccgcttttaaacagaatacatacactatttgcttatttcaattttttcgccagaatggattacagattattgatagtctctatttttgaagtccaaattactgacgctccactacgtacatatatgcatgaagcgacattcatataattaacaagaaaatatataatactgtttattctaaaacttctttgagaaatgtgcaaagcttttgattgcaatgattttgataaattaattaaagcctaattttaatgcctaaatatattacatagattaaaagattaaattttcgaccaatataacagacaaatattttatagtttttgtagataaatgttaaaaacataaatcaagaacaa…	33	0	1
>contig00990	---NA---	gcattattttataaattttcatttaaaagaaatgtatgtatgaaagtattttgagaggcaacttgatcttcaaatttacttacaaatttacaaagttaaacattttttatgttaa	10	5	22
>contig00991	---NA---	tcttggaattgaaatcaaa	0	0	0
>contig00992	---NA---	gcctgcaagggtttgtcatccttacaagaaacttc	0	0	0
>contig00993	---NA---	gcctgcaagggtttgtcatccttacaagaaacttctcttggaattgaaatcaaattttc	0	0	0
>contig00994	---NA---	g	0	0	0
>contig00995	---NA---	cttgcactctgcaagtaaaactatgcaaatcacagtaaatgcattactgtgattactcgattttgactgatccttccatttatattctgcttaaatttcaatgttaatttacatacttcaaacaaaatggaaagcctgaaataattttgagaaaatgccaacatacttgtaaccctacgagaaagaatggcaacaaataattgtaaccattcgtttgcattagaccttaagttttatgaccgtggttgtagttctgatacaattttatgtttgtattctgatacaattttagtatattttggttgatgtaaaggtttctttctaacataacccaatattttgggaaatagtattgatctataattaaaatgattctttttattgct	54	5	101
>contig00996	---NA---	attta	0	0	0
>contig00997	---NA---	accatttgcattattttataaattttcatttaaaagaaatgtatgtatgaaagtattttgagaggcgacttgatcttcaaatttacttacaaatttacaaagttaaacattttttttacgttac	5	4	14
>contig00998	---NA---	attccagcgaagtttggactgaactggaatggaaatagctgtatcttcaaacacactttaaaataacatgtacatattcatattcaaaaacagattagcctcattatcaatgcaggactttctatccaaaagaaaccttcaggtttaaaaagtatgttaattatcgtaagaatctcatcgatagagtaactacaattgaaactgaaattctctcaggatattatgaattatagaatatgaatgtgtacccatcaaaaatatgaaacgtaatataaataaaccagattcaaattaaaatataacaatgtttgacgtggcaaacgaaataaaaatatgcatttaacaattaaaataaatataatatgcaatgtatgcatctcatgaaaattacaggcttta…	44	6	43
>contig00999	---NA---	gttattatactttagaggcatggtgaaatg	0	0	0
>contig01000	---NA---	attaaaaataaaaacttaacttgcaattatattgtgcttagtgtttttacaacagtaaccatatacgtttacatgcacaactgcgataacactgttttgactccttacttaaatacttaatattgaatgtttctatggtgagccttagaatatggaacttcaggactgaaatgcttttgatatgaatgtattaaaggtataaaca	20	2	53
>contig01001	---NA---	tctaatgcaatttgtttagttattgtacattcctattatgttatctgcctttttttttctccgatatgtctagtttgttatcatggtgtgtatcactatcagaactccttgaatctcgttatgtcggatttgtcatgttaagagcttgtttcattcctccatgattggaaagattgtcgatgggtctagttgtgtggttgatgttgtctgctggtttttcaacctctacttgaatttatttgcagttggaaatcattttgtatgttcttactgaaagaataaacatccttcaaaaaaattaaaaaaaaaaaaaaanaaaaaaaaa	48	4	69
>contig01002	---NA---	ctgcgataacactgttttgactccttacttaaatacttaatattgaatgtttatttctatggtgagccttagaatatggaacttcaggactgaaatgcttttgatatgaatgtattaaaggtataaacagaggcatggtgaaatt	5	0	11
>contig01003	---NA---	gaaagactgaaatagttttgagaagtcccaatgaataatagtaaccatttgttttcattatagctttatttatatgaccatggttgccgttctgatacaatttcttttgtattctcatacaattttatttttttgcttcaagtaaatatgattatttctttcaaacattgctgtttcaatcttatcatcttgatattaattccaaaaattttggaatagtattgatctgtcatcataatcgagataagttctttatcatttttttcattgcaattaaaaattgcattctttgcacatcttgtgcaagatgtgcaaaattgcacatcttatttgcaatttcattgcattctcgagtgtg	13	1	54
>contig01004	---NA---	ctcaccatagaaataaaccttcaatattaagtatttaagtaaggagtcaaaacagttatcgcagttgtgcatgtaaacgtacatggctactgttgtaaaaacactaagcacaatataattgcaagttatgtttttatttttaac	3	0	10
>contig01005	---NA---	accattt	0	0	0
>contig01006	---NA---	gaggcatggtgaaatt	0	0	0
>contig01007	---NA---	ggtgatggtcatctcctcgccgtcgtcgacgcccgggatgctggtcttgccctgggactgggccggatagtcgttcacttcgttggtgaggagacagatt	7	0	21
>contig01008	myosin_heavy_muscle_isoform_1	agtcgaaaatctcgaaaccagcaatatccagtacaccaatgaagtgctgtctcttctgcttggtgtcaagagtctcgttacacttcttcaccagccacttgaacagcctgtcaaacatgcccttggacatggcacctacggagtaggcgacctggtccttgtttctgccctgggtcacgaattcgttgccgaccttgatcctgggcttcagcaagttcttgtacaagtcgtcgtggttggtgcccagcagcttagctacacgctcaccctcagcagtgccatcagcttcagcctgctcctcgcgacccctctgcttgaacttcatgccacccatgtgcatgacggaggcggtgatcttgtagatgtcgtccttctcctcctgggtgaagcccaacacgt…	18	2	295
>contig01009	myosin_heavy_chain_variant_a	tccttcaggccggggacagaaccggacatcatttggtagaaaatatggtaggagcgctccagagactgttgggagatgacacgggccttctccagcagataggtctcaatatcagcaccggccagtttaccagaggggccgaagtggatacggatgaacttaccgaagcgagaggagttgtcattacgcacggtcttagcgttaccaaaggcctcaagtacaggattggtctggacgacctgatcctccagagtgcccttcttcttctgttctgatgactcttccttctttgtgctggcgccgacagtggcgaagtaggcaattaccttcttcgtgttctcagtctttccggcaccagactcaccagtgataagcatagactggttctcgcggttggtc…	19	0	339
>contig01010	myosin_heavy_muscle	tgcaggtccatgccaaagtcaatgaaagcccactcgattccctcgcgagtgtactcttcctgctccagcacgaacatgtggtggttgaagaattgttgcagcttttcgttcgtgaagttgatgcaaagctgctcgaagctattg	3	2	12
>contig01011	myosin_heavy_chain	ggcttctcaataaggtttatcgtctcctggaggtccatgccaaaatctatgaaggtccatttgatgccttcgcgttcgtactcttcttgttcgagaatgaacatgtggtggttgaagaactgctgcagtttctcgttcgtgaagttaatgcacagctgctcgaagccattg	3	0	6
>contig01012	myosin_heavy_chain	aacaagtccatgccgaagtcaatgaaagcccacacaatgccctccttcttgtactcttcctgctccaggacgaacatgtggtggttgaagaactgctgcagcttctcgttggtgaagttgatgcaaagctgctcgaagccgttgt	0	0	175
>contig01013	---NA---	agtcaacagacattcctcgccgtcatccacgttggggatggtgatcttaccctgggcgacgttgtagtagtcgtagatgtcattggacaacaaacacatg	0	0	92
>contig01014	---NA---	gtcagctgacattcttcaccgtcgtcgacgttgggaattgtcgttttgccttgtgacacgaagtaataatcggagatgtcgttggatagcaggcacatg	0	0	0
>contig01015	myosin_heavy_chain	aggagccaccaagcgccacctcggctccgccttccagtccgtctcccagaagcacagggagcagctgaacaacctgatgaccaccttgaagagcacacagcctcactttgtgcgttgtatcatccccaacgagttgaagcaggcaggtcttattgactctcacctggtaatgcatcagctcacttgcaac	4	0	1
>contig01016	myosin_heavy_chain_type_ii	cccttgccgccgccaccggcatcagcagcagcagactggccaggatggtcagcgaagatctcaaccagcagtttgttggtggacttcttgaactggtcgacaacagtgtcgttcaaggggtccttgttcttctcaagccagccggtgatgttgtaggacacagtgccggcataatggccgatggcgaagtgggcagcaacctggccaggcttaggaggcttgggcttctggaagttgggggacttgcccaagtggtggctcagcaacttctcctcaaaggtcttgtcagtagccttggggaacatagactcttcctccaggattgacaagatacccataggcttctcaatcagctcaatgcaagcc	16	1	388
>contig01017	---NA---	gagcatgaccgctcctctgccatcaacgagctgaacaacacccgtggtgccatcgactccttggctcgcgac	0	0	0
>contig01018	muscle_myosin_heavy_chain	aggtcgaggccgaacgccaggctcgcgccaaggctgagaagcagcgctccgacctcgcccgcgagctggaggagctgggcgagcgcctggaggaagccggcggcgccacctccgcccagatcgagctcaacaagaagcgcgaggccgagctcagcaagctgcgccgcgacctggaggaggccaacatccagcacgagagcaccctggccaacctgcgcaagaagcacaacgatgccgtggctgagatgggcgagcagatcgaccagctcaacaagctgaaggccaaggcc	7	1	286
>contig01019	myosin_heavy_chain	aaggccgccgccgagaaggtcgccaagcagctgcagcacaacctcaacgaagtccagggcaagctggatgagtccaaccgcaccctcaacgacttcgacgccgccaagaagaagctcagcattgagaacagcgacctcctgcgccagctcgaggaggctgagtctcaggtgtctcagcttagcaagctcaagatctccctcaccacccagctcgaggacaccaagcgcctcgccgacgaggaatccagggagcgcgcgaccttgctgggcaagttccgcaacctggagcacgacttggacaacatccgcgagcagctggaggaggaggccgagggcaaggctgacatccagaggcagctgagcaaggccaacgctgaggctcaactgtggcgctccaag…	27	3	844
>contig01020	---NA---	ctcgttgcccaaatgatcgacgcccgctcggaggtcgttcaactcggcagcgaactgggccttatccttttca	0	0	0
>contig01021	muscle_myosin_heavy_chain	ggcactggggagagccctctggccgcagagccacctcgtcccttggcgcggtacttggcgatggcctggtccgcgaggtccgcgcgctcctccgcctcctcaagctcctgctgcgccttgcggaacttcgccaggttgagggcggcgatttcctcggcctcctcgatctgcctcttgtaggtcttgatcttctgctgcagcttgtcaaccaggtcctgcatgcgctcgtggttcttgcggtcctcctcggcctggaagctgagctccttgatgcggcgctcgctcttgcgcaggttcttctgggcgtcggcgtgccttcgctgctcgccgtccagttcgttctccagctcgcgcacgcgctgctccagcttctggatggccttcttgccgcccttgagc…	70	4	1721
>contig01022	myosin_heavy_chain	atattataaaaataacgtgtaggaacttcttactctacaaacacaactacacactagcacaacctcccagttcccgacggctttcgaacgaaggctctagggctgttccgtgcctcgcttagcccgattctctagtccgccaccgcatcagcatgccgaaggttgtgaaacaggaaggggaggaccccgaccccactccctacctgttcgtgtctcttgagcagaagcgcatcgatcagaccaagccctacgatgcgaagaa	4	0	80
>contig01023	14-3-3_zeta	tttcgccaactgacacgctttgtctggcgaattgaggatttcataatagaagacggagaaattaagagccaggccaagcctgatgggatgagtgggctgcattttggccttgctaatttcaaacgcatcctggtaggccttctgcgaatcatccactacggtatttctcgtttctcctgtggcgacctccgccaggtacctgtagtaatctcccttcattttcaaatagaatactttgctctcagcattacttgctttggggatcaggtatttgtctaaaagacccaaaacatcgtaacagatttctctgagttctttctcaaccttttctctgtattctttggccatttgttgcttcctctctgatccttctgttttttgttcgattgaagagatgac…	19	194	48
>contig01024	---NA---	ggcgtgctgggtgccggacgagaaggaaggctacttgctcggcgagatcaagggcacgaagggtgacctcgtcaccgtgtctctgccgggcggcgagga	0	0	0
>contig01025	vitellogenin_[Athalia_rosae]	ccgctacctgggaggcatggacctgcccacggaggagtacgccgccatggtgtccagcatcaacaagctgctgtccctgctccacggatgggacaacgacgagtacaaccggccgcagaagcccaaactgttgccctccggcgccgtcaacatgggcccgcgcctcgatgagcccttcgaggcccagattcgtatgcccattcccggaggctcctcgttccaggccttctccaagcaggacatcgccgacatccagaaaagtatcaaggaattcgcctacaatctgcggaaccacaatgtaaacgctgagtactacaagttgtacatcccctacgagctaacgtttgcggtgcccaatgtcgccgggtacattaattacgccatgttcaagagggttag…	0	0	13
>contig01026	---NA---	acgttgatcttcatctcttcgacaagtctgggaagacccggcaaccagctcttcgtgacgttgtagtgtaattgcaggttgttattgtttctgatttggctggtggtgacgttaaacgcggcgcggtacgcttgcctctcagctgatccagtggtcgtcatgcccaggttgacgatggtcgtgtatgcatcgttgccggggtatttcgggccctgtgatccatggctaccggactgttggtacagcggctgcatgccctgcctggtggcgttgaactgcagcttgagctgcttcagcttggtttggttgatggagatgttgaactggttatgctgaatgtcggcgaaggcgagagggaagagcagatacgatagccaatcgctgtccttcttgctgcgc…	0	0	8
>contig01027	muscle_myosin_heavy_chain	ccctggccaacctgcgcaagaagcacaacgatgccgtggctgagatgggcgagcagatcgaccagctcaacaagctgaaggccaaggctgaaaaggataaggcccagttcgctgccgagttgaacgacctccgagcgggcgtcgatcatttgggcaacgagaaggccgccgccgagaaggtcgccaagcagctgcagcacaacctcaacgaagtccagggcaagctggatgagtccaaccgcaccctcaacgacttcgacgccgcaactacagcactgagctcttcagactgaagggcgcctacgaggagggtcaggagcagctggaggctgtccgccgtgagaa	1	0	20
>contig01028	14-3-3_zeta	ggaggatttaattttttgtaacaatactgtattggttgaacattctcaatttacactagcctcattcaacattgtttctgcacaattttccgattgttaggttgactgataacatgaagtaggaactctttggagagataacatcagtcattgttagaacttaccacctaaatttttggtaaagattgttatataggctaatgaacactgtgtacttgcactgctaaattgcatgttaatatcacagtcagtgtcacactatctctcacctctttgtaatgtattaatttacgaagtataaacatcaactacgattagcattaattatatattacactgatgcatttctgaagggggggattgaatacgattttttaataaatgttatggcaatttaaa…	42	306	160
>contig01029	---NA---	ctataaaattcctttgggaagacactcggcttctgcaccactgtcaaattttgacactgaagtttttccgagttcgaatttttctcggaatttattaaaaatttcaataaacactctgatagagtatgcaaactccgcaaaaataggtatgtaaaattaagacatgcgaaacaaatgaaggtccctcgcgattcatggcgacttcttgtagatcaaaataaatgatcacaaaatgtcgcctatcctgatatggcgataagtgtcttttacttttttttggtgttttttggtttattatacccctgggggagcattagatcatttttacaagaaataacaaattaaaacaaaagtaaactaaacccctaaagaaactaaaaagaaaaataaaagttaaaa…	0	26	0
>contig01030	---NA---	cgtggatgtgtgatcgaagcgcgtcgccccacagaaagcccagtgactcgtgactgcgactcgtgggagccgcaggagcgctcgcgcagtactgtcgagagccagcgagtggactcgtcccttgtgttcgga	0	3	0
>contig01031	vitellogenin	cgggcgtgaacttggcgctgaggtaggccctgttggcggggccttggtgcatgaagttggcgctgtggtaggggtgcagcctggcgcgcgcgcgagtaggcggcccacgtggcgttgaccacccagggcgccgcgtgctcgtagtgcgcctcgcaccacagctcgtccagcacggcgatgcggcgcgtcacgttgaggcaggcgggcaggatgagctggccctcgcggacctgctcgcggcactgcttgtagcgaggggactccatcacgtactccaggcgctcgtcgcttctctccaaacggcacttgccgttcagttgcattggcggattgctgttggttttgttgttgtagtacatggagaaagagacgttggagttggggctgtattcgcgtgcg…	0	0	7
>contig01032	---NA---	tcctctgataatttcacatttgtaaactgaagctagggtcctttttgtgcagctgtgaagaaaatgtgcatgcgtgtgactgtggtatacaatgtagttattaaaactgtagtac	1	0	2
>contig01033	muscle_myosin_heavy_chain	gttgagaaggccaagcgcaaggttgagggtgacctgaagctgacccaggaggccgtgtccgacctggagcgcaacaagaaggagctcgagcagaccatccagcg	0	0	0
>contig01034	myosin_heavy_skeletal_muscle_or_cardiac	acaaaggaacaaggaaaatctcttaaaccctaaggaaccgaaccaaaaagactaaggaaaggaaatagaagacaagtccctcgtcgccaagctgcagaagcagatcaaggaactgcagtcccgcatcgaggagctcgaggagg	0	0	1
>contig01035	aminoacyl_trna_synthetase_complex-interacting_multifunctional_protein_2	caggtgaagttaatattttaagatacttttgtcgagaatatgagaagtggccaggaagtgtaccactgtatgaaaagaaaagtattttagaaagtacattaatagatgtgtggttggatcgaatacattttgggctatcacaatcttcaggaaaactaatcaacacctgcattcgagatattgaaaaacatttaataaaaaataagtggttagttgggtattctcctagtcttgctgatatagctctttggtctgctgtgcagcagtgcaaagaattcatggcatctccttcaatcaagaaatgggttgaagaattcaatcccaatagatggtttgagtctcaaccactgcagcagtgctgatgtgaattttggtagtttgatccaaatggaacgtttt…	0	0	4
>contig01036	14-3-3_zeta	aaatcctgatcccctaagcaagtaatgctgagagcaaagtattctatttgaaaatgaagggagattactacaggtacctggcggaggtcgccacaggagaaacgagaaatactgttgttgatgactcgcagaaagcctaccaggaggcctttgacattgcaaagtcgaaaatgcagcctacacatccgatccgcttgggtctagccttaaatttttcagtattctattatgaaataataaattcaccagcaagagcttgccatcttgccaag	1	0	8
>contig01037	myosin_heavy_chain	tggccgtggcaagaagggcggtggcttcgccactgtgtcctcctcctacaaggagcagctgaacaacctgatgaccaccttgaagagcacacagcctcactttgtgcgttgtatcatccccaacgagttgaagcaggcaggtcttattgactctcacctggtaatgcatcagctcacttgcaacggtgtacttgaaggcatccgtatttgccgtaagggcttccccaaccgtatggtctaccctgacttcaagctccg	2	0	272
>contig01038	myosin_heavy_muscle-like_isoform_5	gacccaggcggaaactctcggcatccaagttcacggagtccaggatgttgccagcagccttcttcaggtcctcaccagcggagtcgacggcctgaggggctagaatcttgtat	0	0	21
>contig01039	myosin_heavy_chain	ttacatgatccttgcgcccgccatcatgcaggctgagaaggagcccaagaccgctgccgctaagtgcttggaagccgtcgctttggaccctgacagctaccgcatcggtc	0	0	86
>contig01040	myosin_heavy_muscle	tgcccatgcggtactgctccgcgtcgatctgaacgtgctccataatgacttgcgtggcgtcccgcgggttggagatctccttgacgaggttggagcacaggatagtgtat	3	0	9
>contig01041	---NA---	caacttaatgttggactttggtatgtgatgtacaggataggtgggagactgggaagcataggcgtcagcttatgtggagtcaaccttggatgtctcttgagcagaagcgcatcgatcagaccaagccctacgatgcgaagaa	0	0	1
>contig01042	lipoprotein	cagtaaagctccatggggtctttccgtcttgtcgcgggtaaccggcatcttcaccggtactacaatttcgccgggcgtgctgttgagacagtgtccagatcgttacgccattcgtgcgggtcag	0	0	4
>contig01043	conserved_protein	tagcctgatgttggatttcggtatttcatgtacaggataggtgggaggctttgaagcatggacgctagttcatgtggagccattgttgggataccactcttggaatactggaattctaacctgcagccatgaatctggctgggggacatcgtcaggtgggcagtttgactggggcggtcgcctccaaaagagtaacggaggcgttcaaaggttggctcagcacggacggaaaccgtgcgttagagtgcaaacgcataagcagcctaactgcgagaccgacgggtcgagcagtaacgaaagttggagttagtgatccggcggtatgagagtggaattgccgtcgctcaacggataaaagctaccctggggataacaggcttatctcccccaagagtccac…	0	0	16
>contig01044	myosin_heavy_chain	aagaaactggaggagaaggcccagaaggccgaggaggccctcgccaaggaggagaagctgcgcaaggaggttgaggccctcaacgccaagctgctcgaggagaagaccaacctgctgtcttcccttgagggagagaagggctctctcgccgacatccaggagcgcagcgccaagctcgccgcccagaaggccgacctcgagtcccagctccacgacacccaggagcgcctgcagcaggaggaagatgcccgcaaccagctcttccagagcaagaagaagctcgagcaggagatctccggcctgaagaaggacatcgaggacttggaactgtccgtccagaagtccgagcaggacaaggccaccaaggaccaccagatccgcaacctcaacgacgagatc…	39	4	869
>contig01045	---NA---	ttgt	0	0	0
>contig01046	---NA---	gcagtctaagggccgcaaagtggagtaaattctgcgacacacaa	0	0	0
>contig01047	---NA---	gccctccccgacccgatccgaacccggccccggtccaggcccccggcctaccctcccgcccgcctccgccgcggcagccgcagccgcagtgcccgaccccagtcgcccgcccggccaccgccgctccgcgcccgccccgtcacactcggctcggcaacgttcgcgcgccgccatggacccggtcgacctgcacgatctgcaccctgaattgc	0	0	1
>contig01048	myosin_heavy_chain	tcagcttgtggtagtaccgctgcttaaggttatgcaagacagaagcgtcattaaggtacgtgaggttggacatgtcctcgcatttctcatacttgggggggttcacttgagacacttgctccttcttgtagttcttc	2	0	132
>contig01049	myosin_heavy_nonmuscle_or_smooth_muscle	caagacggtcaagaaagaggtgctctcgcaagtgaacccacccaagttcgagcgcgtcgaggacatggccgacctgacctacctgaacgaggcagccgttctgcacaacttgaagcagcgctactacgtcaaactaa	10	0	6
>contig01050	myosin_heavy_chain_variant_b	acaccaaggtgttcttccgtgccggcgtcctgggtcagatggaggaacttcgtgatgagcgtctgggcaagatcatctcctggatgcaggcctggatccgtggttacttggcccgcaaggagtacaagaagctgcaggaccagagaatcgccctccaggtcgtccagcgcaacctgcgcaagtaccttcagctccgcacttggccctggtggaagctgtggcagaaggtcaagcctctgctcaatgtcacccgagtggaggacgagatg	9	1	255
>contig01051	---NA---	ccgaccagtgcccaggccccagtttgacggatttctgcaacacccggtgcatgccgatggggatttctaggcgctgtgccgacctgactactatataataattattttataattatttattgtcgatatcaatgtatttatttaatattccaccaaacatccttatatatacaaacacagatattatgtttattattattatgttatgctgtcacgtgtggatgtgtgaacagtgttatgagagcgggggttgaccggagccgagcccggcgttgcgtgagcacgtacataagagaacagaagcgaagcacaaatttttgccatcaaaaggttcaacttgagacacgccacagccctactttcgttcgacgcggcccccggctcgtccggctcagcccc…	18	0	269
>contig01052	---NA---	atggggtttacaaaattcaatattgaagtcgtaggcttccgcggccagagtcatgtaaaagatcttggctgtctgggtaacgccgcgtcgaaggctgtgttgccgacgtttcgccatcttttcgtggtcttcctaggcagacaagtcctgaggaagatcacgacaagatcgtcgaaacatcggcaacacagctttcgacgcggcgtcacccggagagccaagatcatttaaaatttaatattacaactgtcagattttgctgcgttgcaaattaaggaagtgtattttccccccagctcatgaaaggcgtgtccaaattcacacaatgacgccttcccaagacactctaaatttatcgttcgtatttgcgaggaaatttatgttaacgtggtttacaga…	0	0	42
>contig01053	---NA---	ttttattattttgtagaatttacgtgacgtcttcctactgtttttattatctttggcctacttcttatactgaacaaacttaatatttgagatcgtgttcactttttggaatgttatatacccctttggtttgtgaacaaaaacatctaaattttagattaatttactttagactttaattcgcatatggatgtgaaattgttatatacatgcatgttttacaaatgtttccattacgcaaaataaagtattgt	0	0	5
>contig01054	---NA---	ccccacttttgctcttcctatctctgttcttcttttctttttcttcttgtgacgagaatctttactttcactgtcttcccgcgaacgtttcttgctactactgctgctagatttatcatgtttactgctgtgtttatcactgtgtttgctactgtgcttatcattgcgcttatcactgcgcttgtcactatgcttgtcactgtgcttactttttgatgaactactgctgt	0	2	0
>contig01055	zinc_finger_ccch_domain-containing_protein_11a	ttaaatatatacttacataaaatggtaatttttatacaatgatttagaattaaataataatgctgataaaggtacttttatagtttaaaaagtcgagcaagttacggacatgagtaacgttgtggcaggttatttccggtttgtagctgccaaatattggattccggaataggcgagaaaaggtactaggtgcctatggaataggcactgtttagaggaaattatacatgtgttgcaaagtaaatatattcatataatggattctccaaggaagaataatgattgttatttttactactattcaacatgcttaaagggagatatgtgtacgtttcgtcatgaacctgctgctctgggctgtgaaaccgtgtgtactttctggcaacaaggaaaatgcct…	3	7	2
>contig01056	---NA---	gctcgattacc	0	0	0
>contig01057	PREDICTED:_hypothetical_protein,_partial_[Saccoglossus_kowalevskii]	ttccgtttccccttgggcggtttcacgtactcttgaactctctcttcaaagttcttttcaactttccctcacggtacttgttcgctatcggtctcgtggttgtatttagccttagatggagtttaccacctgcttagggctgcga	4	1	2
>contig01058	---NA---	tctcaagcaacccgactctgaggagacgagcctcccgggcgcgcacgtcgtccactacgggcctggcaccctctgcgggccgtggcccctttcaagaggacttgg	13	0	0
>contig01059	---NA---	aacgagccagcgcgcgcc	0	0	0
>contig01060	---NA---	gggtaacggccgctccctaacaccaca	0	0	0
>contig01061	PREDICTED:_uncharacterized_protein_LOC100802441_[Glycine_max]	tttctcgccgaccgatcggccgggagattcggtgctgggcttctccctgttcactcgccgctactaagggaatcctggttagtttcttttcctccccttattaatatgcttaaatttagggggtactcacgcctgagctgaggtcgta	18	6	16
>contig01062	histidine_ammonia-lyase	agaaggaacttgcttcaatgagcgagaggaggattgaacgatttgtaaacccagctttaagtgagctgccagcttttcttgtgaaggatggtggactcaactcaggtttatgttggctcactgtactgcagctgctttagtgtcagaaaacattgatgtttttccatcattaaaaatgaagggatgtgcatcagcttattcctcttc	0	0	1
>contig01063	---NA---	ggacgggagcgggtgccccgccctccgcccccatcccgccgccatcgtcaccatccctgtgtcaacccccttagtcctcaccagggctcgggattctgatgaccaaaaaagtgtttgaaaatggcatataaaaatgacttaaaaaagaggaaatatgatctataaaatgacttaaaaaagggagtcc	0	1	0
>contig01064	---NA---	ccttgcaaaacaatacatcaaatattaaagaaaacaattttgtggaaactgttccaaactattttagcaccagaatgctcctttacaatacatcaccaaaactgggaatcttttcctcaatctactgtaagtcttcaaaacatattaccatttcacctgacagatacaatcaaactatattgttaacaatatcaacataaagagagatctaaaaatgacccttttgctgttctattttggttgaaatcaaattaaccagatgagtaacagtatcaaagtactttaaaaccccaattctctatcatggtgagaggcacaagcaaggttcctggggctccattcattccactaatacataaatacaagagaactttaggaatacatagctgtcaatcaaat…	4	0	3
>contig01065	---NA---	ggtccttgacaggaaattacaatggatgaatgtgatgcactatttaaaaaaacaactggtaaaactatgttaattttgataagccttcactaaaattgagtacatgtaccactaacaacaatcctgtgaaaatcactgcttttttacactctaagctgaacataacataaatactatttcaacaaataaatgtacccttagagaatacactcagaaatcatattga	2	0	0
>contig01066	---NA---	aaattatctgtgtttaattcatcaccaagcaatattacaatattaataataaaatacaaatatcttttcgttttttgacaataataagaatgcttttcataaaaaaatacttaagtgatgaaaaaattttatctaatattcccatacaaataagtatatcatcgggggaatctcacttgttaattctccatattctaagtagatatcgaaaacg	81	1	0
>contig01067	accessory_gland_protein	aagacatgaaaacgaatcaactcgtaaagcatttaaccaactttctttcttactgaacagatttacactgattagtttatcttttttctacaactatcctgatggtccaaggagatattttttgttaaacaatactatagggaaagcaaatgcagaaacaaaactcaagaatacgtgcttattattttttatttaggatccggcttgaagtgaatattcaagccacatttgagtttggcaaacacttatccgtacatatacgggtacccatatccgtaggaatacgggtaaccgtaaccgtaaccataactgtaggggtacatgccatagccg	94	1	0
>contig01068	---NA---	tagccaccatatccgccatatcctccatacatgccgtagaaatatgcggaggtagaggcgaacacagccagaagagcaacgagcaccagcatcagtttgtacatggtgatggtggatggagagccctcgttgcgatctcaagcaaccc	44	1	0
>contig01069	---NA---	gactctgaggagacgagcctcccgggcgcgcacgtcgtccactacgggcctggcaccctctgcgggccgtggcccc	0	0	0
>contig01070	---NA---	tttcaagaggacttggaacgagccagcgcgcgcc	0	0	0
>contig01071	---NA---	ctcgtttggcttcggtataggttaggtgcttggaaattagctgacaagtcagaataaatttctatatttgaaacatgcaatatccatgtagaggctgacc	0	0	2
>contig01072	accessory_gland_protein	atgacatgaaaacgaatcaactcgtaaaacatttaaccaacttttttttcttactgaacagatttacactgattagtttatattttttctacaacaatcctgatggtccaaagaggtattttttgttgaacaatactacagggaaagcaaatgcagaaacaaaactcaagaatacgtgcttattatttttttatttaggatccggcttgaagtgaatattcaagccacatttgagtttggcaaacacttatccgtacatatacgggtacccatatccgtaggaatacgggtaaccgtaaccgtaaccataactgtaggggtacatgccatagcca	47	2	0
>contig01073	---NA---	ctgg	0	0	0
>contig01074	---NA---	aaaaaaataaagaatgtgaaaatgttggtgctccaaaagtacgagaaagggaaacctggaccaggcaaacagtgatgcctgaaggcgctcagtttgatgaatgtgttgggagcagtgacaacgactctgcacgagtaggccctcgtcgtgtgagccagggaagtgaaactagctacggaagccctcctgtggatccacttgtggtcaactttgaagaaggcgccgccgctccgccctcgtcctctgcgtcatcctct	2	7	1
>contig01075	---NA---	gcgcccgcgcccacctcctcactctcgcccacgctcgccgccgcggcgaccaccagcgcagccccgggggcggaggaggcctcgccatgagatcccggccgataggacttgtcctagcccgtgcacaagactaggagtntttttaaaatgtaatgtgctaatcgtgtaaagaaaggagattctctgttgtgtctaccagtgaaaaagtcttttggtgaacgaatcagtgctgaacgtacagctcatcttccatctcatgcacggtatcctactcctagtcaagctatatttaacatcgcaaaaatgttgtcttggtgtgcgctttatcttcagaccgc	0	10	0
>contig01076	---NA---	aacgagccagcgcgcgccgggtaacggccgctccc	0	0	0
>contig01077	---NA---	ggccgatcggtcggcgagaaatgtggtgtta	0	0	0
>contig01078	---NA---	gggagattcggtgctgggcttctccctgttcactcgccgctactaagggaatcctggttagtttcttttcctccccttattaatatg	0	0	0
>contig01079	---NA---	agcaccgaatctcccggccgatcggtc	0	0	0
>contig01080	---NA---	aaggggaaacggaaggtgcaattctcaatagttatattcttctcttgaacatacatggatttctcaaaatataacactattagataagatctacaaagtcatttctaaaaaaatctgtaaaatcagattaaggaaataaagtgctcttaaagaaaagcaatgctaactaaaataatatagctagcaatataaaaaatgctcaccaatttaaagactccagaaatcagcaccactccaaataaaataaacactgacaaactaattcaaagcatcttatttcaaaagcaaataaaatattaattattgcatcaatgagaaactagtataaataagcaaaataactgattaaatctgtgtgctgtagaaatgagt	1	0	2
>contig01081	hypothetical_protein_Bm1_04940_[Brugia_malayi]	gggcggtttcacgtactcttgaactctctcttcaaagttcttttcaactttccctcacggtacttgttcgctatcggtctcgtggttgtatttagccttagatggagtttaccacctgcttagggctgcgatctcaagcaacccgactctgagg	29	11	25
>contig01082	---NA---	agacgagcctcccgggcgcgcacgtcgtccactacgggcctggcaccctctgcgggccgtggcccc	0	0	0
>contig01083	---NA---	tcatccaaataaaatcatgaaaaattagcctaacgagtcatataggccaccaattatcaaataaaatataaatttaatcaagtattcatgaaatttatgtttcacttcctttcagggttgtggagtcacttcaattcatgccctgggaacaccaagtggaatatcacacagcagtaagggatttcaatctttctcactctttccaatggaggcaggtacttattcatgtctaagcgtctaactacatgccaactccttcttcatcttctagcgcatctagaactttcactgtatatatttgtttttacacaaagcccttctccgtttcccctt	1	0	2
>contig01084	---NA---	taggtttaaacaaaaggtctaaaataaatgcagaaaaattgaaatagaaatcggccttcccctt	0	0	0
>contig01085	cytochrome_p450_liketbp	atgatgactggaggtgcaaatccaaataaatcacagtgtttgaattccttggattcacattacagttataaagtagtaaggaaaattgagttgaattgaaaattgagaaagcacaattaccctaatatcattcaatgagaagtactcacctgtgttaagtaccaaaactctgaatctttattattgttttattataggaacatgcatgtgtaattcttggcctaaatttaagcatattaataaggggaggaaaagaaactaaccaggattcccttagtagcggcgagtgaacagggagaagcccagcaccgaatctcccggccgatcggtcggcgagaaatgtggtgttagggagcggccgttacccggcgcgcacgtcgtccactacgggcctggcac…	4	16	9
>contig01086	---NA---	gggttgcttgagatcgcagccctaagcaggtactcacgcctgagctgaggtcgtacctgtt	0	0	0
>contig01087	---NA---	gggaacatttatggagcagacaagaattactcttactgccaggggagaaatagggccaacaacataaatttttggagtctggaaaacctacaatggacagaaggaatatctgttaatgttgattttttatcaagcttaatgaataaaataaaatttgattatttcatttcactagttaaacttaatattgagaattgtagatattctatttcaagtgaagttttataaactttcatttattgaagccaaattgaagtcatttgttggcaaattaaaattctatacctgttacatt	0	1	5
>contig01088	---NA---	gctggatctcgcgcaaatgacgtttaactcatttaatgcacttccattgtcacatcctccatacggggaaatgcgagaacggagagagtagggtttttgctttataccttcattgtttctccttttaggccatcctgttttata	0	0	0
>contig01089	---NA---	attctggctccagaggattatcctgacaccattttgaaaggaaagtcgttcaccctggagccgggccatcgctacgaacgagtggttcgcttcaacttcgtgacgctgccgccgcccaagccgcccaagagcgcggtcaccggcgcggggaggccgggcggggcgaagggcggcgggcggggcggtgattccggcgggcgcgcagcgcggggcgcccgtcccgagagcggccgccttccgcagcagcctcgcggcgggcgacatggcccgcaaccactgacctcctccactccactactcttttgtgccacgagcgaaatattatgaaatacattcgtaagaaagagaaaaaaaanaaaa	0	6	0
>contig01090	---NA---	ccgaccctcagacaggcgtagcccgggagacaatccgcgggccgcaatatgcgttcaaaacgtcgatgttcatgtgtcctgcagttcacatgtcgacgcgcaatttgctgcgttcttcatcgacccacgagccgag	0	0	1
>contig01091	---NA---	ggaattaatacatatggagaatacattttgatatggtaaatcttctaaggaatgtcacgtgttattaatttgtaaaacaggtaatacaattcctgtacatgaaggtctgaccatatatatctaatgaaaaaattaaaacatgtttggtgaaaggacaattttctaattaacacacttctatgaagtgattttgaatattattatttagcatcaatatgtcacattcctttttctgaataattataactgaagggtaggtacaattcttttagataggttctactttttacatgaatgaaattttcaatgtgacatataaagggctaatataagaatgaagtgaaagtcttttttggtgtagaaaatcatataattggttgaattaagtagcaagaaaaa…	0	0	5
>contig01092	---NA---	ttcggtgctgggcttctccctgttcactcgccgcctggcggaggcgcagcgcaaccagctcacgcaggagatgcgcgaaatgcgcaaagcggccgaccgacgctgcgcgagcgctagcgaaactatcaagaaggagaccgaagcagcacacggacaagctggagaagctgaagtcgacggtgaaggtggaccggcagacgctgacggagtgggaggaggagctggcgcggggcgaggagagcacgggggctgctggagcgctacgtgcacgaggacaggcagatcgggttggtgcccaggaaggg	0	1	0
>contig01093	ribosomal_protein_l10ae	ctgatcctcagaaggataagcgtttctcgggcactgtgaagttaaaacacatcccccgtcctaagatgcaagtgtgtatattgggtgaccaacaacattgtgatgaagctaaggccaataatgtgcccttcatggatgtggaaggcttgaagaagatgaacaagaacaagaaacttgttaagaagctag	0	0	0
>contig01094	---NA---	gtttatgtgatgactgtgattcttttttctttcctgggccatgggatggcctgtgtttatcattagatttgctcttgtgagaatctttatgattggagctgtgcttgtgtttggatgaattttcatcctcaaaatccctgtgttccttgtctgcttccgcagcttccctttccaagtctgaccagtccttcccgactcttctgaactgcccaattcctcttcttcactttcactatcttctgaatactctgagtactccgaatcttctgaatcctcgtcctctgattccaagtctgttggctcataggcttcatcctcttcctcttcttcctctcctaattcttcattctcttcatcagcgagcttgaacgttgaagccatcaactgctacctctgtct…	0	3	4
>contig01095	---NA---	agatgacgcagaggacgagggcggagcggcggcgcgtggagcaagtctggaacgtaggtcacttacacctgatgcgggaccgctttccttgtagctgtagaaagcagccgactctgcctggattcgttctagtcttatctcctccaatgttttaacatgaacattcttc	0	3	0
>contig01096	---NA---	gaggtttttaatggccgcgacctgaccgtgcaaaggtagcataatcattagtcttttaatttgaaggctggaatgaatggttcgccgaaataattactgtctcgtgatgatgacttgaattttacttttgagtcaaaaggctcaaatgataataggggacgagaagaccctatagatcttgataatatgcattaaattttttgtttagattgtatttaattatttttaatgtattgtatttggttggggtgacaagggggg	205	77	1081
>contig01097	cytochrome_p450	ttctcatagatctgaggatggcggtggaccttgaaggtgccaataacgaccgtacagttggcaggaatcgtgtatccagtcgcaagcttcacgtcctggttgagcttgcgcgcaatgagcggcacaggtgggtacatgcgcagagtctcgaggatgacgcgctccaagtacttcatctgcagagtgtcgttgaaggtggccgggcggtcggagtcaccgaagatctcgttcagctcctgcatcaccttggtctgcacgtcctggtggatgccaagcaggcagagcacgaagctggaaccggcagcggtggtgtcgtggccctcaaacatgatggtgtcgacttcctccttgatctcagcatcggtcagggtgccgttcactttcttcgtctccaacagc…	2	0	1920
>contig01098	cytochrome_p450_4g15	ttttttatagactgtgccgttttatttacaataatatctattacataagtgttacaacaacggtatcagtcgtgcctttgaggcattttgcggccggcgcttcagagaaataggacattattacaaaaaataataaaaaggatgtgaagctgcggcagacgttgtgggcgcggccccgtgcagacagataaccactgcggtcgacgcccgtgcggcgtgtgaagcaaaagacagagcagaaagagagagagaggcgaagagagctgagatcgatggggaaggagattgctggctaagactgggtgagtaaggggactgttaggcaaagaataagttagtaatcacgtgcgtttatcttttcccagcctcttccagagcggatgggtgcgtagggttagt…	2	1	1146
>contig01099	l_01289_long_form	gggcggctgagtgcggagcaggagcgcggtgcggcgcagcggcagcgggaacagcccgcgcggcggcggcagcggtaggcagcatggcgcgcctgtggctcgtggcgctggtggcggcgctgctggtgctgggcggcgggccgtccgactgggcggccgaagccgccaagccggcggccaagcccgccgcggcgcagcagcctgcggcgggtggagccacccccgccgcgaagcaagcggaccccgtcatcgaggaagtgaccgccaagcagctggagcgaatgctcaccgacaaggactttgtcgccgtcttctggtatgcgcggagctgcgtcacttgtgacaaagtattggaagaattggagaaaattgatgatgacacagactcctttggtgttg…	0	0	56
>contig01100	lethal_isoform_b	gtcctgaaatggttggagtatcaagtcaacagtgatgaaattgaagatgtaacagatgaaatgttggatatgataattgaaaaaatgcctcatgtcgctgttttgttttatgataaagatcagaaaaagagccagaaagtattaactgaactggagaatattgatgatgaatgtgattccaataatattgctttcgtgaaaattgataatgatgaagaagcaaaggaatacggtttggattctctccccgctcttctctactttgagaagggaattccacatgtctatgaaggtgatttgaccaatgaggaacagttgttaggttggttactgcaccagaagcgccacagtgagattgcagaagttacagatgagatgcttgatcgactcattgaaaag…	0	0	21
>contig01101	l_long_form	tcagtcaaccatgccagtacttcatcttcatcatccaagtcacccttgtagataagcggatccttgttgcggaagaaagcgagagttgggaatgagcgaattccatgtttcttagcaaaagacatatcttctgttgtaacaaagattattccagcttcatctaattcatcatcgatgttttctagttcatccagaatgctatcacatgtttcaccttcctcgcacttgccactaaaatacacaacaacatattcatgatcttcaatgaggtcttgtaggatttcatctgtcacttcctcaattgtggcagtatttttttgctcaataagccatgctagtacttcttcttcattcatgagatcaccttcatacaaagctggaattttatcctcaaagtac…	1	0	23
>contig01102	l_01289_h9_form	ccactgtacattataggaacacctgtttcatagtataccaatgcagggaagctaaaaataccaatctctgctgcaagttttgcatcttttgatttaacaaattgaattccttccctatcagtatcatcatcaatagtctccaagtcttccaaaattgatggacaagtttcacacttgtcatcatagaagaagacagctaaatgttccacttcttcaatcaacacctgcaatgttttacgatcaacattctctattacatctggtgtagcttcatgaaggtctaacacccaatccaagattgcttcttcatgcatgagatccccactataaatctccctaaacttgttccgatagaacacaagggagggtagtgacgccagatcatactccttgtcaatc…	2	0	51
>contig01103	---NA---	ttttctggtcttttagccatttcagaactttgtcctcatccctaagatta	0	0	0
>contig01104	---NA---	gtaagaagaacttgtgaatttacttttttttttctaatttcttctcacaaaaagagaatttaccttaatattcttctctttgtaaataactttgtaatttctattttgttgtatctttatttttatatctatatttatttaacttttagcactggaacaagtgtacaaaatagaattagacaaatattttaattttataattttagaggttggcacacacagtttgtgagagagatttatgcattatttactgatgtccctctcttcctcacaccaagctcctctctattttgtatatatttgtgcagtattgtagttgtttttattaatgccttgttaaagtagttaattccttggtttgtacctgtagattgtacctcatgcctgtatattgtacct…	0	0	20
>contig01105	---NA---	gaacacaacaactttgaattgctttcactaaaataattaccaccaccaaacatatttaccactttcatctagaactttttttcctttctttggcttgtctgctgatgggttaggagggaaggaatagcctttattggaccctttagttggcttgctggttgtgctgtcagaacggctcttgctgctgcttgaactggagaatggctttgaggacggtgcacctttggcttgtggtgtaggctttttaccagcagttggctttgatctggtggctgcagaggggctgggcctggcgctctttgagctctgcttgctgggcttgcttggacagcactggtagggctggtaggaatgggtggggacggtgcttttccctccaactccaatgtagaaacagcc…	3	0	14
>contig01106	protein_disulfide-isomerase_a5	tactcgttctatatgatcagtcagttccatattttctggacttgtaagccaatcaaggatttcttcatcatcatcaatatcaccatcataattaatatattttcctttgcgaaaatatgttattccaggaggatttcggtaaccatactttttagccatgaatcgatcctggcatttgacgactttaataccatactgactagcttcatcatcaatgagttcaacatgcctcaagactttaggagattctggattctcttcgctgtagaaaacaactgctagaaattccttagtttcgatgtacttgaaaagtttttcacgatcgatttcttcaatactttcatcattcttctgatcaattatccattccaaaacatcatgttcatctaacaggttg	0	0	9
>contig01107	atp_synthase_subunit_mitochondrial	gccagcggtgtcagcaggcggtggagagtccgggaagatcattcgactcttccctttgctacttcggccatgatgttgagcgcagtgtcgagagcttctgctgggcttttgcggggggttaaatcctccatcagcaccaaagttctacaaaatgaagcaactaaagtattctccgccgtttcaagcagtagtaatccccgtacaagttatgccacacaagcacagccgaaagcagcaaaaggaggaaatgggaaggtagtagctgttatcggagccgtcgtggacgtgcagttcgatgacaatcttccaccaattctcaatgccctggaagtggagaaccgaaaacccagactggtgttggaagttgcccaacatttgggtgaaaatactgtccgaaca…	9	2	91
>contig01108	---NA---	aatatgataacttcttattatttaactat	0	0	0
>contig01109	hypothetical_protein_[Thermobia_domestica]	gatgattggttaattgaacctatattatggaataaagatgaagataccttagggataacagcgtaatgttattggagagttcttattgataataaagattgcgacctcgatgttggattaagaaaattattaggtgcagaagcttaatttattggtctgttcgaccattaaattcttacatgatctgagttcagaccggtgtgagccaggttggtttctatctctatttatatgcatatatgttttagtacgaaaggattgaatatattaaatgatttattat	1911	1131	7649
>contig01110	---NA---	aaggg	0	0	0
>contig01111	26s_proteasome_non-atpase_regulatory_subunit_11-like	gcatggtaagtcttactctccaaaagctgtacttctaccaatagatttttgtcatctaacttctttaactctttaagaagcgtagaacctagggctaaagcttcagtaaacatgccagtgtcaaaatataatgcaatcaaacgagcttctagcgattgacgcaaaaaggttctcctttcctccttagcccattcaatacactccttgcataactgcacttcagtaccaatgccagcttccaagtccagaaagaaatccaccaacgaccgcactaatttcgcggcttttgccttgcttatgagactcaggaatggtctggtaggctttgattaactcggccagttcctttgccttaccttctttcttgtacaactcgccaagttgcagaatgccttgttc…	2	4	12
>contig01112	---NA---	tctaagtaatcttccaaaagctagagcagctttaacatctgccaggacttcatcttcatcatccaagtcacccttgtagataagcggatccttggatgatgaagatgaagtactggcatggttgactga	0	0	2
>contig01113	---NA---	gatgattggttaattgaacctatattatggaataaagatgaagataccttagggataacagcgtaatgttattggaga	0	0	0
>contig01114	hypothetical_protein_[Tityus_discrepans]	ataaatagagatagaaaccaacctggctcacaccggtctgaactcagatcatgtaagaatttaatggtcgaacagaccaataaattaagcttctgcacctaataattttcttaatccaacatcgaggtcgcaatctttattatcaataagaac	0	0	0
>contig01115	---NA---	atgcatatatgttttagta	0	0	0
>contig01116	---NA---	ttataataaatcatttaatatattcaatcctttcg	0	0	0
>contig01117	---NA---	tttttttttttttttttttttttttttttttttttttttttttttttttttttttttttttttattaattaatattattcc	0	0	0
>contig01118	---NA---	aaaaaaaaaaaaaaaataaatttgtgaattgttaaggtgaaaaaaaacaaacaacaactttagtttaagttacatgaagttaggaatgtaacttctacaaaaaaatgtttgcagcatactttgttttccaaaaagtccaccaaaattgggatgataaataaatggaacaaggcaatattctttaacaacacattgggtacatgtgatctttattctcctcacaaacttcttactagttgccat	3	2	4
>contig01119	---NA---	cttgccatcaaaatgaccagatgagttaacttgtaaaacttgaagaagaaatttttaaaattttatgaaacaggtgtttca	0	0	0
>contig01120	transcription_initiation_factor_tfiid_subunit_13	cctgcatatttaacttcatcaaaagcttttctagcctttttcaactcttcattcattgttaataggtctttgactcttgcatatttccttgaatcttttcttacaagaaatacaatgtcttccacttgaactcttcctgtgcgaccaacttccatagccttgtgggtcatttctgtaataaattcgattactaaatcctccagtaaatcaacactttctgtgtagggattctggtcatcaccaaaaccatacatcatgcaccttaattcttttgaaaataatcgttttcttcccgaaagggtggatcccaaatgaacatctgtttcctcttcctcaaactgctcaaaagtttcatctagtgtgaccatttcaccagcaatacttggatcaagggaaaga…	1	3	6
>contig01121	26s_proteasome_non-atpase_regulatory_subunit_11-like	cctatatgtcaaaaaagtaagtggaggttaactatgctacacatgcaagtcatccattctcctgtgttaacagaattccagttcatgtaacttgcaaagtgattcatgaggtattttattttacactaaatccaacacacattttatttacattagtgtccagcagaactttcacaaaaactcttccagtccttaaataatacaattaaagtatacaaaacatattaaatgcacaattttgaagaaaacattcaaaggccactcccactttccaaactggaaaacttagcaattagatttagtatgtagcaagaggcagttatttgtacaattaacaatgtcattgaatccacaaatataattcacatggtatgggcaccagttccttaagcagctcgt…	7	9	21
>contig01122	hypothetical_protein_[Thermobia_domestica]	ataaatagagatagaaaccaacctggctcacaccggtctgaactcagatcatgtaagaatttaatggtcgaacagaccaataaattaagcttctgcacctaataattttcttaatccaacatcgaggtcgcaatctttattatcaataagaactctccaataacattacgctgttatccctaaggtatcttcatctttattccataatataggttcaattaaccaatcatcatagttaaataataagaagttatcatatt	1220	550	5060
>contig01123	---NA---	gaatctgtgatttcgttttcggctgcggaagaaatggacttgccgcaaaagaagacgaatggttctaccaaatcagcatatcaaggtaagaaaacatttctaattgatttcagaataataatgtggtaataatttaaataagggttgaac	0	0	2
>contig01124	GJ10693_[Drosophila_virilis]	tggcttctagcaaatgcttggtattctttgctcttatgggcgtgcttctagttactgaagtacggacccaactttgcaaactcaccaacgcaccatgctcgtcaaacacagaatgttgtaccttgtgctgtgcggataacaggtgcggtacgagcatactacaatgcccatgcgactacatcacttgtccggagggtcagacatgtacgaccgaaaccgtgcactgcgttaccgatccttgttttgatgcccccgtctgtaaatgagcgtcttcttttgccagtgcgaagaattactacatgtctgccctctacaagctatgaaaatggacaacgaatacacctgacttcgctcacaatcagtgagcttttgatatctgacgccaaggacgtatccaga…	0	0	26
>contig01125	---NA---	ttttttttttttttttttaattaatattattccttataataaatcatttaatatattcaatcctttcgt	0	0	0
>contig01126	---NA---	naaaaaaaaaaaaaaan	0	0	0
>contig01127	---NA---	gcatgatcttttaccaaaagagaataggaaggatagaaaaggacaagtcaattaagagggcataatttgcacaattacttatgttcaatgacaggactttgaaagatttattttatcatatttagtcaagcagaaagatttgtataagttattctcctgcacagtgcagatgtttctattcaagagaacatcttcctataacattgtgcataagtttttgtggctacttagttcacataagacaactgtacatttcataatcccatgcttttagtctttggtttatgagtcacaagaatataaataaatgaaaaagcttcacttgaacactaagttacatgctaatttcagagttaaaatgattacttgactgcacagggaaaggtgtttctttggaat…	1	3	5
>contig01128	---NA---	aagaaaacaaatgc	0	0	0
>contig01129	---NA---	catcgacttacgtataacccagtaatgtaaaactgatgttagtcaatttctgatatttactttcaagaacaatgctcttgatgtaactaatatatcagttattttcttggcaatctgcttgtgaaactgttcattaatatattgttaaggactatcgcaagctttaccgaatctcatgtatctatcactttagaaggttttcatacatcgacttacgtataataataaaaaacctcttgtttccccagcagttacgggttgaataacgaactagctaggccagtacacagaggaattatatttacgttctttactgttgtagtagtacccc	2	0	26
>contig01130	sterile_alpha_and_tir_motif-containing_protein_1-like	gagactgactagatggcccctctgcctcggccagacacaacaggttatacaaaccatccagtccgtcccatccctggcttctgggaacagtacgtcgtcctcctactagtccaccaactcggctgtataatttaatgcaccgtccacctagcccagccacacaacctcggcgcagctctggaacagccagtgtctctcctgctcgagccttgcctacatgtccccaaaggcctggacgttcacgtagcttggacatcttggtagattctacagcaaacgaacctaatgacaaagcaggagatgaacaacaactagtgagtgagtgtgaacagtaccttagtgcacaagagctgactgcaaagccaacagagcaaaagactgatggactccaggaagaag…	0	0	9
>contig01131	protein_mms22-like	aaaaaaaaatctccatttctatgtacgtgtgtgaaggaatcgtggcttctgattcagctgttcattgacaagcataacagtacatctcatccaaatgaattctggccccatgtaaatactttgtgtacaaggttactacagtcgtcatcaaatgacgttcagagaatggagtgtttaatatgtaacctgtacgatccagtgttgttcagtttttggctt	0	4	0
>contig01132	h+_transporting_atp_synthase_beta_subunit	tgctgaaaccttgggaagaattattaatgtaattggtgaacctattgatgagaggggtccaattaacaccaccaagtttgctgccatccatgcagatgctcctgaattcgttgaaatgagtgtagagcaagaaattctggtgacaggaatcaaagtggtagatttacttgctccttatgccaagggtggtaaaattggcctttttggtggagctggtgtgggcaaaactgtacttatcatggaactgattaacaatgtagccaaggctcatggtggttattcagtatttgctggtgtaggtgaacgaacacgtgaaggaaatgacttgtaccatgaaatgattgagtctggtgtaatttccctcaaggataagacctccaaggtagcgttggtgtacgg…	22	6	154
>contig01133	---NA---	aataaacgcaaacacatattttgatttgtccttccaaacgctgattcttgaaacaatgtttctgctagatctctcatagtttgaggcctttgtaacaatgaagcgttcattttaaagctacccatgattgaatagctttaggaattagatgtgagcccaattacttaagtcattttgttttgttctgttaatacaggaaaattacttcaattaggcaattaagataataggccgtcctt	0	0	3
>contig01134	cd109_antigen	aagggctttctgaggttcatagaacattcgagctcgtcgagatgaatcatagtaatcatatattgtcactggaacaggcttttgtttagctactttatgagtcctgtatgcagaaactgtaggacagaattcttccttaatcattttatcaaaata	0	0	0
>contig01135	---NA---	attgtgaaagtaggaaataattttctggaattttctagtttaaatttggtttgagaaagtcagggtgctgtgaaatggtgaatgtaagagttctatccccgggtcctt	0	0	2
>contig01136	---NA---	ttaaatcatttaatatattcaatcctttcgtactaaaacatatatgcatataaatagagatagaaaccaacctggctcacaccggtctgaactcagatcatgtaagaatttattggtctgttcgaccattaaattaagcttctgcacctaataattttctccaacatcgaggtcgcaatctttattatcaataagaac	2	0	15
>contig01137	---NA---	aaatgtagaaattacaatacgaagggacaggtagcccatctgtgccccaactcatcttcatataaaacttcatttcattttctttccattgaactactggtactcctttctgtactagatggtttctgtacacttctgcactgacaagaaataacattccattgagtgtttgaagtatcctggcactgtaaaatgtctcaatgttattttttgtatttattttctgtttctcttcgtacatttgtgttgaaatcactttgatgagaaactaaaaaaaaagacaaatg	0	1	1
>contig01138	---NA---	aagaactcgttggaaaattaaagatttcgccaattgattttaaaatctgtgctaatattctaccaattctaatcattgtattaatgcttcatttcatttggtgcatcttagtttagatcttttgtggtatcgactttgtattctctttcgtttggagcaattagtaaaacatgatgaattgcaaggtgtttcatatgatattcatgaagaaatgaaacagtatattcagttaatatttgaagaattatttacagttgccatttcaaggtttgaaaagctttcaccaaaggaaatt	0	6	0
>contig01139	---NA---	tccaacttcatttgtatgcgtatcatgccgagaaccaaacggtacaacgccctgtatgttccacacgcactagatttgctttctagcaaatcgtgtctcatgacctaaggatatgtgcatccttttgttaccttgcggtggtaaatagcactgaaaatattttcttataacataatgaagtgtgaattaatctgct	2	0	37
>contig01140	---NA---	ggaacgtaatggagggcgcgagacggactgtcgttctcaaaggctccgctagggcgcggacctgcttccgcttccgcaaaatcccctctctagcgctaggcaaacgcagctagattcaaaccagagcggattgaccgcaattttggtaggtttttgtattattcgtgttggaatttttttgatgttcaatttttagcttttgctgctttttattaaaatatttacatttatttttgggctagactttttgtcgtttttttcattatatcgaacaaaggtatggatctctaacatgaatgtctaaatctataacgtctcgatgaccccgaaacggttcagatacggtgatagacatttcacatcgtgcaaggcaacgtcacaaagaattcattattcgaa…	12	0	343
>contig01141	---NA---	gtattcaatagtccacacattcacaatgaagatggtcggaatattgaaaacaaatgtgatttgttgaaggcaaacagcgctatgtggaatacaggtggcgtccctagtcgaatattgtctcaagagtgcatgagttaagtgggagagttaagtgacattccctcgcgctgactcctagtgctgtactcggtcgtcagaagtccagggaacgaagaggcgttgtgcggagggcgccaaagggacggttcgcgtcag	3	0	7
>contig01142	---NA---	cccaaatgat	0	0	0
>contig01143	---NA---	cgtagagtacactcggccactcagcggagaca	0	0	0
>contig01144	---NA---	cttgccgacaccgggggtgaggtaggggtcccactgttggcggggcgggcggccggcgagcagagcggggcggggcgtgcggggaggggcggggaggggcggggcggaacgggggacgggcgggggcgggggtagggtgggggcgaggcagaaacagaacaggcaccaacaccacacattagttctcgagaacaccaaaggaggcgcttttttctgcgccggacgtcatggcgag	0	0	2
>contig01145	hypothetical_conserved_protein	tcgttcgatgacgagacgcgctccatccgcgcgcagaccaacgcgctcctgcggcgcatccacgcgccgctgccgcgcgtcagcaagccgctgccagtcgtcttcagcacgtaccaggccgaggagacggcgctgccgccgcgcatcacctccgacgcctacatccaccgcatgctgggcgacctgcgcgacgtgcgccgcgatgtgctcaccatggcgcagtacccggagcccgccaaggcatacataggcaagggccacttggcgtgcatcagctacgcgggcgggcggccggtggcgcggcgccgcaagctcttccacgacgacgacctcatcaagaacgaagtgacgctgctctcgcactacgaccgcatgcgccaggcggccaagtcgccccac…	6	0	281
>contig01146	---NA---	tcaacgaccgctccgtcgtg	0	0	0
>contig01147	---NA---	cgtcacggtgtaggaggtgaccgtggggcggctgtagggccggcgagtcgtgtaaaagtcggactcgtacaccatcttggcgagcggagcgggtcggtgcgggtggcgagtgtgctggcggcggctgctactgctgctgctggctctgctgc	0	0	6
>contig01148	---NA---	tgaagtgtcctacacggcgtatacgcccatctacgcgtcggtgcctcgcaaggagcccttcaacagccgcttctacaagcccaagttccagcgcgatccgacggcgaagcgcgcgtcggagcgcgtggcggaggcggtggaggcggcggaggcggcggcgtccggggagacggaccgcaagaaggcggcggagagggcggcggaggagcgcgagcagcgcgagatggcggcgcgggcggaggcggcggcggcggaggccgaggctgcgcgcctcaaggcggagcgcaaggcggccgccgacaagaaggcgcacgaggactttgaggcgaaacgcaaagcggaggaggaggccatccgacaggccgaggaggcgcgcaaggcggaggagcagcgcctgga…	3	1	101
>contig01149	---NA---	tttttttttttttggagagcagaaatgaagcaatcatatttattaaaaacaaacgtttctataaacacattgtaatttttgttacatgtatttatttcgtttattttacaatgtgagcatggttcgacaatctcgatttgggctagttattgtcaagttcggttgtttagagatattagtctctatcgaactgccaataccatataggattatacagcagaggttcgagttaaaatgagataggatcacagaagacaatggtgaaatttgtcaaacgagaacagcccgcacacagcaatgcttaggcctggacttggacttcggcactt	3	0	123
>contig01150	---NA---	tcatttggg	0	0	0
>contig01151	---NA---	agagtacactcggccactcagcggagacacccaaatgatcttgccgacaccgggggtgaggtaggggtcccactgttggcggggcgggcggccggcgagcagagcggggcggggcgtgcggggaggggcggggaggggcggggcggaacgggggacgggcgggggcgggggtagggtgggggcgaggcagaaacagaacaggcaccaacaccacacattagttctcgagaacaccaaaggaggcgcttttttctgcgccggacgtc	0	0	8
>contig01152	---NA---	acgggccagacctaccaccacgcgatcccaaacgtggcgcaccgccgcctcacgcccgtgtccgcccccgtgcactcggccgtgcgcgtgcgcccgtccgtcatcatcgcggccatcgaccgcatcaccacaagctgcgcccgtcgctcgcctaccagccggcggaggacttcc	0	0	3
>contig01153	---NA---	gccgacaccgggggtgaggtaggggtcccactgttggcggggcgggcggccggcgagc	0	0	0
>contig01154	conserved_hypothetical_protein_[Pediculus_humanus_corporis]	aagggccagacctaccaccacgcgatcccaaacgtggcgcaccgccgcctcacgcccgtgtccgcccccgtgcactcggccgtgcgcgtgcgcccgtccgtcatcatcgcggccatcgaccgcattcaccacaagctgcgcccgtcgctcgcctaccagccggcggaggactttc	0	0	18
>contig01155	---NA---	atgaaaaatattttattgggacttctccaacatgaatacaaagtataacaagttccaaagtttccaaaatgtaatattgcgctaactcccctacagcaaattcaattttgttattttgaggtctgctagtcttagaaaatatattttaaatgcagaaaccactcttattatacaagatagacaattctagagatgactatcaacgtcacagcacactccatacacaacagcataacagctgtaaggaaagcatattcggtcttagtatgtacatcatgtgggtcaaaaaacggggtaaaatcacagaattatttacattcaaattaatatgcaactctaggcttcgcattgtaattcaactctgtacagcataatgcacattgaacaaagttctcctta…	2	0	96
>contig01156	---NA---	gcccgcccccccacccacatgcgccctcggcgaggcactgcgcgccacgcccccactccacaacaacatgtggtatcgataatctgaatagaacagaactactggtcgaagtgattcgagctcgaatatcgattggtatcggtactctaaatttgctgctaatatcaatcaatacaggtcaatgccaatcaatattgattaaaaactgaacgtcatttacatttaaaatattttcaacaactttttaaaataaaatatcttgctaagagtcacataatgccttatgtttaacctactttatagtggaaagaaattagaaagacggaagataatgtttatccagtgtttgtttatacttctactgaagttctgatgtcgagattatcgatccactaatat…	0	0	20
>contig01157	---NA---	gccgcccccgcgacccgcccaccccccacccacatgcgccctcggcgaggcactgcgcgccacgcccccactccacaacaacatgtggtatcgataatctgaacagaacagaactactggtcgaagtgattcgagctcgaatatcgattgatatcggtactctgaatttgctgctaatatcaatcaatacaggtcaatgccaatcaatattgattaaaaactggacgtcatttacatttaaaatatttccaacaactttttaaaataaaatctcttgctaagagtcacattttctatcataatgccttatgtttaaaacctactttcgtggaaagaaattagaaagacaaaagatagtgtttatccagtgtttgtttatacttctactgaagttctgat…	2	0	28
>contig01158	---NA---	tatagtctacatccaaaggtggacctaaggca	0	0	0
>contig01159	---NA---	gccgccactgtaccaacagctgccactcgccgctctgagataattgactagtaaaaaatgtttccgttggttgcaatttgtcccggcacttttcccaacccattatagtctacataagaagattaacctaaggcattatagtctacatccgaaggtgaacccaggctc	7	0	84
>contig01160	---NA---	tatagtctacatccaaaggtggacctaaggca	0	0	0
>contig01161	troponin_invertebrate	ggccagacctaccaccacgcgatcccaaacgtggcgcaccgccgcctcacgcccgtgtccaccccagtcaagctccctgagcttccgcatcaagcccctggaaattgagggcctgagtgttgataagctgcgtaacaaggctactgaactgtgggaagccattgtaaaactggaaacccctccattggtcttcttgcctgtcccctgggacattgtacctcctttgattgccttgggctccatatgctccatcccaatcgtaaccatgtctgacatctggtcctccacgtggccttctattgccagtctgttcatcctga	0	0	2
>contig01162	---NA---	gggacggttcgcgtcggcgg	0	0	0
>contig01163	---NA---	ctagatttgctttctagcagatcgtgtcacatgacctaaggatatgtgcatccttttgttaccttgcggtggtaaatagcactgaaaatattttcttataacataatgacgtgtgaattaatctgctgtattcaatagtccatacattcacaatgaagatggtcggaatagtgaaaacagatgtgatttgccgatttgttgaaggcaaacagcgctatgtggaatacaggtggcgcccctagtcgaatagagtgcatgagttaagtgagagagttaagtgacattccctcgcgctgactcttagtgctgtactcggtcgtcagaagtccagggaacgaagttgtgcggagggcgccaaa	0	0	12
>contig01164	---NA---	tttggcgccctccgcacaa	0	0	0
>contig01165	---NA---	tggaggggcgggggcagggtggcgagggcggggcgagggtctggcaagccggggctgggagcttccggctgcgagaccgctcgcaccgcccacgcctccgcgcgccatatgacagtagcagctctgcaataga	0	0	1
>contig01166	---NA---	cggaatagtgacaacagatgtgatttgcagatttgttgaaggcaaacagcgctatgtggaatacaggtggcgtccctagtcgaatattgtctcaagagtgcatgagttaagtgggagagttaagtgacattccctcgcgctgactcctagtgctgtactcggtcgtcagaagtccagggaacgaagaggcgttgtgcggagggcgccaaagggacggttcgcgtcggcggcggaggggcgggggcagggaggtgagggcggagcgagggtctggcaagccggggctgggagcttccggctgcgagactgctcgcaccgcccacgcctccgcgcgccatatgacagtagcagctctgcagta	0	0	6
>contig01167	---NA---	gctgtattcaatagtccacacattcacaatgaagatggtcggaatagtgacaacagatgtgatttgcagatttgttgaaggcaaacagcgctatgtggaatacaggtggcgcccctagtcgaatagagtgcatgagttaagtgggagagttaagtgacattccctcgcgctgactcctagtgctgtactcggtcgtcagaagtccagggaacggaggcgttgtgcggagggcgccaaagggacggttcgcgtcggtggaggggcgggggcagggaggcgagggcggagcgagggtctggcaagccggggctgggagcttccagctgcgagactgctcgcaccgcccacgcctctgcgcgccatatgacagtagcagctctgcagtagg	0	0	17
>contig01168	predicted_protein_[Nematostella_vectensis]	gctaccgccacttcagctaccgcgtttagaccccgcccctctcccacgccgtgccctagcgccctcactcacccttgacctagattagaccgttgagctcccctttcgatgtaacctctaattattcacctgtgcatgtagactgtagtgccttgggttcacttttggatgtagactatagcacctcaagttcacctttggatgtagactataatgccttaggtttacctttggatgtagactatagtgccttaggttc	0	0	5
>contig01169	---NA---	acctttggatgtagactataatgccttaggtccacctttggatgtagactataa	0	0	0
>contig01170	---NA---	atcgtcgagtccctccgcttgcagcagagccagcagcagcagtagcagccgccgccagcacactcgccacccgcaccgacccgctccgctcgccaagatggtgtacgagtccgacttctacacgactcgccggccctacagccgccccacggtcacctcctacaccgtgacga	1	0	12
>contig01171	---NA---	ggcgggaggtggactggagcaagcacccgtcggtggcgcgccccagccaggtgacgctgcccttcctggcgttcgcgcgccgccccgcgccgcaccacgaggaggtgcgccgccgcgagctgcactccgccgccccgcgctcccggctcgtcttcgaggtgccgcgccgcccggacttccgctacgcctactagacgccgccacgcccactctttctctctctttctctctctctttctctctcactctttccctatctctctctccctatctctctctccctatctctctctttctccctatctctctctctt	1	0	13
>contig01172	---NA---	gtgactataatgccttaggtcacctttggatgtagactataatgccttaggtccacctttgcatgtagactgtagtgccttaggttcacctttggatgtagactataatgccttaggtccacctttggatgtagactataatgccttaggtcc	0	0	9
>contig01173	---NA---	gttcacctttggatgtagactataatgccttaggtttatccttggatgtagactataa	0	0	0
>contig01174	---NA---	ctaaggcac	0	0	0
>contig01175	fau_protein	gtgagatgctatagtctacatccaaaagtgaacccaaggcactacagtctacatgcacaggtgaataattagaggttacatcaaaaggggagctcaacggtctaatctagggcaagggtgagtgagggcgctagggcacggcgtgggagagggggcgggggtctaaacgcggtagctgaagtggcggtagctggtgccgtgcggcaggcggccggacgcggtggaggagtaggaggagtggtagccgccggggtagcccgacgagcgctcagagcgctcggtggagtaggagtagttgccgggcccgccgcccgccgaacggctcactcgctcgctgctgctcgagtaggagcgcgtgggcgggccgccgctgcccgagctctgcacctcgctggcgta…	5	1	67
>contig01176	---NA---	tccaacttcatttgtatgcgtatcatgccgagaaccaaacggtacaacgccctgtatgctccacatgcactagatttgccttctagcagatcgtgtctcatgacctaaggatatgtgcatccttttgttaccttgcggtggtaaatagcattgaatatattttcttataacataatgaagtgtgaattaatctgat	0	0	23
>contig01177	---NA---	ccaacttcatttgtatgcgtatcatgccgagaaccaaacggtacaacgccctgtatgctccacacgca	0	0	0
>contig01178	---NA---	cgcctcttcgttccctggacttctgacgaccgagtacagtactaagagtcagcgcgagggaatgtcacttaactctcccacttaactcatgcactcttgagacaatattcgactagggacgccacctgtattccacaa	0	0	0
>contig01179	---NA---	cttcgttccctggacttctgacggaccgcgtacagcactaggagtcagcgcgagggaatgtcacttaactctcccacttaactcatgcaatcttgagacaatatacggttagggacgccacgtgtattccacatagcgctgtttgctttcaacaaatcggcaaatcacatctgttttcactattccgaccatcttcattgtgaatgtgtggactattgaatacagcagattaattcacacttcattatgttataagaaaatatagtcaatgctatttaccaccgcaaggtaacaaaaggatgatccttacgtcataagacacgatttgctagaaagcaaatctaa	0	0	15
>contig01180	cytochrome_c_oxidase_subunit_va	tcgttcggaatagaatatctttccctctacgactgttggatggtgttgcatgaagctcggatttagttgtgcgaggcgattatctgagaaattaagaagttcctggtgaattgaggacgggatataatatttggacggacgttctaagcagataaaatgtttcgctcggcggtttgtcgtatcaataccgttgttaaaggaattacaatacagtctgctgcacggcctttaacagcttctcagcgatgcatgtcgaagcattccacagaaactgatcaagaatttgatcaacgttacgaaacttttttcaaccgaccagatattgatggatgggaggtgaggaaggcaatgaatgatctttgtggaatggatcttgtgcccgaacccaaaatcattaac…	15	17	69
>contig01181	---NA---	aaagggaaaggacgcttttattagatcaaagccaatcggccgg	0	0	0
>contig01182	---NA---	cagggcccggcggtcggcgcgtcttcctcggcgtaggcgctttcggccgtcggttttcggcttgccggtggggccttgcccggtcctgtattccggcttccgtcacagctacgcgcggccctctgcacatgcacgaccctatgcgcgaccctttttcgtcgttcttcgcctttcccgggtacgctcggcatccggcgatgaacgcgaaagcccccggcgctcctcgcgagcgtcggcggggcgcacggcctcacggggcgagagcgagaggagagaaagagcgagcgggcgcggttcgaacgggccgccgctttcgggcggcggcttgcgggcgcggagagcctgg	2	4	7
>contig01183	---NA---	ctccctggttgatcctgccagtagtgatat	0	0	0
>contig01184	cytochrome_c_oxidase_subunit_iii	cttttcattattaatggaccaaaatacacgacaacagatgagaaaaaaattcctcttttcaatacattccatgtcaacacatcaaaatcacccatttcatttagttaatattagtccatgacccattacaggtgctattggagctataacaatagcagcaggtttaattagaatatttcatcaatataaatttattattattacagtagggtttataattacattattaaccataattcaatgatgacgtgatattacacgagaaggaacttatcaaggaatacacacatctgttgtaaattttggattacgatgaggaataattttatttatcgtatcagaagtattcttctttatttcctttttttgagcattttttcatagaagattagctccttc…	59	2	219
>contig01185	cytochrome_c_oxidase_subunit_iii	aataatagttaatagcaacccttgagtggtttgtctataattattttctattaatctatgatgggctcatgttactgtaattcctgatgcaagaagaatagctgtatttaataatggaatttgtataggattgaatggtttga	8	7	40
>contig01186	sex-determining_protein_fem-1	gacatataatattccatttctcatctaatcaccatttcgggtttgaatcagcttccattgctcttttccacaattcaagtgctccaatcatatctcgctttttgtcaacatatgttgcaccaagaagttctaaagcatcaattctttcaacccttgtaaccaaattgggtagtttgattagatagtcaactatatgtgtatgtcctgtcacactagcagctaaaagtggagtcattccatatgaatccacatccatatctgctccatgctcaatcaaaagtttcagaatttctaagcttcctgattcagcacagtcatgcagggctgtgtttcctttcacactcttgcggttaacatttgcatctaaatttaaaagaaatttggcaatccgatagtgtc…	1	4	8
>contig01187	---NA---	atttctttcagtttgtttaatac	0	0	0
>contig01188	---NA---	gacacccgac	0	0	0
>contig01189	hypothetical_protein_Bm1_17870_[Brugia_malayi]	tcaggctccctctccggaatcgaaccctgattccccgtcacccgttacaaccatggtaggcgcaaaacctaccatcgtcagttgataaggcagacatttgaaggacacgtcgccggtgcggagaccgtgcgatcag	5	3	4
>contig01190	chk1_checkpoint-like_protein	gggtgagatcggggtccgccttccacggggccgcaacgcccccgagaaccaggcccggctgcgattgctcaccgccggagcccggcccgagagcgcctgccgccgcggtcggctcgcgcccaccggcaggacgccccgcacgcatgccggttcaccgctcgtcggtgtccaactggcatgcgtgcggggcacaggtcaaactacgagctttttaaccgcagcaattttaatatacgctattagagctggaattaccgcggctgctggcaccagactggccctctaatgggtaatcgttaagagatttaaaatgttctcattccgattacggggcctcggatgagtcccgtatcgttatttttcgtcactacctccccgtgccgggagtgggtaatttgc…	190	82	210
>contig01191	---NA---	cccaaggttatccagagtcaccaaaacggaacgaccgggcgag	0	0	0
>contig01192	---NA---	aaggttatccagagtcaccaaaacggaacgaccgggcgag	0	0	0
>contig01193	---NA---	tatgatttgattttttcaccggaattttctgcacatgaaaagtcctggattcagaaaatagcttcaggtcttgctttaaaaataactaagtatgatgtctccatgaaagagtatatggtaataaacaaaaagctatcaagtacggaattggcaaaggcaatattgacaagtggtggcaatgtatctgctgattcagttcaacttggaaatatatttctcctttgagacagtttcctgaaggacaaggaatgcgaggcaacactcgcacaaacatatcaagc	1	0	1
>contig01194	---NA---	ggggc	0	0	0
>contig01195	---NA---	ttttcagttaattgaaagatcagctcatggatgtcgtattcctttcaaatttgaatacggcaatgtggagaaatgtggcacggtttgtaggctgtttattaacaatgttttggttgcatcaagcattgaagtcaccaaaaaaagagctcgggacgtgacaattagcaagagtttattgaaacttaaggatgtatgctatacactgaagactcaaattaaagtggttgatggctctattcatacaattaaatgtttgaagaaaccaaataaaacgatctgttggatgtggcaaggattcagaaaagcacattgtgtgtgtttcaaaggaagttgattggccttcattaggtgtggaaaatggtgttaaagctctttcgcttgttacattcaaagacaaag…	2	2	1
>contig01196	cytochrome_oxidase_subunit_partial	tctacctcatcaataaattgaaatatataagaataatcatacaatatctacaaagtgtcagtatcatgctgctgcttcaaacccgaaatggtgattagatgagaaatggaatattatatgtcgtattaaacaaactgaaagaaat	5	0	13
>contig01197	nadh_dehydrogenase_subunit_3	tatttatttagtatatatagtatatttgacttccaatcaaaaggattgatcttcaaaataaataatcttaattatttccatcattattagtttcactttaattttatctattatcttaatattcttatcattaactttatctaaaaaaagacttttagatcgagaaaaaatttccccctttgaatgtggatttgatccaaaaagatcggctcgtcttcccttttctctacgattctttttaattgcagtaattttcttaatttttgatgtggaaattgctttaattatacctgctataatcattcaaatatcctccaatccattatattgaattttcacattaatattttttattctaattttacttcttggattatatcatgaatgaaatcaaggagc…	12	5	45
>contig01198	---NA---	acactacttacgttttttttgtttttttttttntttttttttttgttttttttttttttattctacctcatcaataaattgaaatatataagaataatcatacaatatctacaaagcagcagcatgatactgacactttgtagatattgtatgattta	2	0	0
>contig01199	---NA---	attgcagattcagtttacggatcatccttttttatagctacgggatttcatggattacacgttattattggtacaac	0	0	0
>contig01200	---NA---	gtttgcttaaacactcttacacaataagaaatatatatatggcaattttggattgaaactgataattatacactaatcgtttactgtaactgagtatggagtaatgtagtgtcttcaggtacacaagtttttgttatttcacaattccacaaatctttctgttcttccagcaagtgaaaatatgtggaagaaattgcacatccattcaaactcactctaacaaatgaaactaaatgtactgttgtattgttatgactgatatacaaaacaatatagaacatactctacatacaactaattaatgaattcatactacaatgcacataaaaggaaatactcaagaattcttaccctccctttggagaaatatttctaatgtgtatactactttttagagcc…	2	2	8
>contig01201	---NA---	tcaatatcctttattcatgtcccgaagtacatgtacactgtgcacaaaaatcattcacatccactgctactctcagggattaagtctaaaaattaaatttagtaatgaaataatacatctattctagaaagtttacgaaatggctaagtaatgaagttggagaaaatgcaagaagcacaagtcaaaaacaataagataaaaaccagcattcaaatatgtatagttgatcaaatgtttaattgaaatattcatatttgcaaaaccatttgtactgaattgatttccctgtattaaaactgtttgaaggtcagaatgtgcaaggaaataccaactataattcattctaatactatttcttacacattcaggaattcataacttcttggacttttcacatct…	2	2	6
>contig01202	---NA---	agatttcactattctacaagcatatgaatatatcgaagccccattcacc	0	0	0
>contig01203	---NA---	aaaataattatagacaaaccactcaagggttgctattaactattattctaggagtatatttcactattctacaagcatatgaatatatcgaa	0	0	0
>contig01204	---NA---	ctattaat	0	0	0
>contig01205	low_quality_protein:_tuberin-like	ctattaatctatgatgggctcatgttactgtaattcctgatcaagataccaaggagttgcgatttagcccttacattgcagcagatcgaaagcagggtgataaaactggagggactgcttctcccccgcccatgagtccagctccgactccctatccaccttgcatcgttacttacatgtctttaacacacgcttgcaaggccgtgataagttgtctcaaacaagaaaaagactggaaagttctgcacttgattcttcatgaagttccttatgtcatgcaaaacaaagctttaatattgtccaagcatggaaatgatgttgatttactagccagtgcgttaatggcaatggtcagtgacaagtcattgagtctccctgacaatcttcgcaacactcctt…	0	1	5
>contig01206	hypothetical_accessory_gland_protein	cttggtctgatcgatgcgcttctgctcaagagacacgaacaggtagggagtggggtcggggtcctccccttcctgtttcacaaccttcggcatgctgatgcgtgattccaattctgtggggagtgcaggatatggcagtggcatttccagcgccaacacggaagaaggtagcatttccaacgccttcagtaatggatatggatatggaagtaatattgccaatgcccttggtctagggctctatggaatgaatattgccaatgcaaacgccgttgtggggg	2	0	0
>contig01207	---NA---	ggtgaatggggc	0	0	0
>contig01208	---NA---	tcaggctccctctccggaatcgaaccctg	0	0	0
>contig01209	---NA---	attccccgtcacccgttacaaccatggtaggcgcaaaaacctaccatcgtcagttgcatccgttcctttttatgagacagtcttgattcgtttacataaaaatgaacaagaaactttggaacaaaatgtcagcctcacagtgtgaatattatacatatcacatcacgtatgcacaatgcatgcatatatttcaatattcattatagaaatatgtatattaaatatt	0	0	0
>contig01210	---NA---	cttccatgtccgttctgctaaagacatttttaggttcagattacacaacaagcaatactcaatttcctcatttacttttgttttcttacagatcacaaaagttcacagcataatgcaatctaatttttttccagttgcaattctgagactaagtaatactttataactaagcacaacccagctctcccttaagaagttcaaactagaaacttaaaatacattgctgctgataaggcacttttacagcccatagaagcttatgaggcaaccatggcccagagcactttctcatttacctttaagtttttaaatcaaatctgatgagatacccacataacattctttttatttgtacaattcacagttttcttgtaattgaagatttcaataaattgccta…	2	2	4
>contig01211	---NA---	ccttagttgttcttgtgtagataacttgcgcatgatgcttgacaacctgcttaattgcacctttttgccaaaagttcatcaagggccttccttgctaatgaag	1	0	0
>contig01212	---NA---	ttaaataattactgtctcgtgatgatgacttgaattttacttttgagtcaaaaggctcaaatgataataggggacgagaagaccctatagatcttgataacat	0	0	0
>contig01213	---NA---	aaatcggttatggttccttggacctaaaattttacttggataactgtggtaattctagagctaatacatgcatttcagtcgtgacccg	0	0	0
>contig01214	---NA---	aaatcggttatggttccttggacctaaaattttacttggataactgtggtaattctagagctaatacatgcatttcagtcgtgacccg	0	0	0
>contig01215	---NA---	ctaggagtatatttcactattctacaagcatatgaatatatcgaagccccattcacc	0	0	0
>contig01216	---NA---	gcttgtcttaaagattaagccatgcatgcctcagtacaaactgttgtagagtgaaaccgcgaatggctcatt	0	0	0
>contig01217	---NA---	gcttgtcttaaagattaagccatgcatgcctcagtacaaactgttgtagagtgaaaccgcgaatggctcatt	0	0	0
>contig01218	---NA---	ttttttttttttttttttttttttttttttttttttttttntttttttttttttttatccgctaggaggttaagtttattctagttggtctggtacagcatcgttctttgtaagggcttcatctccgaaggcaacccgcccgcgctcacgaagatctcttgacgacgtgcgtcgtcggcgacttcctcaggcgacatgtggcagctggaggcgccaaagagcgcagtggccgcgacgggcgacggctgggcggggcctcaggatgccttcgcgacacctggtgattctaatagttatcttctcattttttcttggatagtatcattttctgcaggaagaatggtgttgacaggcgaaatgcccgtacacaacccagcatggacgagtacagccacaacc…	0	314	1
>contig01219	---NA---	atactggaacaaa	0	0	0
>contig01220	---NA---	tttag	0	0	0
>contig01221	---NA---	cgccggcaagaagagtggtgctggcaagtgtagtttccgtagataatccagcac	0	0	0
>contig01222	---NA---	gggcggcagctaccacagcatcccccacacatggcgaatatttacttttcctccaagatgttaccagcggactgaacagtgatgttggcaagtatagttaccgtagatacctacacaaggtcgttttctgcaggtacagttttcttcgccgcacatcgccaactgcctgacaattcactgttctttaagtttgaatttt	0	23	0
>contig01223	---NA---	gccattttttccatttttgtgtcttttgggagcatcgcgaggctgcgagacctcactcgtcccgggctggcgccccactgcgtggtgggcgtggtcagtgggtggcgtgggcgtggccagccgcgcgtggcctcgcgaggggcggcgcagcgcctcggtaggtcacctcacggggaggcccgcgcgcggccgagagcggtcagtggcgaggggaaacgggctgtgc	0	501	1
>contig01224	---NA---	gcccgtcacgtcagttgaatctcttgtccggagagggcgtccgccagcagggagaagctggtgcacacccagaagttggcgcacttgctaggcgacgtttggcccatctcgcctcagtgtttttgcacgttctttggattgggtctggaaatgtccccgaggacgctggtccggtgtcagcgtgcgtcctgggggcgggtctcggccgctaactccagctctttttcccgtttttatactttgtggggagctgcgctgcctcgttgggcctcatggtgggcggctggcgcgggggcgcggggccgggccgccggcgtgggagcg	0	565	2
>contig01225	---NA---	cacacacacacacacacaca	0	0	0
>contig01226	---NA---	aaggggtggggccgcgaggtgggcggcggccgcgccggcggagggtgcggcgctcagcggaccagctccgagcgcgcgacgaggacgctgtaggcggggcaggcggcgtcggcggctctcagcagcagcgaccgcagcagcagttgcagcagcccgtcacacaggccaccacctgcccgtccaacccccggcctgcc	0	344	1
>contig01227	---NA---	tttggggtcaatgaactgaaggaaaactttatctcatgcatcccatgcatcccaaacaatccatgaatgaactgccatggctttaagggctgagcaagctgccttgaacagcgccggcggcgacgatgacgtcgcgggacgcctccgcaacgcagaggtgcccccc	0	175	0
>contig01228	---NA---	tgtgccttggcacagcatggtggtcaagcaggaactgctttgaccttaggtgtttaggattttgcccacgtcacaaacgtggacaactctcaaaagagggctgagtgaccctgttgttagcccacgtgggtggctttcgttggatgttctgtgagatgatgagtgggctagccggcggcgaagaccgtgggtcgacctgtagatgaagtaggtcgggcacgtccgcactctgggcgattcggagctggactggctgtttacccgcttcctcggcaacccataaccgt	0	347	1
>contig01229	---NA---	tgtgtgtgtgtgtgtg	0	0	0
>contig01230	---NA---	tgtgtgtgtgtgtg	0	0	0
>contig01231	---NA---	tgttccagtattttag	0	0	0
>contig01232	---NA---	gcaattttttttcaaaaattttaccgacgacaagaggaatggtgttgacaagcccagtggccgtatgtacagaagcac	0	0	0
>contig01233	---NA---	aaatcaacaggaaatatgaagaataaacattttactttataata	0	0	0
>contig01234	---NA---	catttaacgtacggagagcctctgtggacgcaactgaagcagcatggatctccgtcctgcaccatgactgttttttgttttata	0	0	0
>contig01235	---NA---	gaaa	0	0	0
>contig01236	---NA---	aagggtttataattaattcgttacatctacaccggtgattctaataaatttaaagttcgaacttataataagattttaccgactgtgga	0	0	0
>contig01237	---NA---	aaaataaatcgacaccagtaaatttctaactcaagcaatggcctggcagcacatctagtaagaacaaatgggctctttcattggcacctgatccacgtcttttgatctcccatgcacgatcgttccttgactccctcttctcagccggccgcatgcatctcctgcccagatggtgtgccggaggaagaaaatgaaggaaataagttattcatcgaaggttgacgtggacgttgcctctcgaggtatgagagctcgctacaacatttcgattcagtctaattaacagtatagatcgagcagcagtatgcacggagcgcttgttctcctacaacgtcatttcgatgagcattgcagccatgccgtaaaatattctgttcaatgcagtccattacattcaat…	0	59	0
>contig01238	---NA---	gcccgtcacgtcagttgaatct	0	0	0
>contig01239	---NA---	ctggaggtggcgcccgcgatgaagcggaagctggaggagatcgtgtcgatggtgatgaagtcctcgggcgcctccaaggtgggtgagacgctaaacgcggcgctgatgcggctcggagtgcaagtcaaggccaagcggacgtccattccgtcgtcgtccaatcagtcgtcccggacgtctctttcgtccaagacgtcgtcgcagccgcaaccttccaaacctcgccgaatagcgtactcgacgcctgtggaccaaaggccggaaactgacgggacgagcaagcgtgtgaaaaattcgaggaaggcaagcgacacaagggcgaaattttcgcacttatccaacaacttttcaacgaaggcagtggcgcaaagcctcaaaactttgcataacgatgcggca…	0	22	0
>contig01240	---NA---	gcgatctctcagtcgcgaatggcctggcagtccgcgcgcactgctcgacgtttcagctccatctttctccgcatgtttgtctcgtttcttcttggaattt	0	10	0
>contig01241	---NA---	gttcggtacaatcagacgcacattgtcagcacacatcttcttctcgaagtagcccgcggtcctggagtccgagtgcttcctggcgaccggcaccgccttggtcgcccacagcacgtcgcgcatcgcacgccgccccttggccttggcgcgcggcgcgtccgccgcctcctccggagggttctcccagtccacctgtggagttcccagggcgcttgcagagacagcagccgtgtcctgactgcttgagttgttgaggcgatgtcgccgttgcttcttgctcgggctacgctttcgatgctcatctttggtcgccgatctcttgtctccctttgctgcaatcctgtacccattgccatttcccgcaaaagctgccgtcttcgtccctgcagttgttcggga…	0	39	0
>contig01242	---NA---	gcaattttttttcaaaaattttaccgacgacaagaggaatggtgttgacaagcccagtggccgtatgtacagaagcactattataaagtaaaatgtttattcttcatatttcctgttgattt	0	13	0
>contig01243	---NA---	ggggggcacccaaa	0	0	0
>contig01244	tubulin_alpha-8_chain-_partial	gaattccaagaagaaacgagctctggccaaagttcagcgagccgtctgcatgttagcgaacacaaccgcaattgcagaggcgtgggcacgattggatcacaaatttgatttgatgtatgccaagcgtgctttcgtacattggtatgtgggcgagggcatggaggaaggagagttctctgaggcccgcgaggatttggc	0	3	0
>contig01245	---NA---	gcgaaggctgcccgggcacgcccacccccgagcgcgcgccgcccgcagccgggcgggccgcccacggcgcccacggcctgccctttcgccggtgagcaccatcgaggcagcggggcacgtgggtgggtgctgagtggcgctgccctggtcgcggaggccccgcgcgccagcggatggactcgcggagggcggcgcgcggcgtggccatggaacggcccctgcagcctatcgtctcggccaactcggatgcgtccagcgactcgagcgagggggagttcacatctgtcttcaagaagctggacctgaagagtctgcccgagctgtgcggagacgcagaggcgtccatgcgccataaactgcaacagcagctgcagaaactgcaccaccagcagctgcagc…	0	18	0
>contig01246	---NA---	ccgacatatcagcatttttaatcacagctttgcggtcagacattttgttcgaccttttgatccacaacgatgtaagtagttcttatcaacggtctttatcgcttgtcttttgtagttcacttaaacactacctaaaattgttcatgaaaatgaggataaagaggctacgaaaatttagataaacggctggctacgacaaattgtttat	0	15	0
>contig01247	---NA---	ggagagcctctgtggacgcaactgaagcagcatggatctccgtcctgcaccatgactgttttttgttttatatttctccacagtcggtaaaatcttattataagttcgaactttaaatttattagaatcaccggtgtagatgtaacgaattaattataaacccttataaaccctgcaagagtttcttttctataattatcaaatatatctgggacaagcctcgtccctgccgtgatggctgacgtttcagctaacacgtcagagacgcg	0	47	1
>contig01248	---NA---	tttcccaatatttcttatacacataaaaatataatttatacagattaatagtaattagaataacatgtgtactcttcagcgtttgcattttagttaaacaatacaataaaatgttacaaatacacaactttaagtcatagacaatctaaagatccctacacatcattgaacgcccttgaggctaaaaagttaccaaaaacgtgaaatttatttaaaaggaaagtgaaacactatcttttttctaaaactctgtatattattctcacttatatacctgtttcccggtaaccagtgctcatatttccaattgcactgaagccaccataattataaattaaatgtttctgacaaaggcgacaatgaatataaggaatatcctgtcatggaaacgag	0	12	0
>contig01249	cyclin_a	gcggcaataaacatagcagctgttcccacaagctgcaattttgctctaagcacagacatgtaactaagaaagcgatcaatataagacacagccaaataaagcgtctctgtttgcagcttgtactcctcgcccacttccaccagccagtccacgagaatgctgcgcatactggccgtcacatctggctgttgcctcatataatttgcttttgcccgactccgtttctcagcatggcgtaaatacttgtaaatgtcttcaaagtattctgaaaatcccatgaacttattccaagttttattttcagaatccttaattggcttcttaaggtctgatgatttgtcaactgccataggagactgaagtggtgtgtcattgcaaaggagttcaacttgcaatggt…	0	20	0
>contig01250	---NA---	gtaatatggcaataatatttcttaggacatgctcctggtggctcaattacaatgtataatttagaatgccaattacactgtaatcatatagcactgtttagggttgtgagtaagacgtgatttggtgttataaacttgcaatttgttccacaagtttgttttccttctctgcaatatgactctgaaaacataatttggtacatgctatctgcagtttgtattgtgagattcaaatgtgtgttgaagtgtaccattggcctaaaagatgtggtatatttaagtaatattgttgacataagaataatgagttaatatctttcagtgc	3	2	1
>contig01251	---NA---	agaaaactgtacctgcagaaaacgaccttgtgtaggtatctacggtaactatacttgccaacatcactgttcagtccgctggtaacatcttggaggaaaagtaaatattcgccatgtgtgggggatgctgtggtagctgccgcccttattaaacggccgctattttag	0	0	0
>contig01252	---NA---	tgaaagttaactttgttgatgtggttaccgtgtagataaattaagagttgaacgttcgcaagaacctgacttcatgcggaaaaagagaaatattttatacagtttgcaaaaatgtataattttggaaaagctaacagttgtaaaa	0	4	0
>contig01253	---NA---	t	0	0	0
>contig01254	---NA---	t	0	0	0
>contig01255	---NA---	aacagtctattcttcagcaagtgcaccagtgtctgtagcagggggtgcagattcattagtagcaacagcatcagtttctgcaagtagtgacaacaagaagttcttccatagtcagcagaatcttcagttgtcaacagtcagctcacatctttgggaagttgttcatctgtgcatgtcaacagttcaacagatagaacccagtcttcagggagaggagagcttattaatgaaaacaatatctc	0	7	0
>contig01256	e3_ubiquitin-protein_ligase_siah1-like	catgcaaatgttaaacaatagtgagagccacaccagtgattcacaagcatcaacagaattgagtgctgtgtcagcaaatccctctgatcataagcaccacttgaattggttccgcaacccatggcatgcccagaccagagattgctcatcttcagtaacagccataggtacaacagctgaaaatcaaccttctgaggaagcgtcagatgtcagtcagcccaatgatcaatataacagtgaagaagattttactctacttcatatgccaagttcacttttggaacgacacattagatttgatatgactccttctgtctctgagaatgctaccgagtccattgatatctctgacacagaggctccaacagaatatcaaagcacagttgaagatcaaaatga…	0	35	0
>contig01257	---NA---	gaggagttatgcataaccatacgaagagttcttactatccagtggggttccagtacgaaagcaggaacaggaattatatgccagttggtcctggaggactctgggcttacaagtactaacgacggaatacacgatttgtcatgttttttatactgaaacggcgcaaaagcgatgctgcaagcagagaagatggtctttaacatctctggctgatttgaaaatgcatctcttaccatcataaaaaatgaaaaataatgtaaaattaaaataaaattttgaaacctggctactctgcgaaggagctattggtgcttttttc	0	245	0
>contig01258	---NA---	gaaaaaagcaccaatagctccttcgcagagtagccatggagcgagtcaata	0	0	0
>contig01259	---NA---	ggtttatctatgacgcccgaagctcgccttacttggttccttatcttaaagcaactttggacgctgcattttatacgaaagttgcga	0	0	0
>contig01260	---NA---	aaatgtcgaggacagagttacacaaacatgttcacttctta	0	0	0
>contig01261	---NA---	caaaaagtttctcgaatcaagtaaatgatcaatttatttccccatatggacaagttgaaaatgtatagaag	0	0	0
>contig01262	---NA---	ccaatactccttggagaaggttggtgctatacatgctagaaagtcacaagaatccgtgtgccattcttgtgtttt	0	0	0
>contig01263	---NA---	caaaaatattgttttatttattttaatcatgggttgctgctgcacaggctgttgttcgtgctcgtgctcttgctgtggatccgtcggtatctgttgcccaagatttcgctacaagaaaaggaacgcttattacatggta	0	4	0
>contig01264	---NA---	cgtag	0	0	0
>contig01265	---NA---	ttggaaagtctattgggattgttttttcttcaataatca	0	0	0
>contig01266	---NA---	cgcttttgattctgcgtttagcttgacgacagttggaattctaaagttagcttttaaaagaacatgttgtaattgcataggcagatggttaattggttgatgtgctcttt	0	22	0
>contig01267	---NA---	cccttcaactattgcttgcatg	0	0	0
>contig01268	---NA---	ccttcataattgtctggaggctggtgaagagatattcttcgtcaaaatgtttagtaaactgaaacggcttagttaggtcactttatattattcatgcctcattcttaaaagaacgatctaaaaaccaggaaatcatcaatcctgggttaaagatttagtgctttgtaatgaaggacatcatttcgagaataccacttagtaatactcgaaatatttagttattttttgatgaagtggtctgtcatgaagtgaccgaacagagattgtaatgcatgtagggggcct	0	115	0
>contig01269	---NA---	ctacacaaatatattgttttatttattttaatcatgggttgctgctgcacgggttgttgttcgtgctcgtgctcttgctgtggatccgtcggtatctgttgcccaagatttcgctacaagaaaaggaacgcttattacatggtg	0	20	0
>contig01270	---NA---	tagaattggaaaataa	0	0	0
>contig01271	---NA---	taagaagtgaacatgcttgtgtaactctgtcctcgacattt	0	0	0
>contig01272	---NA---	tgaataatataaagtgacctataactaagccgtttcagtttactaaacattttgacgaagaatatctcttcaccagcctccagacaattatgaaggcatgcaagcaatagttgaagggaaagagcacatcaaccaattaaccatctgcctatacaattaaaacatgttctttttaaaaaggctaacctttataattccaactgtcgtcaagctaaacgcacaatcaaaagcgtgattattgaagaaaaaacaatcccagtagactttccaactaca	0	159	0
>contig01273	---NA---	taaaagctaacttaagaattccaactgtcgtcaagctaaacgcataatcaaaagcgtgattattgaagaaaaaacaatcccagtagactttccaactacacaaaaatattgttttatttattttaatcatgggttgctgctgcacggggtgttgttcgtgctcctgctcttgctgtggatccgtcggtatctgttgcccaagatttcgctacaagaaaaggaacgcttattacatggtgccaatactccttggagaaggttggtgctatacatgctagaaagtaa	0	145	2
>contig01274	---NA---	aaaagcaccaatagctccttcgcagagtagccatggagcgagtcaata	0	0	0
>contig01275	---NA---	ttctcgcaactttcgtataaaatgcagcgtccaaagttgctttaagg	0	0	0
>contig01276	---NA---	ggcagcctatcgggccaagggtttatttgtccgggcagaatctcgagacgttgtctgacgaacgactacacacgcagttgctggg	0	0	0
>contig01277	---NA---	tacagctccagctccagtgggttcgtcc	0	0	0
>contig01278	---NA---	cccatgaagggattcataacaattgacaacttgcggcatccattagtccagtcatacgatttcttcagtgtctgataagctgtcgccgctcgggatgtcagtgatcgagcgaagagtgtgatgtgcacaacccattcttcaaatttacaatcaacagctggcagcgccatgattcggcatagattttactccggttccgtcattttctcttgtggtcactctttctgccgaaggcaggttgcagggtcaacaaggcaatgaacatgtctcatgaatgacggtcgtggtgagttgtgttgtctctg	0	7	0
>contig01279	---NA---	gccttttgaactgcttttaacacgcatacatctcagttttgatgatttaggattctaataaataacatctcctatagttctgtcgagacgacctaacaatcattacaaacaacatggtgtctgaaaaggagttcgaatattggattaagaggcaacataagaacttgcacgttcacatcatataacgacatctgtgaaatttatgtaactcactgtttctt	0	32	0
>contig01280	protein_argonaute-2-like	gggatttttatttggtgagtcacaccagtattcaaggtgttattcgtcccaccaagtaccactgcttgtgggacgacaacaggctttcggaggacgagttggaggaggtgacgtatttcttgtgtcatttgttttcgtcgttgtacgcgcagtgtgtcctatccggctcccacatattacgcacacct	0	2	0
>contig01281	---NA---	tgacctgcagaagaagtctcccatgtatttcatataaagaaatggttggatgtcaagatcagagatacgtgtaccgtgtgattcgaagggtgcag	0	0	0
>contig01282	---NA---	ttgcctttttgaactgcttttaacacgcatacatctcagttttgatgatttaggattctaataaataacatctcctatagttttgtctggacgacctaacaatgaatcaaacaacctccttcttcttctccttccccttcgtcaaactctccttcttcc	0	1	0
>contig01283	---NA---	ctggcacctccgcccgcgtctccagcatcctcgtcgcgctttcgcggtcgccccctcccggcagcggcgatgacggcgcggccctccgcggcgtggccgccccgctccccgccgtccccggccgcgccgccgcccacgcgccgcagtgcagcagcgcgtactgccccccgagcccagcagcgccgccgagtgcagcgcgcacagcgaccggcgcgccccacagcagcagcacccacaccagcagccccaggcacagcagcgcgcccgccgcgtccgcctcgcgcagctccccggggcagtagtcctcgttcagcat	0	4	0
>contig01284	myosin_light_chain_kinase	ctcctctacttcaaaagtctctggtttctccaattctacttcttctttctctgtatctttcgtctgctttattctctttttctttggtttcaatgcctcttcaacatttcttgacaaaatacctttatcaggcttcacattaattaaagttataataggagtctgctccaaaggtggatattctataactttcaaattacttttcagcattactttaggcagttctgtgcttttaatttctcgcttttgaatagatgattttctcaacttgacctgtgcaaataaaggcacctcctgttttggagcaacttcagtcactttaagttttgttggcttaatttcttttctttcaatcttcataagttgaggaacagcttcaactttttgtggtttaggcaa…	4	0	170
>contig01285	---NA---	gttgccgaagttattactgacacaaaggagattgatattgaaccattcacaacaccacaaggtcaagctacagttacagtccctgaaactgatcatatacaaattactcaaattgaaactggcctatttgcagg	2	0	10
>contig01286	I-connectin_[Procambarus_clarkii]	agcaattgccacaattttacctaaggagacaatttcagtgacacaaacgattccacattttaaagcagacaaactcatatcaacaaagcaccttgacgaagcacaagcaacaaccgttttatctgaaagagactctgttactgttgaccatgctccactgttagaaacaccatctgaatttgacattcttgagacaccaagtgagacaataactaccacttcattttcaacaaccaagccagtaatagtgacagaaatacaactggcacatgatacaggtaaggacataaagccacaacaaccacaatttgaaacatctcaaagaaaactgtcaacacaggaatcagtacaaatacaagaagttaccacagaacaaattgctacctttatgtctccaga…	2	0	28
>contig01287	I-connectin_[Procambarus_clarkii]	atgatgtaactatctcggtaaaggatgaagactctgaggagcctagtgtaaagccaaagaaaactaaaaagacaaaacctgtaaagcctgaagacagtttggaagctattaaggagcctacagcacctgaagataccggaagaaaaccaaaagtagagaaaaagaagttaaaagaaaaagtttcagacaagaaagtggaagattctccagtaccagttacagaaagcattaagcttcctttattgaaggacataaaggacgatagtattgttgcctcatttgaagattttacttctccaatggaagaccatgaaatcactacagaagttgcagtttcatcagtatctcctcaagaaggcgttggtgttttggaagtcattgaagagcatggaatagttc…	4	0	43
>contig01288	myosin_light_chain_kinase	cttctgtttcttttttatgttcaattttttctgtgtcaataccaattactttttccttttctttttctgctggcttttccttgtcaaatggtttcaatttgatgtcctcaggtacttctggctggggcttcccaaccttctttctgaagttatagtcatcttcatttggagtttcctgctttttaggttctccagggacaattggtatttgcacagtttctggtactggtttatctttcttgggtttgggctttttctttttatcatcagatggtttctgcttttcttcactttcaggctgtgtcctctcaaattcgtcaagttccaggtctgtactgggaatatcttgagatttcagaggttcgatgtcgattttcttcttttctttcagcggtttaa…	3	0	144
>contig01289	---NA---	gtttctttggttcctctttcccttctgcagtcttttgaggacctttgggtttctgaatttcatctacttcatctgatttcacttgtgggaattcttttggtgttatatcttctttctgagtttctttgtatttgggtacttgttctgtatctttcatttcatctctttttctgtttcttctaattgaatcaaagtctttttcttctt	0	0	21
>contig01290	actin_binding_protein	ggtaggttttgtttcttttttatctttctttgtaatgttttctaatatttgtatttcttctgtactgcttgttagtgcagaaatttctttctcttgttcctcctcatctgtaggctgtgtttttgctttgggaatgagagccttttcttcttgtggaaccaaatcactctcattgataggtttcttctttttctttaatcctttcaccttttctgtctctatttctttttcatttatcactaaagtttctccttcagtatctcttttgacttgcaattgttcttcttctgttgatatcttcttaacttttctttttggaagtttagtgtctttgacttcttcagctgcatcctttggtactatgatcttatcagtctctagaggacctttcttcatggt…	0	0	53
>contig01291	---NA---	agatcctggccgagatacccaacgccttac	0	0	0
>contig01292	novex-3_(titin_isoform)	cttctgtttccacttcttgtctttgctttgtcttcttcttttgttttctcttctcttgaactaaaacttcagcttcctgtgtgacttgcgttttctcctgcaccatccctttgtcaacaacttcaactgcttcttgagcttcccatgcacatggtctgaagtcttcaggagaaaagtgagtgataacttcttcaactgctgcatgtttcagctccaccattcgcataaatgcccggaaaccaacagtttctccaaccactgcctcatcggtagttgtttcttctgtaagaacttgtgaaatgagagcaccatgaccttcacgctccactaactgtacaagagcagattgagcaactggtgtttgcaatgctggaaagcggtcagcttgatataaagatg…	2	0	69
>contig01293	low_quality_protein:_titin-like	agtaaaattagaaaaaattgaaaagagacgaaagaagaaaggaacaatcacaactgaatcaaaagacaaacggacaacagctggtgtacaggaaacgcaggttatggaaacaactacgacatttgcaaataccacagaacaggttatggctaagccaattgtgccaatccaagattcagttgaagtttctgcaattgcttcatgcaagaaagttgatgaaactgttgagccaattgtatctcctagagagaaagctcaaacaattgtgccaacacaagaatctattcaggtgtctgaaattcaaatagaagatactgtgaaagattttaatg	0	0	16
>contig01294	---NA---	gaccgtcgtaactgccgccccgctacggggcgggcttacacggcggccgggaaagcgccggcggggcgctgtaaagccgcccgccgggcgcacaccggggactcggcgccgagacggagagccgcgaagcccccgcgccgccgcgccgataataaccccgggcctt	0	0	0
>contig01295	---NA---	gtaaggcgttgggtatctcggccaggatctctgaaatgtcaatggttttgtgaggcaagaggatggtggaatgattgatatgtgaattgctgttttctggtttgacctcagtcaaggtgtgtgggtgtaagtgcccttgtgttgacatgtttttactttgtagtaaagagatggttgcagcggaatctaatgtatcttcatcatctgttgttagtgtcttggttctgtctagtgttgtctgctcatatgtagctgtagggttgagtgatttttctcagttattatgcctgtagggtgtactagtgtgctggttttctcggganctttgngtcaatggccaatggtatatctacttgactataatctgatacctcagccgctgttagcagtcttaattgc…	1	0	10
>contig01296	---NA---	ggtaggttttgttttc	0	0	0
>contig01297	---NA---	ttttttcacaacagtttattttgtttaaaacactttcttgctgttcacatttct	0	0	0
>contig01298	---NA---	gtttcaattccctattagaatcaatcaattttaaattttcactagctaaattctgaactattttccccaaatcttggatttgtttcaaccacaattcctccccaatagcttttacttcttcaggtttagtttccatatttgtctgtgtgactctagtatcttctggcaatccatctgatgcagattgctgaggcacagagagaagagacaatgatggatctgagttcatttcatttgactgaacactccctgcagcacccattttaacttcgtacagttcagtccaacgttcttgttctttcttgtatcagagtgactgactcgtgcaccacttcgttcgttactgccctatttatatgcatatatgtttagttacgaaaggaattgaatatattaaat…	0	0	14
>contig01299	---NA---	ggtaataaatatatttcaaaattggtttcattttttaagatgatacatgtcatacatctcagaaagcaaattaatacattttctagaatacaaaatacaacataaaaattgaaagtaacatttcacacataatataatttctttgaacttattgttgcttcatatccttcactggttttctttttccaagatgcacgcaagatactaaaaagatactcgatcaatgttgtgtctgaagcagcaattttaaaagtatgactaatttaatgattttcaaagaaatgtatgaatgaagttgttaaatcatataaaatagaactaatgtatatgtgataaagaaattatctagcagatatgccaatgtgggaatgaactacttactagcatatgtacaactga…	4	0	7
>contig01300	Titin_[Camponotus_floridanus]	cctctcgatcttcaggttgaatttctgtcaagactgtggcctcctgttgttcaaaagagacactgacatttttatgaaggggcttcaccatgtctggaagagaagattcaatttcatctgtcaactgatgttcagtcacaacaagactgtgactgtgatgtggtagagttgacttggctgagctgaaaagtggcttctccattggcagggggcctactgaactttcaggaaggacttctgtgttcagaaccacatcatgtccaactacaccaggataagcttctgcttctttcatttcagttatgatttttgtctcttccttatcttgtgctattgtttctgttacag	1	0	8
>contig01301	---NA---	gtacggatttattttaaaagagtaagtaccgaacatgttgcgcaaattgaagaaagaactcattaatattttattacatcaacccagaagatgtacaacactaatgaaaatgtagaagatactaagaaaagaatgagacaaaatttcaacaacacgaaatatttactacaataataaaaatatagagaattcgaggatagaacggaaaattaaatcaaaattagatataaagaagtatatttgaaaag	0	0	4
>contig01302	---NA---	gcacttaaa	0	0	0
>contig01303	protein_(auxin_transport_protein)	ggttttatgagagactgaagtattttaagacatggtagaatgatagactgcatcacaactggagaccttgaatccttacacgcaatcagaaacagttgcatcacacaacgtaacttctgttcccaacaagaatcttccttttgtactagagcagccaaaagtgccatttcatggcgaacagcaaaagcaagatctgatgttgctacatttcctcgcaaagtaatactaatacgatccattaataactgccgtaaatcttcagtagccggagcattatctcttgttaacagacataatagctggcgaacttcttcttgaacctgcattgtaccacgccgcagattattctccaacaactctgctattagaccttgactgcaaagagcttgtcgagatacc…	1	3	12
>contig01304	---NA---	aacatagaatgtattggtttgtcagtctttcataattactattcatttcaacattaggtttgggtcaatcttttatactctagcaccttttcttcacaccaactatacatcacacatttcaaaagtgataatgagatactcattttatgaaactgaatgcagtaaataacttcacacagatacctgaaacagaatctttactggtacagaag	1	0	5
>contig01305	protein_ndrg3-like	gaacaagttcagtgtgattgagtctgtgaagaaagcgtttagcttctccagtggcggcgcagcgcggcgctccgacccgctgttgacccgcaccgacgcccagcaagccacccccgagggaggagcggccaacagggatcgcaaaatgccggcgtcagcttcggccgaggagacggcgttgctgggcacgatgccttcggacagcatggacgacatcgagctgcgcaacatccagctgcagttcccgcaggcgcgcaccatgtcgcgcgaggactcgcagctgcacgaggagcgcgtggagacggggcgcggctccgtcgtggtggccgtgcagggcaaccgcacgcgcccggccatcctcacctaccacgacctcggcctcaactatgtttctggctt…	10	17	30
>contig01306	---NA---	tttggaaaatacattatcttcctgaatttatttaacaacgtagctaagtttcaaatgctgaatatgatctgtacgttccttgtcattatgaaaagggaaactccaatgtatataacaccttaagtattcacaggagtttcgctttctcaaggatcctatagctcattgcagcttttaacaatttctgcatgattcacttggtgcggttagaattgtaccacattatgttcataaatgaagacaaagaatgcaaaagtatttcaaaattatgcaaaaattaactttcaaagtgatgtaaaaagcattgtcacatgtagaatagtgatttcacttcatatttcatgtgattttcccagataacatgcactagtaatgtgctcgtaatgtgtgtatgatacc…	0	0	5
>contig01307	e3_ubiquitin-protein_ligase_ubr4-like	gtttagtatgcaacaacccagaggtgccaatgtccagtattaagctttcttccattaagattgattcaaaattcacaactactactcagatcgttaagttggtaggtagccataccattagcaaaataactctacgtattggagatctgaagaggacaaagatggttcgaaccattaatgtgtactacaacaatagaagtgtacaggcagtggttgaattgaagaacaagccagccatgtggcatagagcaaaaaaggctactttggcatctgggcaaacagaagtgaagatggag	1	0	2
>contig01308	viral_a-type_inclusion_protein	tttaagtgctttctttgtttttcatcactgatttttcttcttaagttcctctcttcttctagttgctcttccagagctttcttttcttgttgacagacctcgtgactttgttttaatgcttcaattgtatctttcatttctgaagcattttgttccatcaaatttccttgacaatctacagatgaagtactttgaagagactgaatagcttcattctgaactgctgcatttttttcaagtttctcaaccacttgttcatattcctttactttcatacgcatgaaatttaaattttcatgatatttttcaacttcaattgcactattctcggtatttgtttgcaactgttgttttaaatcttcaattaattttttgtcactagctgcttcttcttgcaag…	0	0	14
>contig01309	---NA---	ggaccagtattgtcctcttcacttggaactgcagtttttggtatcttttcatctacatctttttcatccgcaggtttaggaagtttggaagattcttctgagtctgctggtacgtctgttttcttgtctggaactttttcttttaacttctttttctctacttttggttttcttccggtatcttcagacactgtaggttccttaatagcttccaaactgtcttcaggctttacaggttttgtctttttagttttctttggctttacactaggctctgttgtttcctcagagtcttcatcctttaccgagatagttacatctt	0	0	79
>contig01310	---NA---	gaaggtttcaaaacctttttcttcttcttaacagtttttggactggaagaatcagggatgagatccttttgttcaatgtcctctacgtcatcctctataactgctttatcttttggagtttcttttgtttcatctttcatttga	0	0	56
>contig01311	myosin_light_chain_kinase	ttttctttggttcctctttctcctccacagtcttttgaggagttttatcccaagtaggtttctctttaatttcttcatcaagtggtttagtttcatcaacaacatcgattttttcaaattcttccaaatctgtttcgaatttgtccttcagttttactttcctcacttttttcttttgaattttcaaggcttcttcagtatttcttgaaagtatccccttgtcttgataaacctctaatatagtaatgataggtttgtgttcttgaggaggataatcaataaattttatattactctttaacaaaacttttggaagaataacactctttatatctttctttttagaaactggagctttctttaacttaacttgggcaaacagaggaacattttctactg…	1	0	90
>contig01312	---NA---	gaaccagtatagtcttctttgcttggaactgcagtttttggtattttttcatctgccccattttcacccagaggttcaactgcaacttctttcact	0	0	0
>contig01313	t-complex_protein_1_subunit	gtttaataagagcattttttaacagtacaaacaaccactgaaatacaaaacatttttataaattaagacacagaagtcctcaagaacattttaagtgaattagtactactttcaaatgtggtagcaggtctttagttttggctacaaaaatagtaaactccagatataacccaaaactaaaattgtattatatgcaatgtatatcaaattgaagaatccagaagttctctaaggtaacttaattatttagtatagatttttacacatttctgtgatggagtaataaagttaatttcttattagtcctataattactgtttctgtgacagaaattaccacacattatttaaaaagatttattatgaaccaaataagcaccacacaaaaaatcggcccatt…	9	3	16
>contig01314	---NA---	agaagatctggcatcacaccttctacaat	0	0	0
>contig01315	eukaryotic_translation_initiation_factor_4_gamma_2-like	gagctgcgtgtggcccctgaggagcaccccatcctgctcaccgaggccccttcccaaccccatttctcctgaaggtgatagttgttcattgttttgggggccgacacacaagcaacaacggacggccctagaggaccgggaggtgcttctcgtgtctcaggaggaagggacgaacctcgctccctctccacaaagcggcgctggatccctccttcgactgttagacgcgatgcactcatcccagaaaaccggaatgacctcattttccgaaaggttcgaggaatcctcaataagctcaccccggataaattccagaagctgagtgatgacctcctgcgtacagaacttaattctagtgtgattcttaaaggtgttatactgcttatctttgagaaagcc…	38	348	88
>contig01316	partial	gagctgcgtgtggcccctgaggagcaccccatcctgctcaccgaggctcccctcaaccccaaggctaaccgcgagaagatgacccagatcatgtttgagaccttcaacacccccgccatgtacgtcgccatccaggccgtgctgtccctgtacgcttccggtcgtaccactggtattgtgctggactctggtgatggcgtctcccacaccgtccccatctatgaaggttatgctctgccccatgccatcctgcgtctggatctggctggccgcgatctcaccgactacctgatgaagatcctgactgagcgtggctacagcttcaccaccactgccgagcgtgaaatcgtgcgcgacatcaaggaaaagctgtgctacgtcgccctggacttcgagcag…	25	0	497
>contig01317	partial	ccagggcggtgatttccttctgcatcctgtcagcaataccggggtacatggtggtgccaccggacaggacagtgttggcgtacaggtccttacggatgtcgacgtcgcacttcatgatggagttgtagacggtctcgtggatgccgcaggattccatacccaggaaggaaggctggaag	1	0	61
>contig01318	---NA---	ctcccagcacc	0	0	0
>contig01319	beta-actin	atcaagatcaagatcatcgctccccctgagaggaagtactccgtctggatcggcggctccatcctggcttccctgtccaccttccagcagatgtggatctccaagcaggagtacga	0	0	16
>contig01320	---NA---	cgagtccggccctggcattgtgcaccgcaagtgcttctaagctacgcaaccggaagcgggccatcgggg	0	0	0
>contig01321	---NA---	ggccgccccgcccctcgcctggacgcctcgtgcctcgcctcgcctcgcctcgtgcgactcgacattcaactaattattatatccaattactatttattatgaaaatatcgatacggtatatgacaaattgttgacaataaatcaaatttcttagtcaacctggggg	2	0	227
>contig01322	proteasomal_atpase-associated_factor_1	gtcagtacaaaatattaatacagaaaaacggattctatcactttagtaacatcatacattcgcacaacagcatctctgcatgcagtgtaaataaaagttccatcaaaggcaatatcatatattggatcacaatctggtcccgtcagctgaattcggtgttcatgatcacatgatacaacataatacgtacaagatccatctgccctaccagcaaagaaccccatatcattgtaacttaatacactcaaaatagcactatttgactcaaaccaacataaggcgggctcagttataccctctcctatcttgaacataagtatttgtccattttgacaaccaacaaggtattgatctcctaatgaagtgacacaattaactgcagattctaaactctggctt…	2	4	11
>contig01323	---NA---	cccccagcacc	0	0	0
>contig01324	actin_e2	gtgtaagatgaaattgttttcagccaatcatcatacaaattgaacaaaaccatctggggctcagtagccttcaagatgagatcaccaaatttctctactttaaggcaagcttggaatggcaactgcaattctgaacccttgatgacaatgttagggaagtccaacaaattgtaccttcaagtaggatctaacataccctttcgggtaacaattatttgttttggctgttcctccactggaagagatctaatcaacgctgccacttcctcagcagttttccatttggctaactgcctagacgtcgagcaggagcgccggagctagtaacaagcttgcacggataacaaccatctgccgaaatgtgtgacgacgacgttgctgctctggtcgtggacaatg…	20	2	375
>contig01325	---NA---	tgagtccggccctggcattgtgcaccgcaagtgcttctaagcagcaacacccaccggcagcggcgacggcagaaactaccacccatggaaacagcgaggacgccgataccatctttcaaacattcacattaataccaatgatttttataatcaaaacaaacatcttaatgtacaaatact	5	0	113
>contig01326	---NA---	caggtagtaatataattaatttattgccatgttgttacaatattcagtcac	0	0	0
>contig01327	---NA---	gctactaaaattttattaacatttaaaataatacaatatgaaacaaaaaaaatcttatttttatttactacttatccatatactaattatacattttcataacaaagacaacacttcctgtgaacatgactacgtatgttaacagaggagttgacaagtaaaaaactataaaaataaataatttttaacacatacacaccccacatctacaatctaaaggtaataataaagaatgaaattaccttcagacgacccagtatgtataatagtgagtggaagtgcatttgaacaggatttactaagaatactactaatcagatcaaaaaatggaaaatgagctaagaagtacttgtgtacattccttacatataccgtaagttatttaatttctgatgttaa…	0	0	15
>contig01328	---NA---	cac	0	0	0
>contig01329	---NA---	caccaattataatgcttctcctcaggcttctcccctccctgcaaagctttgtaccccccactacttgcacttgcggcactttcactgccaaaacggcgggttgtaagtgcagaatgctcatgggagcagcattgtgcaggtgctgtacaaagttgtagatcgttgaaactggcttcttaaaatgttgcagtaatgcaataagaacttcatgttgttttccataacatcctaaaaggtgtcaacatgtgcatttcaaaatttttaaaaaagttaataattttttaaaatgatataatggtataataaaattgtttaaaaaaataattgagggagataagggttaatcattgtgttatgaatttgtttattcatt	0	0	6
>contig01330	---NA---	ggccgccccgcccctcgcctggacgcctcgtgcctcgcctcgcctcgcctcgtgcgactcgac	0	0	0
>contig01331	---NA---	gatactttcaagaaatactgaagaagccttgaaaattcaaaagaaaaagtgaggaaagtaaaactgaaggacaaattcgaaacagatttggaagaatttgaaaaaatcgatgttgatgatgaagctgaagaagagaaggaaaagaaggaaggtgaagaggaggaatcaaaaccagaggatgaatcgaagcccaagatcgaggatgtaggtgaagatgaagatgatgaaagaaaaggacaaggataagaagg	0	0	1
>contig01332	---NA---	cgccatgccactgctgattccttttct	0	0	0
>contig01333	---NA---	ggggcgtcgcaagcgagggtggttctgtgattgtgcacggttttacttaacaatcactatgtggcaatcatttatcgatgtggcgaaaactaatcctttcggcagccccatccatgttgctcactgcgaatctgccaaagttct	0	0	0
>contig01334	---NA---	taaagctgcagcgttctgcacaggcaaagagcacaccacgtttccgtcaatctcaatagtcagaaaaacatcgcagacgtatgtcttaaaagaacttc	0	0	0
>contig01335	actin	gatcgtgcgcgctcgtgctgtgcctccgtgccgtgtgtgagacgctcgtcgtctttgacccctcgcttccgccgctccgacacccgccctcaacatgtgcgacgacgacgtagccgcgctggtcgttgacaacggctccggcatgtgcaaggccggcttcgccggcgacgacgctccccgcgccgtcttcccgtccatcgtgggccgcccccgtcaccagggcgtcatggtgggcatgggtcagaaggacagctacgtcggcgacgaggcccagtccaagcgaggtatcctcaccttgaaataccccatcgaacacggcatcatcaccaactgggacgacatggagaagatctggcaccacaccttctacaacgagctgcgcgtcgccccagaggagca…	23	1	1147
>contig01336	---NA---	gagctgcgtgtggcccctgaggagcaccccatcctgctcaccgaggctcccctcaaccccgtgactgccgccggctccacttcctccggtacctccaagtcctccggcaccaccgtggctgccaccagcgccgattcctccggcgcctccatggcttccagcaccaccacttccgccagcgccagcgccggcaccggctccgccgtgaccgccggcgccagatcctccgaggccaccagcacctccatgagctcctgaacctccagctcccgctcccgctcccgctcccgctcccgctccggcaccaccgtgtcccccgccgagagatcctccgattcctccggcgccaccgtgacctccagcgccacccgcgccagcaccagcaccagcaccgccgtg…	0	0	26
>contig01337	proteasomal_atpase-associated_factor_1	acaacaaaattatctgtcactgttaaagaaggaattccttttgacagcccctggtttgttatttttccatgggcactcttttgtccacgatatttgcatgaaacccaagcttctcctttggcactcctcagtgtttcattccaatcacactgaatagatataactggagcttctattattttgtatgacattggtaaatgaatatcaccagaattttattaaacggggatcagctgaagaggaatacgagaggaaaggctcgttctatgcatctggc	0	4	0
>contig01338	---NA---	ttagcgtattagcaattgagtagatgatagccacaataacattttttgacacacacacacttttcttgcattgcccagaacaacgttaacaggtacactgcaaactgctttggtcatgtaccactgtatgtctttggatgctctcaaatcataggaaatgcatgtgtgtgttcaatgaaagaattcaactgacatcttggttaacacatatagttgcagaaaatgaaattcaaaaaatctttatctactgatttaaaatagtgtatgaatgagttgtgaaatatttgagcagttgcaaccttcatgaactgccctagtttgttattgtacaattataacagcatcaataataatttaattggagactagctaaataaaatgtgtgaaataggctaagaa…	0	0	5
>contig01339	ribosomal_protein_l10	gtagagccaattctgaaacaatgttaagccacctgggccaattcaagctgaaccttcttccaagcatcaaggggaccgtgttctgggcggtacttgacgttgcagccatcactagctagtcgcccttcatctcgcagattctc	0	0	1
>contig01340	hypothetical_protein_[Trichomonas_vaginalis_G3]	aaaaaaatgtttttattgtgcccggcggttacaaatgaacactttccatcttccttaataacaaattaatgcattttcatagtgtcagaatataaataaaagcgtctacgaaaatattagaatttcgtgtacttccagtcaaacgttcttccactgcctgaattggatgcttcttttctagtttcgtgtgcctcgccttccttttgattctgaacgtcgacgctctcaccagagatgaaccttctcttattttccccttgcatcttgtgttcggtaaagtaacggtctgaaccgatgtcagaccttttcgttttcttcttatttttaaagtctccagatttgcttctaagaatctggtttgaaagtatgtctctttcaatagaaataaagcgtctcttc…	0	53	0
>contig01341	---NA---	taaatgtttttgattcttcggaaggcaataaagggtttccaaatgtccttcagttagaagcaccatctccccacggagacgtttcagcaaacatacgaagtttacacacccactttttcatcagttatacctggcttggaatgcccgtttcgttgagctgcattgcgaatactttagttagagtttcattagctttatccaatactaattgggtcactttctctgtcatttcagcacacttagttaaattagttaagacattagacaaagcgtcaccagatttctcaaaaattgccttttgaactttgtcaattgtatgcggagtatccatca	0	39	0
>contig01342	---NA---	ctgcagacataacaccaccagtatgtttagtaatcgagacttttggtttatcgtagctagatttgtatccttttttcactggtccacaatctacta	0	0	0
>contig01343	---NA---	ccgatttggatttgtcttccaggaacggataattgtctctactcttccgctctgcagataccaagcatcgtttcgcaggaaaggggcaagattttgaaacgaacgcatcacaatcacagcccccttcctcgctgccaacttcagccgcagcctcaggtgcagcttcctggacttccccaacaccacatgcatcgccacatccaacatcagcctgaggtgtcgcctccagaatcagttcgtcaagaccacatgcatctccacatccagcaccagctggaggtgctggtttctcaaccgccgcctggggtgcgtccccaccgcaacagccgtgctccgtgctaattttttggcattcatctcctacttcctgaacggacgtcgtatcgactgcgctctgga…	0	101	0
>contig01344	hypothetical_protein_[Frankia_alni_ACN14a]	tggatatccacctggtgtaccattgagaccaggagaagctgtccctggatatccacctggagcaccaccacgtcctggcgaaccagttcccggatacccaccaggagcaccaccaagacctggagaagctgttccagggtaccctcccggtgctccgcctcgtccaggagaacaagtacctggatacccacctggagcaccccctagacctggagaagcagttccaggctaccctcccggggctccgcctcgtccaggcgaaccagtacctggataccca	0	49	0
>contig01345	---NA---	ccctcccggtgctccgcctcgtcctggcgaacctgtccctggatatccacctggagcaccaccaagacctggagaagctgttccagggtaccctcccggtgctccgcctcgtccaggtgaaccagtccc	0	0	0
>contig01346	---NA---	gccagaaaggacctgcggctgcttccagagacacggatcttcgcagccgacacgggaagtattggcgggggcgcgagaggccggcctggaatggctgggctcttctatcctctggatgcccatcgtcgatctgctcagcttatttcttttaaccgttagacgtagcccattcttcattgctatgagaccagacctctccatctcacgtttccgaaaacgaagttgacgttttcaatgaatgcttgcttttcttttttagtatgtttatttctttcaatatttgatcaattatattcatactcgatttaatagtattttgggcgtttaatactattaatgaattttttatccattcgtatctttgaaaaagtgtattaatgaaaatcatgatctatttaa…	0	23	1
>contig01347	upf0669_protein_c6orf120_homolog	tgcacctcgctcttcgccatcatgtttggaattcgcgacggatggccgtacaccgccacgtgcagtgggcgacggagttcgggcggcacgaatactacgtcatgcatgtcgacgactgaagtgagtaggtgtgtggctcccacgtggggacgacgtcgttgctcgacacgtagaggtctgcgtcgccggccgtggagcgcagctggatggcgagcggcccctcgaggcccacggagaagtagctgtagctgccctcccccacgcggcccc	0	22	0
>contig01348	---NA---	gcgcctcctgcagggcgcgcggctgcggtcgcttcgcgatggtggccgacacaggcgacgccagcgacaccagcaagtgtaaaatcactgataaaaatgcaggaatttccatattatttcttttgtttaacatatctatcctacaacatcgaaaaggtacattcccccttggttggggttgataattttcatttaatcattgtattatcttgttgtttttgaatcagaggatcatgattcttgtctgcactgtacgcctgcatttcttagcatcaatacatatacgtttcttcaacactctgcaataattgtaccattttaaactaatgtcagtactgtgtatttattggttctgcaggaaacccatcttcaaacatttcatttttaactcataagcaa…	0	19	0
>contig01349	---NA---	acacctcctccagggcgcgcggctggggccgcttcgcgatggtggccgacacaggcgacgccaccaacaccagcaagtgtaaaattactgataaaaatgcagggatttccatattatttcttttgtttaacatctctatcctacaacatcgaaaaggtactacattcccccttggttgggattgataattttcatttaatcattgtattatcttgttgtttttgaatcagaggatcatgattcttgtctgcactgtacgccttgcatttcttagcatcaatacatatacgtttcttcaacactctttcaattgctatacttcagtagtatataaacctgagaatgcaaaat	0	9	0
>contig01350	---NA---	gggtgcacctctaagaccaggagaagctgctcccggttatcctccaccacgtccaggcgaacctgtccccggatatccacctggtgcaccattgagaccaggagaagctgtacctggatatccacctggagctccaccacgtcctggcgaaccagtacctggatacccacctggagcaccacctagacctggagaagctgttccaggg	0	0	0
>contig01351	---NA---	ggtgggtatccaggtacttgttcgcctggacgaggcggagcaccgggagggta	0	0	0
>contig01352	---NA---	tggagcaccacctagacctggagaagcagttccaggttaccctcccggtgctccgcctcgtcctggcgaaccagtccctggatatccacctggagcaccaccaagacctggagtagctgctcctggatatccacctggcgcaccactgagaccaggagaagctgtacctggatatccacctggagcaccaccacgtccaggcgaacctgcccctgcatatccacctggtgcaccattgagaccaggagaagct	0	29	0
>contig01353	---NA---	gtacctggatatcc	0	0	0
>contig01354	---NA---	aggttcgcctggccgcggtggagctccgggggatatcctggaacagcttcaccaggtcttaatggtgcaccaggagccggcttctccaggtcttggtggtgctccaggaggatatcctggaactgcttctccaggtctcaattgggcacctggtgggtatccgggaactggttcgccaggacgtggtggagctccaggtggatatccgggtacagcttcccctggtctcaatggtgcaccaggtggatatccagggactggttcgcctggacgaggcggagcgccaggaggatatcctggaacagcttcaccaggtcttggtgagactccaggc	0	53	0
>contig01355	---NA---	gtccctggatatccacctggtgcaccattgagaccaggagaagct	0	0	0
>contig01356	---NA---	gtacccggatatccgcctggagcaccaccaagacctggagaagc	0	0	0
>contig01357	PREDICTED:_uncharacterized_protein_LOC100853570_[Vitis_vinifera]	tgttcccgggtatcctcccggtgttacagctcgtccgggagaacaagttccaggatacccacctggtgtaccattgagaccgggagagcctgttcccggatatccgcctggggcaccaccaagacctggagaaactgtacctggtgcaccgctgaggcctggtgaagctgttccaggatatcctcccggagctccaccacgtccaggtgaacaagtacccgggtatccgcctggtgcacaattgagaccgggagaagctgtacctggatatccccccggagcaccaccaaggccaggagaagctccgcctgttgcagcagtaaggccaggtgaagctgtaccaggatatcctcccggggctccaccacgaccaggagaacaagttcccggttacccccg…	0	28	0
>contig01358	---NA---	gtgtaaaattactgataaaaatgcagggatttccatattatttcttttgtttaacatctctatcctacaacatcgaaaaggtactacattcccccttggttgggattgataattttcatttaatcattgtattatcttgttgtttttgaatcagaggatcatgattcttgtctgcactgtacgccttgcatttcttagcatcaatacatatacgtttcttcaacactctttca	0	0	0
>contig01359	---NA---	taccctcctggtgctccgcctcgtccaggcgaaccagtacctggatacccacctggagcaccacctagacctggagaagcagttccaggtta	0	0	0
>contig01360	---NA---	acctggagctccaccacgtcctggcgaaccagttcccggatacccaccaggagcaccaccaagacctggtgaagcagttccaggc	0	0	0
>contig01361	---NA---	gtcccgggtgcacctctaagaccaggagaagctgctcccggttatcctccaccacgtccaggcgaacctgtccccggatatccaccacaatgtggccatccagtagaacactgagaaatttagggccaaaccaagcctaatggggtgggta	0	0	0
>contig01362	---NA---	ccaggcgaacca	0	0	0
>contig01363	---NA---	tggagcaccaccaagacctggagaagctgttccagggtaccctcccggtgctccgcctcgt	0	0	0
>contig01364	---NA---	agcttctcctggtctcaatggtgcaccaggtggatatccagggacaggttcgcctggacgtggtggtgctcccggaggatatcctggaatagcttcgcctggccgtaatggtgcaccaggtgcagcttctccgggtcgtggagcaacccccggaggatatccttgggggtacccgggaacttgttctcctggtcgtgggggagcaccgggaggatatcctggaactgcttctcctggtcttgggggagctccgggaggatatcctggaagagcttctcctggtcgtgggggagcaccaggaggatatcctggaacagtcttctcctggc	0	21	0
>contig01365	---NA---	cctggcgaacaagtgcctggatacccacctggagcaccaccacgtcctggcgaaccagttcccggatacccaccaggagcaccaccaagacctggtgaagcagttccaggctaccctcc	0	2	0
>contig01366	dnaj_homolog_subfamily_a_member_2	tcggacacgaagttgtatgatgcgctgggagttagtagaagtgctacggacctggaaattaagaaggcctatcgtaagctagccaaggaatttcacccagacaaaaatccggaagctggagacaaattcaaagagatttcatttgcctatgaagtactgtcagatcccaaaaagagatcgacatatgacaagtatgggttgaagggaatgcaagaaggtgcccatgatgggccgtcatttggtcatgaggacctgttttcacatctttttgggggaggacttttcggaatgggaatgcgatctcgccgccccacgcgtggagaagacactattcacccattgaaggtgtctcttgaggatctttataatggtaaaacagctaaattgcaattgagcaag…	21	53	53
>contig01367	---NA---	ttttttattgttcttttgctttttgccttctttgttctgggattgttccgactgcgaagccatctctgaatcttgctcttgcaggcattagtatcgcctatcacaagaagttatttgtaattatctcgcggcaatccgtctttttgggagggcaagttctgagatttcttttctttttt	0	109	0
>contig01368	protein	tcccctggaatactctctattttaagaaatgtcgcggatcggtgagcttacagctcattgctcggaagcctgcacaggagtcaaaaagtcacagaggaaacttagtgggaaaaaaggaacagatgaccagtcaccacgtagtagtagccgtcctgtaagcaagccaagttgttcacaaccgaaaccctcacgtaaaaagcctgagaaagttgtgctcaaaaaaggtttgtccagggccaacgaaaggaaagtctcagtgcaaactcaaagaatgcacagaatcaccaactaaaattacaaagaaaaaaagcattgctccgaggaagtcttctgtagccaaaagaaaatcatcgctgacaccaaggcgctctattgaggaggaggaggatacatacccac…	0	438	0
>contig01369	---NA---	ttttatattgtgccgacggacagctcttatgtattgt	0	0	0
>contig01370	---NA---	tgtagaccttttttcttcacgacaccgtgtgaccgaattatctaaagtatcatcgc	0	0	0
>contig01371	---NA---	ggtattgccctcacgttttatcagtgcttcgttacaaaaccttctccaccaaacacgcaacct	0	0	0
>contig01372	---NA---	cccttcactccctcgagtattaatgcatttgttcgtgtctcgtcg	0	0	0
>contig01373	---NA---	atctgctcgagatcccagactctattcactattgttttttctgggaattgaggaatctccaa	0	0	0
>contig01374	---NA---	caccccctttgcgagaatttgtgcaactacgccaacgtttttaggcctcgtttgtgctttacatggcgcctggcttagcggggtttcctctgcttctgagccgttgacttggcggtgctcttcttgcgcctgcgcttctgcgttgcagcttccgca	0	37	0
>contig01375	---NA---	cctccgcctgatggcgcctgggtggagtgcggcgcagcgctgcctccggctcggcgttccacctgcgcttccgttcccacactgccggcgtcagtacgatgcgatccttccgctccggtgtcttttgctttgcgcggggtagacttgctcttcttacggcgcggcatcttcggggacttgactctgctctaactctgtgcagccggggactccagggagcgctctcagcgggccggtggctctcagcagatcac	0	140	1
>contig01376	---NA---	gaatgtgaatttaagatgttccgagtgttagggcggggaaaactgattcacgccatttttgatatcaaagattttgcatctattatcaggtgaccattcctcacattttatcgtcgaaattttgatgtttgaatgacagctaaaggtaaatgaagtccatcgtatttgttgatagtgtgcc	0	0	0
>contig01377	---NA---	acggaaatattagaagaggtggttcctcaatgggatttacatcatgatagtaatttactaaaaaaacaaaagaaatcgatttaatggtccaaaattaaaaaggaagtttcataacttggaacacgaatggcgcc	0	7	0
>contig01378	---NA---	tcacggttattatgaaattattttatcaacaagttctacagctcacaaacaaaaatttagtatgctgacatttttgtacacgttttaacacggaaatattagaagaggtggttcctcacacagtg	0	2	0
>contig01379	---NA---	gatgttgccctcacgttttatcagtgcttctccaccaaacacgcaacctcccttcactccctcgagtattaatgcatttgttcctgtctcgtag	0	0	0
>contig01380	---NA---	tgtagaccttgaccgaattatctagagtatcatcgcggtgttgccctcacgttttatcagtgcttcgttacaaaaccttatccaccaaacacgcaacct	0	0	0
>contig01381	---NA---	caccctctttgcgagcatttgtgcaactacgccaacgtttttaggcctcgtttgtgctttacatggcgcctggcttagcggggtttcctctgcttctgagccgttgacttggcggtgctcttcttgcgcctgcgcttctgcgttgcagcttccgcg	0	9	0
>contig01382	---NA---	tccgtggcacactatcaacaaatacgatggacttcatttacctttagctgtcattcaaacatcaaaatttcgacgataaaatgtgaggaatggtcacctgataatagatgcaaaatctttgatatcaaaaatggcgtgaatcagttttccccgccctaacactcggaacatcttaaattcacattcgataagttgtgccgacgtagtagagcataactgcgcagtaatgccacctcctcgtccttcgccta	0	4	0
>contig01383	---NA---	gaaacataatacaaccttctagtagagtacttaacaatctctgctaaagctattcccataagaattcgaagaacgtacaatcattaccaggtgctcacatctgttgtacaaagctttgtgaatttacattgctttgagatttaatataacttaagcagaagaaaaattgtttaacctcctagtcaatgttccatatctcgaaaataataacttaatatgctcttggctgaataaatacttctcatactc	0	106	0
>contig01384	---NA---	tgaaacacaaatactcttaaaaatcctattgtttacaacaagcatgtacttataagttgtgttacataattgcagacattatgga	0	0	0
>contig01385	---NA---	ttcgatgcttctatagaacagaagggaaaaaaagacaatgaaacagatgaatcgggaagccaagatagcagcagagcgcaagggtcgggcgtgacacgaaagtgttccggtttaataaaggataagaaaaacgaatggtgtgacaacggtgcccggacacattgcctctcttctacaaagcagtcggaacagaaaactagtggaaatgcacctggaacgaaccaaaaggagccacgcaagaccaatcattcgaagggtgtagcaaagaaggatggaaagtaacaatcagattattttgctgaaatagcacaatcacaatttttatcaagtatcaactattgttaaaaagtgcaagaaaataatctgttgtatcaagttctctgcacaaaagg	0	226	1
>contig01386	---NA---	acattatgga	0	0	0
>contig01387	---NA---	tgccttctttgttttgggattgttccgactgcgaagccatctctgaatcttgctcttgcctatcacaagaagttatttgtaattatctcgcggcaatccgtctttttgggagggcaagttctgagatttcttttttttt	0	3	0
>contig01388	---NA---	gctacatcttttgaaatattggttttccgttgctcttcttggttagttctaattgcattgccaccatttgttgctactgcttcgtacaggtactgcattgggttcgggatcaacatttgtttttcttatcttttattaaaccggaacatttccgatttaccagtgacccctctggcttctattctacctttcttcaatttctttccatataatatatcattgttcctttcaccttgccgcttattaccacgtggttgacgtcccttcgatcctggcttggcctctccacatcaatctgtattctcctcaacattaccctttgttgcctgcaatggcgccgttgcgtttatatttcacagtcgcatgaattttcatctgtgtcagtattacttagcatgg…	0	42	1
>contig01389	---NA---	ccctcctacagacaatttcatacactatattatgtcataaatgagaactagtaggtacattttataaatatttcatatgtaactctgcattagtacgaaaatcccaacaaactaacttcagacaatgcaacttggccattttcaatccaaacgctaatatattaattgcgtaaagaaagaattcgataattctataaaaaagtacaaacaatatcaatgtatttctacgaaataaaaattcattagtattaagtaagaccattggt	80	0	0
>contig01390	---NA---	cctcaaaaattgtataacgatttattgac	0	0	0
>contig01391	---NA---	aattacttaccctaactaatacattttgtaattttaattaattatatcattattatttctgaattttaaagtggatga	0	0	0
>contig01392	---NA---	ggatcagagttattatgtaaaatagtcc	0	0	0
>contig01393	---NA---	ccccttctgattcaattgttaatgagtggaacattccatttcactcaccaatatctttcatcatattt	0	0	0
>contig01394	---NA---	aaacagcgtatctatcattctattcttactacagccctagcgggtcacatcaatctcatttggtagaacatctttccggataacgggaagttccgggatcagttttcgagatcaaatgttgcacttcgtgagccaccatttcccgatttataatattcaatacctgtgaatttggcagacctgttttcgtgccatgcgaaaaaaacttgaaaaaacaaa	42	1	1
>contig01395	---NA---	gtttttctgatttttagatcgaattgttatttttttagtagttgaaattcaaagaatcgtatttcataaaataattttaatcgtttatagaactttctaataccatgtttacttattatcctctattagtaccagtaattatccaccagtagtaccagtattaatcttaccaactgtagtaccaacaccaccgggcttacaccaccgaagaaaaattaacccagccctgtaaaattgtgaatctaaaacagtaacctatgattatttcacatttcaaggaatgcttgaaactgtcatatcggatatgactagctctgactttttcttgttttcaagaggaaatgttttttcaatcttcgtcattgtaacccgtctccttggaatgatgacagataccac…	201	4	3
>contig01396	---NA---	atttagatgttaaagacaatatatgttacgaaatgacatgacatataaaaaatattgccttcaggaaaactatttagaaaaagaatgtgtaataaatcagatgaagaaaaatgtaccatacagagcaccaccaattagtttttaaatgaacaaaattatacactactatatagaatgaactctagcttctagactttctttcagtcttgcgcattgcacttttattacctgtttctcactagtgcatcaaaatgctcttcacattttatagaacatacgcagggatgtgttt	119	4	0
>contig01397	---NA---	aactattcgtgctaattatgaaaagtacaaagaaagaagtgagataagttt	0	0	0
>contig01398	---NA---	aaagagtgttgttcttttataaatatcttgattcgctattggacggaaccaatattccttgaaacgaatcgtataaaagttggat	0	0	0
>contig01399	---NA---	aagagctttataattttacattcaattgtaacataaaatataaaataatttctaaaataaatgaattaatt	0	0	0
>contig01400	---NA---	ccgtgtgcaattcgagttttttcacagacgctacaagctctgatgatgatgatcgctatgcgattgatagatcttaaattatttacaattttggttcttggacacaatttttctttatcttataacaaggcatcaacatcatcagtaatatatttattaagggagaagaagattgtgtttgcatcactgtccaaatttcaacacatggtactttaattcattgcttcggttcttgtatagcggcattttgtagggagaaagtacattttaataactttttcgtgtagataaaaccacatttcaccctaatcttcaattagcaatactagttatctacactacactttttagaatggatctgttgctgattttttttaaattcccgcttgattgtatcgt…	340	7	0
>contig01401	---NA---	aatgagtgttgttcttttataaatat	0	0	0
>contig01402	---NA---	atccaacttttatacgattcgtttcaagaaatattggttccgtccaatagcgaatcaaa	0	0	0
>contig01403	---NA---	atccaacttttatacgattcgtttcaaggaatattggttccgtccaatcgcgaatcaagatatttataaaagaacaacactctttaactattcgtgctaattatgaaaagtacaaagagagaagtgagataagtt	105	2	0
>contig01404	---NA---	tggactattttacataataaccctgatccaattactcaccctaactaataaattttgtaattttaattaattatatcattattatttctgaattttaaagtggaaga	0	0	0
>contig01405	---NA---	ccccatctgattcaattgttaatgagtgaaacattccatttcactcaccaatatctttcatcatatttagactattttacataataactctgatccaattacttaacctaactaataaattttgtaattttaattaattatatcattattatttctgaattttaaagtggatga	13	0	0
>contig01406	---NA---	ttcccggaacttcccgttatccggaaagatgttctaccaaatgagattgatgtgacccgctagggctgcagtaagaatagattgatagatgcgctgtttccccttctgattcaattgttaatgagtggaacattccatttcactcaccaatatctttcatcatatttgcactattttacataataaccctgatcg	9	0	0
>contig01407	---NA---	tttgttttttcaagtttttttcgcatggcacgaaatccaggtctgccaaattcacaggtattgaatattataaatagggaaatggtggctcacgaagtgcaacatttgatctcgaaaactg	4	0	0
>contig01408	---NA---	cttgattcgctattggacggaaccaatattccttgaaacgaatcgtataaaagttggataattaattcctttattttagaaattattttatattttatgttacaattgaatgtaaaattataaagctctt	42	0	0
>contig01409	---NA---	catttagatgttaaagacaatatatgttacgaaatgacataacatataaaaaatattgccttcaggaaaattatttagaaaaagaatgtgtaataaatcagatgaaagaaaaatgtaccacacagagcaccaccaattagtttttaaatgaacaaaattatacactactatatagaatgaactctagcttccagactttctttcagtcttgcgcattgcacttttattacctgtttctcactagtgcatcaaaatgctcttcacattttatagaacatacgcagggatgttttt	19	0	0
>contig01410	---NA---	tcaataaatcgttatacaatttttgaggtcttccactttaaaattcagaaataataatgatataattaattaaaattacaaaatttattagttaggttaagtaattggatcagggttattatgtaaaatagtccaaatatgatgaaagatattggtgagtgaaatggaatgtttaactcattaacaattgaatcagacggtgaaacagcgtatctatcattctattcttactacagccctagcgggtcacatcaatctcatttggtagaacatctttccggataacgggaagttccgggat	119	1	3
>contig01411	---NA---	g	0	0	0
>contig01412	---NA---	cgggcagcaacagcaactgccagtcttgaggagggctccttcgggagaaggtgtggggcggacgctcggacctaaaattaattttaggctaccaacttcaaaattcttggtgttgaaagcataacattcaaaatgggtctggaccattgtcgaatgggaatgtgcggaggtgtggcggatttgccggcttgtc	0	202	3
>contig01413	---NA---	ggaagaagtagcgcgccctgcccggatagcccgggtagcaggggtagcagcagcactcgcacttgcagcacggcatggcggcgcggtgcagctcggggcagtctggctgcgacagggcgcgcttcttcgcctccacgtaccgatcgtagtcgtcgcagaacgtcctcgggatgaggcgcgggcacttggtggtgcgacagcagcactgagccatcttgatgccgattggttgagaactcgccggagaagcaacagaaaggcgggtgagacgctcagcgcagggcagaaccgtgcagattctgcttcacagcc	0	280	1
>contig01414	---NA---	gttaactcggtgcggaagcaccgagctcatcggcggcctgctgtacaccatctccgacaagacccgtcgcaacggcctggaaatgatctgcaagagcaaccgctgcggttgcccgtgcctgtctaagcgcttctgagccgtccgcccccgcgtccgcgcgcgcggccggggtgcgagggggcggtgggcccccggccggcggcccgtcgcggacgcccagcgtccagccgctggacacaccctcacccacacacgcctcctctgggctccccgccgagcgcctggcgcgccagacccgctccgcctggggtcctccagcctcgctgggactagcggggtctttacgctccggccaacgaccggaa	0	241	4
>contig01415	---NA---	tgcccgatggtgtcaccacaactcccaccaacgagg	0	0	0
>contig01416	---NA---	ctggcctccatgcaatatggctgctggatggatgcagccctccgtgttacaa	0	0	0
>contig01417	---NA---	ggggtcgtgcgctaggtcggctgctctcgggccgctaaggcgggcggcggtccgcgcggaggcagtcggcgacggcccgcagcgcagctctatggatgtttgctggttccatggtagaaggtttcaaggcagacccttaaggtgctcaaggccagcagctgccacagagcttgcatttatcttggagcccatttcgacgatggcagtcgacctccgtgtaaaa	0	501	7
>contig01418	---NA---	atctccaccgcctggcaaactcaaaactcgcacaaaaaaagaaaatcctaaacaatgtataacgcaaaacatccaaaa	0	0	0
>contig01419	iq_domain-containing_protein_g-like	gaataaacatgcagcaatcgaaaaaaaaatcaaaataactgtgtaaaaggttaaagtaaaaagttcgattctaaaaacataaaaagaaactaaatctgaacctcaaaaagacacgtgtcgtgagttgagacaggcatattgagaagtttcactgtttcagtatgacttatatccttgccaatccatcttatttcttgccattttatttcttgcccttcttccctttgcctttcttcttgtgccttgctgccagcaccctgggataaattcttcgccaccatctcgctatttttcttacagcctcctcctgccgtcgatataatctttcttcggcaattacccttgctctccgttccctcaatcgagtatccttttcgtgcacttgatcataagcgtgtt…	0	90	0
>contig01420	---NA---	ctgcaacaggtgagagttacggagaacgtattggtacatgcgaattcgtacttcgctaagtacgtcaaatgtttac	0	0	0
>contig01421	---NA---	cattctctgcgttttgtctctcttgcagcgtcatatacttcatatcgcccggcgattaagggaagatcatacggtttgccgtaaaatctttcaagtagagtccgatacgaaagaattcttgacgtttcaccatcctcatcaagaatagacgtttctagaattccaatactagggtaaatgtcttcaaaaacagtgagaatggctaccgcttcaagttccgaaagctgcgttgatacagtagtttttggtggccttctgtgcattgctgcttctatgtaggacaaccgttgcaaggagggcaacgcttttttcacagtgcgcaaagcggcagatgacttcacctggagggatttttctgaaattctttgcttctccgcgattgggtacactgatttcacc…	0	53	0
>contig01422	---NA---	cacttgaagcagcgacagcagaccattgcgctgaatttggcaaacactagcctgatttatttaatgtcccatgcagttgcctttactctgatgttcgagtcctttgtgtgaaaaatgatctgaaaatgtgaagataggtaaacttccttaatgcggtgatatatatctattatttacatgtactattttcaacacatttataaaatatgtactactacgaat	0	3	0
>contig01423	---NA---	ccggtcatcaagggggcagagccttgtgctgatcgcctctacttcaccactttttggtttccatcgcccaaattttcagtaaatatgcacaaaatgcagcagccgaatgccgatccaatcggcggatgtcgggttccgtatgca	0	41	0
>contig01424	---NA---	gaataaacatgcagcaat	0	0	0
>contig01425	---NA---	cgaaaaataaaagatccttttaggtcactgactaaatccttccactttactcttgttgctttcgcagcaggtgtttgtatggtcatccacttgtgaagaaaattcttgtgtatcactaaatcactgagcatttttttctaactcttcagatttcttgctgagttgcactgccgtggtgttagaacaaagcaaaatgttattgaactaaccagctagtgaatgctcgtttcctgaaataggcatagctgagcctatttcaggaaacaagcgaagaaatgctcattttgtgaaaattgcatggctattgccgattttatgggattaactacgccattttcgatttctaaaaacgatcgacataagttaaccctaaattatgaagagataacttgttttcat…	0	14	0
>contig01426	---NA---	cgggcggcgctggcggcgaccaaaggacgcgcgcgcgcaggcgcaggagccgcgctggagaatataacgcgcctgcccgccatgtgatgcgttgacgaataaattgggttcaaggcagacccttaaggtgctcaaggccagcagctgccacagagcttgcatttatcttggagcccatttcgacgatggcagtcgacctccgtgtaaaa	0	6	0
>contig01427	ankyrin_repeat_domain_protein	cgccacgcgccagcagccgccgcgccaccaccgacttggcgaggtcgagcggcgtcttgccgtccttgtccttgagctccttgcgcgcgccggccaccaggagcgcccgcagcgccgccacgttgccgccctccgccgcgtagtgcagcggcgtgcggccgcagtggttcttggcgttgacgttgcagcaggcgcacaggaggaagcacgcgcacagccccgtggggtcgtgcttggccgcgaggtgcagcgccgtgaagccgtacgcgttcttcgcgttcaggttgacgcgctgctccagcagcagcgacaccacgtccgtgcggcccgccagcgccgccttgtgcagcgccgtccacttggccgagttgctgaagttgggatcagcgccttcgtcca…	0	11	1
>contig01428	---NA---	ctacgggccctgctagggcgccgcccgcccgcggcgaccaatgcgcgcccgcccgccggccctatgggccgcgccctctccgtgcgcctgctagtggagctgacgagctactgcgtgcgggacctgtgcgtcatcagctgcgtcatggcggagcggtggactgat	0	2	0
>contig01429	---NA---	ctgacgagaactcgcagtcgtgaaatcgtcggtggacgtctgctgttcaacgtcttgtccaaccgcagaaatgggctccaagatgatctcatgcataaataattccaagttactagacaa	0	90	0
>contig01430	heavy_chain_17	ttatgcgtcattcattcggagaagctgttgttagttatgacgaaaagcctcgagaacaatggattttcgactatcctgctcaaacagctctttgtggcactcaaatctggtggaccacggaggttggcttagcatttgccagcttagaggaaggttatgaaaatgcactaaaagattatcaaaagaag	0	3	0
>contig01431	---NA---	tggtaaattgtttctcttcttttgggtactcgtcttttacataaaatgtttcaagtactgttatacaataaatgtacaaaacgaac	0	0	0
>contig01432	---NA---	tgaagatgcttgtttaaataaccgcttttgtatttcttccgaagtagcaaaaataattatgtcactacacaatgcatttttggagctactgtagagcaatatcccgaatcaattcgccgtcgaagcgccgacagccgacaccaaaatggcggcggtgctgggcgatgcattccagtccattgcgcaggcgctggcgcagatgcagggcgcgatgtgggcgatgaacgaggagatgacgcgcacggactgcgccatcgggggcatcgtgcgcagcctgcaggagcagggcgcgtcggtggagaagctggaccggcgcatgctgatgctggaggagcgcgcgcgcggcgccgcagcccactcgcctgccccgcccggccgccccgcccgcggcctacttct…	0	16	0
>contig01433	dynein_beta_ciliary-like	gtctccctcatggcgtctgttagacggttcaaccagacttccaccttcccgctgcaatcacagttttgataaaatggaacatgttctccatcttttgcaatcatgccattggatgttttggtgtttttgccatctgctttggtgaaagttagctttgctatggaatcatataattttggaaggtgtctggcaacaagctcaggttgattgccatttgacagaatatcaagtaaatcagtagaagaaacgaagtagaatcgtggaaaagctagacgctttgtctccaagtattctgttaatgctttttcgcattttgtcagcccttcttgtatttcttccaatttatcatagagatgtggtttacttgttccttggagaacatttggggtttttgccata…	0	7	0
>contig01434	---NA---	caggaacaaggtagacgcttcgtcccagtgcgtgccagtgatgccagacgtccccatcttccccgacctgccctctcagcccgccaccccgccac	0	0	0
>contig01435	---NA---	tctcagctctttgctctctcaacac	0	0	0
>contig01436	---NA---	gggtgctgcacaactcgcacgagaatcggttcctcttcgtaagtcgcaggagccgtgaacgaaatggtgtgtaacccagcggaaatgggtttgtactgcgatgcgccggtcaaaccaacggacagctggatcgggggc	0	170	0
>contig01437	---NA---	gctcttcgctctctaccccctcttcgcttaatgattggtagacgtgttttct	0	0	0
>contig01438	---NA---	cttaaggctctccattgtgaaatgaatacgtagatttgataattccaaaagaaatgcgaaaatcttcacaacgagtaatattggaatttaaaaaatgttcttctaattttatagagagc	0	0	0
>contig01439	---NA---	ctgaaggcgcgctacctttgcattgatgacct	0	0	0
>contig01440	---NA---	attgtgcaaaaacggatgtaatttgttgctgtgtttttccttttaaaattttgccctctttaacactgataccctctagagccttcgcgaacaggccaggccagtaaggttcaacatcaacagcagcagttgctgttgtt	0	1	0
>contig01441	---NA---	cccttcctatggaatagagagatgctcggcggtgatatggatgctcgacctgcggcaatggcggaggttgcggtggaaccagaataggaggatttgatttcaagaagaatttgtttatgtttcttctgtgtgctttacgttttctgggcgttgatgttgtgtt	0	12	0
>contig01442	---NA---	actctcttccccctctcagctctttgctctctcaacac	0	0	0
>contig01443	---NA---	gagaggccgtcgaaacggtggatcagcacagggttttctttggagcttgcagcttccgctagacgctctctccaatgtcaaagttcctgaattgagagatgaa	0	6	0
>contig01444	---NA---	gagaggccgtcggaacggtggatcaggacaggatttgcagcttccgctagacgctctctccaatgtcaaa	0	0	0
>contig01445	---NA---	gttcctgaatcgagagatgaa	0	0	0
>contig01446	---NA---	gttcctgaatcgagagatg	0	0	0
>contig01447	---NA---	gttcctgaatcgagagatg	0	0	0
>contig01448	---NA---	tccaacatttagtaaacaaacacaatatgtagacacgcataatgtaacagaagccttcaaaatgtttcgtgctgaaagctctctataaaattagaagaacatttttttaaattccaatattactcgttgtgaagattttcgcatttcttttggaattatcaaatctacgtatacatttcacaatggagagccttaagaggacgctcgcagaattgatgtgctggtcaacacgcactgaaggatcattcgcccctcgtttttcattatatgcattagttcgcaatatcttgctaattggtcttatatgagcaaaatgcatgcatattcaatattgatttgatatgcaagatatgtaatgatgttaaataaatgaagaaaactcttaatctcttccggaaa…	0	214	1
>contig01449	---NA---	aa	0	0	0
>contig01450	---NA---	ggttcagtctgattttagcacaaaacttcctgactgagaaatcctaacatggatcaac	0	0	0
>contig01451	---NA---	ttgggcatcatcgtcatctccactctcgccgtcttcatcatccccatc	0	0	0
>contig01452	---NA---	aagctacgtgtaaacgtctccggcagtagcgaggtgacttcaggggcaaatgacatctgggataaatcgtccaattctccaataaatggaatttggttaccacgaagacagaaaacactcgtcgaaattatcatatcctattccatcttccgcatccaaggtcgaaaaagcaacataaatatgagaagagaaattttgagaaacatgacaaaatactgtaaccaacgtcatgaattacattggctattaaataaatatataaaactctagaagaaaaaanaaaaa	0	249	0
>contig01453	---NA---	cccttcctatggaatagagagatgctgggcggtgatatggatgctcgacctgcggtaatggcggaggttgcggtggaaccaaaataggatttgatttcaagaagaatttgtttatgcgtcttttgtgtgctttaagttctctgggcgttgatgttgtgttctgaaggcgcgctacttttgcattgatgacctattgtgcaaaaacggatgtaatttgttg	0	35	0
>contig01454	---NA---	cttgatccatgttaggatttatcagtcaggaagttttgtgctaaaatcagactgaacc	0	0	0
>contig01455	---NA---	gtcagcgccctccatggccgtttgcgaggtcacatccgcacccaactacttcttccgcttctccttgtccggggcattcctatctctttcccagcaccagcaccagcaacaacagcacctgcaccagcaccatccgcgcggaggcgcctcgtcttcccccaccttcacccgcggggcttggatcaccaccttcccgtcgacgcccagtttgccttcgccgccgccgcc	0	88	1
>contig01456	---NA---	atcagcgccctccatggccgtttgcgaggtcacatccgcacccaactacttcttccgcttctccttgtccggggcattcctatctctttcccagcaccagcaccagcaacaacagcacctgcaccagcaccatccgcgcggaggcgcctcgtcttcccccaccttcacccgcggggcttggatcaccaccttcccgtcgccgcccagtttgccttcgccgccgccgcc	0	5	0
>contig01457	---NA---	tctgacattggagagagcgtctagcggaagctgcaagctccgaaggaaaccctgtgctgatccaccgttccgacggcctctcagaaaacacgtctaccaatcattaagcgaagagggggtagagagcgaagagcgtgttgagagagcaaagagctgagagagcgaagagagt	0	26	0
>contig01458	---NA---	atcttgtaaaatatcaaatctatgtcttgtttattgatagattagtcttttaaagtaatctcatcattgcatcatttttaattattcagtcctttgtgggctccttctttggtgagcccttttttcggtagcactcgttacaaatgcaaatgtgacataatcatctattttttgtgtcattgatatgtttgtttcttttatgattgctattgcctgggctgcagaaagaaatactgaaagaaaaaaaattgcattttaaataggtgtaatttaattgcagtatttcaagctgattgtatgtcccattgtgtgaaatgaacttttggcggccaaaaaaagagtgtttattgaccatagaaatgccatattctaaatacaatagtaaagttgataataata…	0	0	100
>contig01459	---NA---	tgtattttgtagcgcgaatacacatgaaaaggaaagaaaaattgtgtgtgaaagaaagaaagaaagaatgaaagaaggagagaacggacgggcgcacgtgcagcgagcgagaacaagagaaagagaaaggagccgcaaagcgagagaaaatgaaagagtcaaagggggcgtggttgaaggggagggggacgccctagccacagcttaaaatcccgcccccgaatcgctcgagagatggaggaggcgacggggaacgggcggggccccactgtgggggcgagtgatgtgttgagaggggggggct	5	1	214
>contig01460	---NA---	actgccccgcctgctgggagccggtgtgatcgaggcgtgagacgtcacatcgtccgtcatcttcttcttcttcatcttccccctgggtcgacattctccagctcttcgtctcctccatagcagcagccgccgccgccgtcgccgccgccgttgccgatgcagtgatcgatcactgcatggccaggccgtttcggcccctggcacccccgactcc	0	0	166
>contig01461	---NA---	ctctctgcgggacagcccaggcggttggcagcactggacgtctctcactccctccctcacagattgagaacagattggctccgcccgcccgcccgcgccgagtgcgtcgggcgcccgctagtggtaggcagtagtgtgaagacgtgattcccgatagcaccgacagagtgcagggttgtttgaattgtttggttagattctgaatgattcgttacttgatggtcaggtggctttgtagtcttaaaaattgaacttaaaaagtatgttctcgaaacaatatatatttatctttgttgtttcgtaatgtatgttgcaggaggccaatctgttcattatgtgtgggattattttataatttttataactttttagtttttttcatgtttttttctttatatt…	39	0	1029
>contig01462	myofilin_isoform_b	gggccggtaacggtcggcggcggtgtagggcaggccggggtacaggttgcgcgggctgtagccgtaggtctccctgctgacgggcaggtagcggtagcccggcacggtgatgcggtccgcgggcgccgaaggctcgtcgtagatggacttggacaggggccagctgtgcgccagctccgggaagtctgcgagcagcggccggaacaggccgcggggccgcacggacggctcgggggcgcgcaggtcgtcagatcccttaagggcgcgcacgtaggattgccagaacttggccttcctcgtcacgggctcattgcggccgatgatgtccagatggttcttcagcagcatcttgaagtcgtttctctagggcgtcgtggtcgtcggtctcaaaagggtcgg…	5	1	324
>contig01463	---NA---	atttcttcttttaaaaatatatggtttggctttgatgacctacaaagttgaaaatagtagagttaaatattaatagccctggaggtttatttatttgtcaagctcacagttattttattagtgataacatacccaactaatggtagggttagttacgtaggatgaagattcaagatcaggtttgtattggtgagagcacatgaagtaggttttggctttgaaatgctacagaacttgtgtgtgtgtttttttgatcatattttgtgtgtgtatgtgtgtagatgtggaaggtatcaagtttgtgatcaacttcgactatcctaactcgtctgaagattatatacatcgtattggtcgtactgggcgaaaccaagagcgagg	0	4	10
>contig01464	---NA---	agccccccgagggaattcttcagtgtgtctcttatatcctagtcaatgaagctactatcgcaaaaccaacatgagaatgcatacttgtctatgcactgtatgtatcccaatgaaatatcctccaggagctaatagcct	0	0	1
>contig01465	---NA---	tgtaagaagttcagttgtgacattttaacagaaaactggaaattatgaagaaaatcatgaagtgtccatttgtattttggccttggaaattttaaaagtttattttgacccaaaaagtcttaaaaattattgaagtctgctaatacttcattacttctgagattccagtcttcttgagctattgcttcatttaaatgatgcaatgttaaatgtatatccatttgatcagtctggttttgtcttctaggcacatgcaagatggttgatttgttgtacatatattttttgtagtatcttatatcatctagcagtgcctctgcgtgctttgcaagcccgtgtaacgtgagagagagagagcaagcgtgtgagcgagaggaggaatccttaagtctggcaaga…	2	4	6
>contig01466	probable_atp-dependent_rna_helicase_ddx17-like	gttggtttctatctctatttatatgtatatatgttttagtacgaaggattgaatatattaaatgatttattataaggaagagctagctaccattggcagccataggtgcttggttctagaacgtattgagagtggaggcatcaagttattcaagcatttgtaggaagtgtcattaggatcgttgtaatggctcaacataatctgcagtttggaaagcctagaatgggtggcaatttcaacaatgaaaatcgacggtttggaatgggcgataacagaaatgggggtttcagggcaggtccaagaacgaatggaaccaatgactttattaaaaatggtaaaaagccaagtgtggggggtgtattgaataagccacaatgggatttgacatcattgtcccca…	19	46	10
>contig01467	---NA---	cgataaaagactatacagtatccaattttttttcccccaagctttgatttttgtatttaattttttaaacaaaattcaaagtttaaatattaataaacaattttcttgctttttaattcctacctggattttgaaaaaacatatgtatattgagaatatacatatgtttttttcatgtatttcaaatttctactgttagtgcatttaacttgcaggtggaaacttaacgaatctaaatctttgttcaatacatcag	0	0	2
>contig01468	---NA---	gttaaaaacaaacttaattgggtgatgcattaaaaagtctgatgcggtgacgaaatactatacgcgatcaaacgttaaaccagaaaaaatgaaagaggttcagaattcgaagttaatagccgttacaatcctcgcctcgaacgataatcgtgcttcacgagttcgacttctagtggtgacgtcattctaggtggccatgattgcatcaggccgttctcccagtcagtcaactcgttggggtggccgagttgattgttggtcgcgatccggtccaagctgatcgcatcccgttcagcttgcaccggaagggtttccttcttctcagctgaaggccgtttcatggaatgctcgactcccagcggcagccatggtggcggtggcggtggcggtggtgatggt…	5	1	262
>contig01469	---NA---	cccccgccacccgcttgccgccccgccccctcgacgccacgcccccctgcgcgagccccctgccaccgccgccgccgctaccgccgcccccgctgccgcacgcgcttgtg	0	0	23
>contig01470	---NA---	ggtctgtggtgggactcggagctgggccggcacctggacgggacccccctccgctcgcccaacgccccgtttctgcccgtgtacgcgcaccgcctctacaccatcccgtactccctgccggggctgagcccgcacgagaaggcgtgggcgcacctcaccgccgccctcacccgcatcaccacgctgcgctgcctggagcgcaccgagggccgctgtcaccgcgtcaccccgcgaatctgcgttccaggctacaaccccttgcgcctcgtcgactggtgggatatctaggcacgccacccacac	0	0	12
>contig01471	myofilin_isoform_a	gaaggggcggatggggtgcttgctccacaggtaggagcgcttgaccggcgacaggtaggagtcgcgcaggtagaagggggcgtggctgggcagggaccacggggagacgtagggtcgcagctcggggtactcccaccaccaggggtcgcgcgtgatgcgcgacatgggcaggctggtgagcggctccagcagctcagacagcggccgccgggtgaggccgccgcgggtgtagatgggctggcctgcgtagttgaaagcgacctgcttctcggagggcgcttccgggggcggggtgtaggagcggcgcggcggcagcgaggaggcgcgcaggggcatcgggggcacggagcccgcgcgcggcagcggcgacggggagcggccgcgcatcggggacagcca…	3	1	91
>contig01472	---NA---	ctctc	0	0	0
>contig01473	---NA---	ggctacaaccccttgcgcctcgtcgactggtgggatatctaggcacgccacccacacg	0	0	0
>contig01474	---NA---	ctactactagaacacaagag	0	0	0
>contig01475	---NA---	ctggcgattaactgcctttgcagaacttccttacatctcact	0	0	0
>contig01476	myofilin_isoform_a	catccgaaggggcggatggggtgcttgctccacaggtaggagcgcttgaccggcgacaggtaggagtcgcgcaggtagaagggggcgtggctgggcagggaccacggggagacgtagggtcgcagctcggggtactcccaccaccaggggtcgcgcgtgatgcgcgacatgggcaggctggtgagcggctccagcagctcagacagcggccgccgggtgaggccgccgcgcgtgtagatgtgcttgaggtacttctcgtcggtgggcagcgccgaggggtcgtaggagcggcgctgcccaccgacgagaagtacctcaagcacatctacacgcagaacctgcccgagaccatggacatgctcacgcagtggcgcgccgtgctcgacgagtacaaggcca…	0	0	2
>contig01477	---NA---	gtctccccgtggtccctgcccagccacgcccccttctacctgcgcgactcctacctgtcgccggtcaagcgctcctacctgtggagcaagcaccccatccgccccttcggatggtggcgatattctgcctgtgcagcacgcccttactgctcata	0	0	6
>contig01478	---NA---	tggcgatttcttgctttagttgtagaacttggactcgtgtagtacactaataacaaacttgtgctaaaggccaattttttctctatttcaatgaaaagagaaaatgcggaaatggacc	0	0	0
>contig01479	---NA---	g	0	0	0
>contig01480	---NA---	g	0	0	0
>contig01481	protein_btg3	tttaaccaagagcagctccaagaatttcagaaacatttgtcagagttgcttgtggaaagatttgaaaaccattggtttcctgaccaaccatgtaaaggacaaggttatcgctgcattcgagtgaatgaaagagatcgacgtgatgctactttagagcgagcagctcttgcttgtggtttcaagtatgaagatctgaagttaccggtagaacttactctttgggttgatcctaatgaagtgtgctgcagatttggtgaacatagaggatcatattgcactctggcatcattcaatgggaaagagaacaaaaacaatattgaactggagaaaattgaagttgtcagtgaaaatcataaggatacaaaatcagaggtcattcctttaagctcgagcagtttt…	7	0	2
>contig01482	---NA---	aataaataaataaataaataaataaataaa	0	0	0
>contig01483	---NA---	tatttatttatttatttatttatttatttattttacgtcaaaaaaacagttaaaaactgcgtatgacgtgctatggggaaaagtgaattgtgtgcacattttcaaaattctgtgatccctacactaagtcatatactacttaaattttgaatttttgaaagggagaaaaaaaacaaaaactcccatgtaataaaatctattttcaaggataaataagcaataaattttgaattttgaaa	17	5	40
>contig01484	---NA---	gtttttttgttgtttttctccc	0	0	0
>contig01485	---NA---	agtttttttgttgtttttttctccctttcaaaattcaaaatttattgcttatttatccttgaaaatagattttattacatggga	0	0	0
>contig01486	---NA---	taagagccaaaatttattgcttatttatctttgaaaatagattttattacatggg	0	0	0
>contig01487	rna-directed_dna_polymerase_from_mobile_element_jockey-like	ccgagatattaaatagtcttgtgtttgggagagcaaataccttactggaatgatggaacattatgtacgcacctttcagactctttgcccattgcacgttgagttcctcaaggatcgattttaggtcctattatattcctactttacatcaacaatatgccctcgacgattcgaaacagaagaacggttctctttgcggatgatacaaacatcctttgcaataaagaaaccgtaaatagtacaatatcagatatttcaaattgaaaataacaaattaatagtaaatgaaaagaaaacggttttaatgcagttttccatttcaaataaacaattctgtgctccattgaaaatgaacggtgtaccattgactgatgttaaggcaacaaaatttttaggtct…	43	25	95
>contig01488	---NA---	gttttttttttctccc	0	0	0
>contig01489	---NA---	agtttttttgttttttttctccc	0	0	0
>contig01490	---NA---	ctgcctttcaatagatctacattccttctgtacttcaatagatctacctctcgtctggttgttgtatttactttatttatttatttatttatttatttatttactttatttatttatttatttatttatttatttatttattta	0	0	2
>contig01491	---NA---	aaagaaccgataatcacaattttataaaaagtcaaaatatgaaataatattgcattattccactgtcaatacatgtgttcgaataaagcgaacggtgattgtaacatccggggaattctgggggaaaagtgaattgtgtgcacattttcaaaattctgtgatccctacactaagtcatatactacttaaattttgaatttttgaaagggagaaaaaaaacaaaaactcccatgtaataaaatctattttcaaggataaacaagcaataaattttgaattttgaaagggagaaaaaaacaacaaaaaactcccatgtaataaaatctattttcaaggataaataagcaataaattttgaattttgaaagggagaaaaaaaa	25	4	74
>contig01492	---NA---	caaaaaaact	0	0	0
>contig01493	---NA---	gtttttttttttccctttcaaaattcaaaatttattgcttgtttattttgaaaataggttttattacatgggagttgttttttctccctttcaaaaattcaaaatttaagtagtagtgtgtg	0	0	0
>contig01494	---NA---	gttttttgttttgttttttctccctttcaaaatttcaaaattcaaaatttattgcttgtttatccttgaacatagattttattgcatgggagtttttgttttttttctccctttcaaaaattcaa	0	0	0
>contig01495	---NA---	ttattccaaggacaacatggataagagccaaaatttattgcctttttatccttgaaaatagattttattacatgggagctttttttttctttttcctt	0	0	0
>contig01496	centaurin-gamma_1a	ccgctttgggagtgggtgggagggctggagggaggggcacatggagaggagggcggcgggggggtatcgacccgaccgtgtcggagggaagtgggtcgcgggcggtgcccctgacctcccgggcaaacagcgccggttgcgcggggtgcgtgcgtctattggcgcccagcgtggggcgcagggaggtgtgtcagcgcgcgcgcgagccgctgcggtgcggggcggcggtggcggcgttcgcttgcacagcgcgggcctgccgcactgtgcttcgggcgcgacgcacccactgagtctttggtctctatttcgcgttgcagttcacggcctgggtggacgccgtcatcttcgtgttcagcctggagaacgaggcgagcttcaacgccatctacaactact…	0	2	40
>contig01497	---NA---	cgcaggaggcgacaagtgttcagtgacgaggacggggcctcggatgcgggggaggacactcccgatgaggatacgcaggaggagagcgacggcggggacgaagggccggtgcccgacatagacggggcggacggcgccgaccccaccgaatatcga	0	0	30
>contig01498	---NA---	acatgttcactccagtgagagtgacagccatagccacgaagccggtgctcgtgcagcacgggctcgccggaccatcgctaccggtgatgctgcgcgtccgttcagcggaagcagcagcagtcacgaaggggaggctgtgccagctcgg	0	5	40
>contig01499	---NA---	ccctctccatggtcgtggtgtgcatgcgtgccatgttcgtggttggcagtcgctgtgtcggcagagcggcgggtacggggagctgctccggcttcgtggctatggctgtcactctcactggagtgaacatgt	0	0	21
>contig01500	---NA---	cgcaggtgagtgctcggagaagctcaataatcgacggcaaacgatgaccaatgtacaatgcagtcgtcgtcagaagttattctggatattgcatgcgagacaattaccaaaataaata	0	3	28
>contig01501	---NA---	caaacaaaaaaactcccatgtaataaaatctattgtcaaagataaataagcaataagcaataaattttggctgttttaaaatgtaccgagttatattaggtaagttcacgtaaaacactcctacatcagaactatgtcaatgtgggagagccccttgatctaatgagc	0	0	3
>contig01502	---NA---	tatggagtttccataaagcaccgattttcataatgatttgttgaacaataatggttccattaaacctactgagctgcaagagatgggttaatcgttcatgaacacattacataaatgacacgcatattctgacgcggggcggtgccctcccgccaggcagttgcctcctcctctgagctttggcggacgcgaggccaagtccgccatgtgggcgttgtcgccttgccccctggaggccgcgcggagggcacgttgccttgcccttttggcccgaagctcccgcggcctttggccttgacgcggcgccggtggcggcggcggcggcgtctgcagagcga	0	112	0
>contig01503	---NA---	gaacgacgcgagtcaactggtgaggaagacaatacgatttcattcgtgtggtaactctccagcaaactgaagaaacttgcattttcgccttcggcgatacattatcatgaatccaaaaacactacaagtttctacagtgacgtttactacttcatgagtcaatattagatggggagtttttgtggatatttcaaagcagatcataaacataattcttagccgatttgaaatttctgaaggcgaaacaactggcagctctacaatatacaccaactctctgagaacaccaagtgttgagaaaatgccaaaatcatcgggcggctcaggggccgacggggctaaaacctcaaccgagactcggggccgccgaggctccacaagccctagcagcagcagcag…	0	214	1
>contig01504	---NA---	agtttttggagattctgccaccaatgtggccacagcctccaggttttcttgcaaactcgaaggctccgattgttcatccactttcgaaaattcttccaccaacgtggttgcctcagttggtggtaactcgtcagccttccttacgttctgtttgcattacaggttccccactgtgtggtggttcgggctgttccgttttttctggtgacgtagcgtcagacacttctttgtctggctcttgtttagggggttcggatggattggaatcatcttgtgcctctgaagactgttcatcttgttcttcctgcgtaggtaattcaagtggttcctctttggatttcaaatgttcttcagatggagttgatttcaacgacaagccatcagccgatggagccccga…	0	66	0
>contig01505	---NA---	gaagaacattcagaatc	0	0	0
>contig01506	---NA---	tgacaaaagggaagaacacttagaatctgcgaaaactgaagaaca	0	0	0
>contig01507	---NA---	tttagaatctttg	0	0	0
>contig01508	---NA---	gtcagttttcacagattctaaatgttcttcagttttcgaagattctaaatgcttcttcagttttcgaagattctaaatgttcttcagtttt	0	0	0
>contig01509	---NA---	tgtgaaagaaagagaattttggcagaaaaaggttccgctcggcgaattctgtgttggtcggggcccctacttcttttttttttttttttttttttttagcaagatcagagtttattttgttggatacggagaacaatcagatagacgtgttctttaaaaaaatacatatggttccacgtgagtgcagtgccctcctcagttgctccggagtttggagatgtttcatggctggtgttgatcgttctgagatacttcagggtcttgcggtttcacaggaagggactctgctttttccagtaacttcgggtcatcaatatcctccggctctttagttttgccctccattggtaattcaagtgtttcctggggccccgcagcttcggatggcgaatgaatgcc…	0	205	2
>contig01510	pseudouridylate_synthase_(ribosomal_large_subunit_pseudouridine_synthase_b)	gaatctctttctttcaccgaatctcttcctttcattgaatctctttctttcaccgaatctctttctttcaccgattctcttcctttcatcgaatctctttctttcaccgattctcttccttttatcgaatctctttctttcaccgaatctctttccttcac	0	6	0
>contig01511	---NA---	cttagaatctgcgaaaactgaagaacatttagaatctttg	0	0	0
>contig01512	---NA---	cagttttcaccgattctaaatgttcttcagttttcgaagattctaaatgctcttcagtttt	0	0	0
>contig01513	---NA---	acggcacatgcttcgaagatgtagcgcgtcggctgattgcgactaggcaccgaagtcaaaaggcgacccgaaggcgcccgaacactccagggatcagaacacaatgcaataaagcggagtttgcaaataagcaagagactgcctgcacaccttctctacgagtcgttgctcacacagaattatctattagctctgaaataatgtctcaatatcttaactctgattctgattgattctcaaatgaaattttaatgacagtgaatactgtatattttgatctcgcataacttctacaaaactgccgacttcactgttatgattatcaacgaagatcattaagtctccaaccttattcacatttgcatca	0	9	0
>contig01514	family_protein	ttttgtcagattctgaatgttcttcagtttttggagattctgccaccaatgtggccacagcctccaggttttcttgcaaattcaaaggctccgattgttcatccactttcaaagattcgtccaccaacgcggttgcctcatttggtggtaactcgtcagtctccttacgttctgtttgcattacaggttccccactgtgtggtggttcgggctgttccgttttttctggtgacgtagcgtcagacacttctttgtctggctcttgtttagggggttcggatggattggaatcatcttgtgcctctgaagactgttcatcttgttcttcctgcgtaggtaattcaagtggctcctctttggatttcaaatgttcttcagatggagttgatttcaacgaca…	0	59	0
>contig01515	mucin-like_protein	ggtttcagaagattctgacgacaacgtgggtgcgacctccaaattgtgtcctgggctcgcggattctgaaggtttgtcagttttcacagattctaaatgttcttcagttttcgaagattctaaatggtcttcagttttcgaagattctaaatgatcttcagttttcgaagattctaaatgttcttcagttttcaaagattctaaatgttcttcagttttcaaaaattctaaatgttcttcagttttcgca	0	34	0
>contig01516	---NA---	gacacttactaagcaataatggacaatgcactggaagccacagctatctgttgcacactgtgcattacatgcataaaaattaaaagtgaataaaataaagaaatgatacaactttgaaaataatttacattttctaacattgtaataattcagtcttcaatattctgcatcttctaagacaaactatgaactgtcagctcttcttactgacacgatgaccacaaaatgttttgcatttacacctgcaaaatcattcattcttattaccttggagcaagttgtc	2	0	3
>contig01517	---NA---	attaaactcaatattaaataaaatggatgttaattcagaccgtttgctttctcttcacaattcatcttaacacatctgattgtcctattgtttctttgcccacactgctactctcagac	1	1	1
>contig01518	---NA---	actgtttcctcatcttccaccatttcatctcttaccgattcctcgtctttcacagattcctcttctttcaccgattcttcatctttaatcgattccctgccttttaccgattccctttctttcattgattctctgtcagtcaccgattcccggtcagtcaccgattccttacctttcaccgattct	0	4	0
>contig01519	---NA---	ctttctttcacagaatctcttcctttcaccgaatctcttccttttat	0	0	0
>contig01520	---NA---	aaaatggatgttaattcagacccttg	0	0	0
>contig01521	---NA---	c	0	0	0
>contig01522	rna_polymerase_rpb1_c-terminal_repeat_domain-containing_protein	aattagaagaacaaattagcaaagttgagtgctgagaaagcggcagcaacagctaagcaagatgaaatgactgtttcatccaaagggtagagacattgaaaaagagactagaagatgagcagaaacaaggagtagaactaaggaaaaacttgaaacagctcaaaaggcagagcaagaaaaaatcaaattacagaaagaggttgctgaaaaaagttctaaattagcagattctgataagaaactgaaagatattgaggaaaaacttaagaaatcagagagattgcttacctctaataagaagaaagtagtcaacttagaaaaggagctgacagaagaaaaggaacgtgcaaaagcaaatgaatccacacagcaaggtgtggcagctagttggttggcaga…	0	0	13
>contig01523	---NA---	gaatgaagattacacaggagaaggaatcaaagaacagagaaactgaacttgcaactcttcgaactaaaatacgttctttaggaagc	0	0	0
>contig01524	atp_synthase_lipid-binding_mitochondrial	ttctcatctcttcattcattgaaggccaatacagaatatgaaccaatttacaaaaacaattcagtcagtctacaacaaccagaaatcaaccataatactaacctaagtgattgggatggaaatgattaggaaggtcgggcgtatttgaagtaattacatgccaatttagagcagcctgccgaagccacttctctagtttactcgttctaacaaggctgtacaatggaatcattctccctgcattaccaaatagaggccaacaatggatacaaggtctggccaacatacaaatcacaatatacacgtcaagtcattgaacattaatttaggttataatttacagaaaaaactattgctgcaattcgcagtggatgttaaacttcccactcacttctgtcc…	183	41	485
>contig01525	---NA---	ggtttagagaagaaacaaaaactaccaccgaagccacaatgtttcaccgacttatcgcccccgttgcgaggaccgctctggtgtctggagcctcccgagcatacgtccgacccctcagcagcgtagtaactcta	20	6	63
>contig01526	---NA---	gtcaaccttcaactctaattataataaattagtttccggctacctgggtcgatgagtttcatagaaataatcactattgtatgctaatagatgattatccgatctgccatctatatagagtggtcgaggaacctgaaaagcaaatatatttctatcttgcttacttcgttgctagaattggctcaatgagaatcatgtattcatttcacaaaacatggaaatttattaaacaatttaaaacaattgtttatattgtataactttacccaatataaaattaaacgtttagtcatgaccgttccaaccttatgtcttcgcgcgcttttggaccatctttatccatctccgacgccgccgtcctcaggtccagacactatcttctctcttcttttctcggaa…	6	3	9
>contig01527	---NA---	tagagttactacgctgctg	0	0	0
>contig01528	---NA---	aggggtcggacgtatgctcgggaggctaccccatggcatttctctgtgtcgcactagcacgtggacgacatggtacgtcaaggcatttgcagaggt	0	0	0
>contig01529	---NA---	ccctcacctgtttggcctgccctcgcagatctgtttgccactgagccctgctgcggttttgcaatcccctcttctcccggcccacatgtgcagaggtaattgcattttgcaatgcttgggctctgtgacagactgggctggggagtgctcactgttgcctataacttgcacgtgctttccctcccgcatccactgtccaacatgtacagatagcggctatctaagtgaatatacaaatgatacacagttgtttgggtctcagtattcttgtgactaagtttctcatgtttttcttggtattgatagccaagtatataactgaaagcaacagaatatataatatatattgcataaatgttttgttatatattatatatatatagatgagaagggaattta…	1	2	5
>contig01530	myosin_heavy_chain	cgggcctgcagcttgcgcttggcctcctcgagctcctcggcgcgggcgactccctcggactcgtacttggagcgccacagttgagcctcagcgttggccttgctcagctgcctctggatgtcagccttgccctcggcctcctcctccagctgctcgcggatgttgtccaagtcgtgctccaggttgcggaacttgcccagcaaggtcgcgcgctccctggattcctcgtcggcgaggcgtctttttttttnttttttaacn	0	0	2
>contig01531	---NA---	cagatatagtgccgttatttaatattggtataggggaataagattttgttaattttttaattgttgaccactgtggtctgctattaggatgtatttgtgcaatgtgattttgaaatttgtctaattcatattggtctatatgtaatttgataatgcgtgataacctgttccttggtaagttggacttgctaggggaa	0	0	2
>contig01532	---NA---	cccggtccttgtggctccggaaaccccgaatttaatgtgtccatgaagagcaaagttgtaggatttcaagctct	0	0	0
>contig01533	---NA---	gtcgttgttgttgttgttgttgttgttgttgctgctgctgttgctgctgctgcttttggagtttctgttcctgttgcagttgctgttgcctttgttgctgttgccattgctgctgctgctgttgcttttgttgccattgctgctgctg	0	0	2
>contig01534	---NA---	ccccctttaaaaaaaattctgaacctaaaacagagtaaaatatgacagtttctttgtttttaaaagtttgaagtaattataaaatgaagttttacaccagtaataaaataatgcattcacatttctctgcaccaactatcttttcagtttcaaaatcttttgtatccatttcaaattctagcttattacattacagtagtgtattttttttatacaatgaagaacaaagaaaaagtccttagttatctacacaagcatttgaaattatggtgagaatcaccacttcacaatatctaagtctgcagtaataattggaggctaagacttttaatataccttaattatctcaaatcatcaactatttgcacaaaaagaaacaattgtagctctctcttgctt…	1	2	7
>contig01535	---NA---	ctttgatgtgacacctgtgcctgctgtatatccaggttacagttacagtcttgtaccagctgtctttgcctcaaaccaatcacttgcgtaccctgttgctgttttctcctgctcatgttctcttttaacttctggtctgtgtttaagttgatttgtttcgtctgtaatctccgtaatttctatgtgttttgtagtctatattcaggcctgtgagtatattttttcttttggttttattagcaaagtgttctgtggaatggccgttatttaattcgctaatgggaagttgtcgtcagatgaaaacttgtatgaatattcttaatgtactgaaataggaattatttgtgaaaaagtgagatattccacttttgtaatgatggggggattgttaatgtttgg…	3	2	11
>contig01536	---NA---	agaaaattgtgcctcctgcagctccaaaaccatttgaagttggtgaaccacagctccctctgctgcctgttccatcaaagcatatgtctatgcttgaagcactaacagttgcccctgacaggccttactctccattcactggtcaacctgttcagacaccattagttagtcaaatgcctaatacagtagtgcaatccgaagcatctgctttcacagttgtttctcctcaatccgtaacaactggtcctaaaatagcttctccaaagtctattccagcctcaagtcctttactgaaacctctaccaaaatcaaatattcctccaccacagagcaaaactccagttccttctccacgtcctgtgtcacgctcttctctgcctgtaatgggtggattcagac…	0	0	55
>contig01537	---NA---	ctgttgcttttgttgctgttgctgttgtcattgctgctgctgctgctgttgctgtttttgttgttgctgttgcagttgctg	0	0	0
>contig01538	---NA---	caacaacaacaacaacaacaacaactgctgcaacagcagcagcaacctgctgctgtacaaccacagcaaatgcagcaaccaccaccacaaccgccaccacagcagcaacagcaacaacaactgcaacaacaacaacaacaacaa	0	1	0
>contig01539	---NA---	gaatgaagattacacccagaggcagaggggcaagcgggaagactggggtggagaagtttagaatggcgttgggtcgtgggaagcggggatagctatcatgaattgggaatcacggacgtgggaagcggggaacgtcagaaattccagcgaagcgaaggcagaggtgacagcgaggatattgggaattgcggtggtaggaggctagccgggatagatatcacaggaatgtttggaattccaacataataaacgcagcaggacaaacgaggaa	0	0	2
>contig01540	atp_synthase_alpha_subunit_vacuolar	aagaagggcttcggcctgaccacgtcccgtttccgccaccctatccccatccaactctgtctcaagaaccacatcctccaccgtgtagttgcctgcaggagcaacatattgcacagtaccctttgatctaggaggcaacatgatctcccttcattc	0	0	2
>contig01541	---NA---	aaggcgccattctcttcatgcccatgcccgagttcggtcccgccatgcaccacggccccgagggcgacacgccctggtgggcctacttgtaatgcttccgagaaactaatgaattgaatatcttgct	0	2	0
>contig01542	serpin_6	gtagtgcaacggcgcggagatattcatcgacatgcgggctttacttgtgatcttcgctgcaattgcgctcgctgcgctgggcgagtccacgcccacgcccacgcccgcgccgccgcccacgcccgaggccgcccggcaagcggtgacggctgcggccaacgccttctccctgcgcctctaccaggcggtgaaggcgaacgcgagcaacgtggtgatctcccgctgagcgctgcagtgctgctggcgctcacccgccatggggccgcgggagccactgagcagcagctgacctccgccctgcagctgagcaccgaccgcgacaccacggccactggctacggggcgctcctcgactcgctgcagaacaacggcgaggcggtgctccgcacggccaatcgg…	0	37	212
>contig01543	---NA---	tacgttttcttgaaagggagttgtttcaactgctgggattagtgactcgacctaagaagagcatggtgtttccattccatatcaagaaaaggaaagggtgattcacgttaacctccactgtttgaagcatactcaggataaagaaattcatacctgt	0	2	11
>contig01544	---NA---	tgaaca	0	0	0
>contig01545	---NA---	tgattcacgttaaacaccaccgttggatacaggcttgccaaaaga	0	0	0
>contig01546	---NA---	aaaacatatcgtatctttcaactgcttggattagcaactcgtcctatgaagagtattgtgtttccattgctaatgatgaaaaggaagggg	0	0	0
>contig01547	---NA---	aaattcatacctgt	0	0	0
>contig01548	---NA---	gcgtagccagagtctgctccgaagaaaggaggttaacgtgaatcaccccttccttttcttgatttggagtggaaacaccatgctcttcttaggtcgagtcactaatcccagcagttgaaacaactccctttcaagaaaatnggaaggaaattcaaaattaagaaaatacattggcatataatgaacaacgttttaacaacagtagtatcatactttgaattcaattctgaaaatcatagtgatagatctgggaatcttagtacatactaataaatattgtaaaatatatcaccattgtgaaatgttaaaatatgaaaccaataaaaagctaataaatgaagtgatgtttaatgaatttgac	1	1	38
>contig01549	---NA---	acaggtgtaaattatcaactttattctgagtattctatcgtggaattcagcgcaaaccatccattcctcattattatagaaaaagataatattatactattccttggaagagtctgtaa	0	0	0
>contig01550	---NA---	gaaaggaaagaagaaagggctacctgatgtcataatccatttgctttagtgaagatgctgatgagggtggtatagggggaagtggaatattatttcacacttcctttttttttactattaaaccaaatatttatttctacaggaaaaattctacatttcatgtgatacgatcttttgctctcagttttgtgga	0	1	0
>contig01551	---NA---	ttctcgttagtctttttcatttttctgtctttccacgcgatcatcgtgatggtgatgaaggtaacgcggtgcaaataccgcgtttacaatggtttagc	0	0	0
>contig01552	---NA---	acaggtatgaac	0	0	0
>contig01553	---NA---	aaattcatacctgt	0	0	0
>contig01554	---NA---	acaggtgtaaattatcaactttattctgagtattctatcgtggaattcagcgcaaaccatccattcctcattattatagaaaaagataatattatactattccttggaagagtctgtaa	0	0	0
>contig01555	---NA---	gggattagtgactcgacctgtaaaccaaaagttcgaggataaatgtttctatcgtagcttttagctgcttgggttagtagctcgccctatgaagagtattgtgtttccattccaaatgatgaaaaggaagggg	0	0	0
>contig01556	---NA---	aatgtattaatttaatttagaatttgc	0	0	0
>contig01557	---NA---	tgcctttaatatttcataatatttgtaaatgttacaatgtctactagtatgtactatttctagatctatcagacggtaaattggattcaaagtctggtgatagtttcgtgaaaacgttcttttttatttgcc	0	0	3
>contig01558	---NA---	ccttttcatacaaaaaatatatcacacaatttttaaaaatatattctctccaaagagtgcatccatggttttcataagcaatctaagtttgtatcaggagttacagtttcttgttcacacactatttctcgacagcatatatttatttatttatttattgcacattatgtagtatggttgagcatgtaacgtgctacttctgaatttcttttcttctgctgtagtatgcacataaggaagtttctcataggtacaatatgcatacaaaaggatgcttcaactatacacttttcaatatatgtataaaattaatttacactgcttggtactttcatttcctttcagttgtaaagtatgatcaccagaaaatgacaacatagtttgtatattcatatagca…	2	3	13
>contig01559	---NA---	ctgggatgattcctgagaaattctgatgagtcattttgactttctctggttatatttttttcctttggggaacttgctgcattttttgaagtattttcattacaatctttacagggttcttcatcactatcataaatggtaattacttctggtattttgggagggacttcaattatttcaacgctgtttgtgg	0	3	0
>contig01560	---NA---	atgtaggagaaccaggttgtgaataattcttttccaaagtaattttttcactgttttgggcaacaatgttttt	0	0	0
>contig01561	---NA---	aggtcttcaagttggacacgcagc	0	0	0
>contig01562	---NA---	gtctatggatccatcctccactattttcttttccgcccgtactctcttctacggtcggacccgacgactcgttcgtgcaccggcgtccgggcgcccgctcgtcaccagcaagaagaacccggtgaccgacgaaggacggacgcagcggccacgggtctaatccatcagccgctgcctgcgcagtgtaactgggcaatcgcccgactgcatcccgtttccttcatccggtgtttcggaagaaggaaaccttttggtgaagtttccagtcataagtagaaactatagatactctcgcgctagtccagagaaaatctcaatcttagatgaatatggcggaattgtggatgttcagttagcagcgtaagaagatggcgtaatagaagattcgaagttttgttt…	0	199	0
>contig01563	---NA---	ggggatagggacaggagtagggacaggagtcgggataaggataaggataggt	0	0	0
>contig01564	---NA---	gcagagatagcaaatgcagagagattgccagttttcg	0	0	0
>contig01565	beta-tubulin	ttactttctgcatcgacaacgaagctctgtacgatatctgcttccgtacgctaaagctcacgtgcccgacatttggtgacctcaaccatttggtgtccgtcaccatgtccggagtcaccacttgccttccgcttccctgggcagctcaatgccgattta	0	147	0
>contig01566	---NA---	gatagaatggggttccgaaaatattgacaccatagatttataaaacaagtgctgagtctgtgtacctcgtttgatctctccaccttccaactgaactgcaatcggtacgttattacaatgaaagtgaatttgcaactctatattaagacaactttcttttaattccagaagacacattattgttgttattgaacatggcgtagcttccattgctttcaatgtttaatttatcaccaggccatcaagagacttcattctgcgctctcatcgcctatcttctgacgaaactacgtgtttccttcactcccttgttggaccgccagtgaagtagggatggcgactacctatctcacctacaagccagtcacttgcgcctcgtcgagacttcaatcgcgccct…	0	101	0
>contig01567	---NA---	aaaatcctcaaccatctccatcctctgaacttctcgcctcccctagcgatcacaagagccctcgagtaccatcacaaagctctctaattcggcgtcaaagctccagttctacgacggggtgcgcggtgtccgtgcctgatgacacggaggtgggggcggtgccggcggcggcaggggtcgaggggccccggcc	0	3	0
>contig01568	---NA---	cccttccctcgcctccacttcttcgtacccggcttcgcgccgctcacgtctcgaggcagccagcagtaccgctgcctcaccgtgccagagctcagcttatcttcaggagtgtaaaaaaatcgtttcttcctttcgccacattaaagtgagagttttggcatcaatagaacaccgttgggcatggtgcgtttttgaccgctcgttcaccaacaacaggacggatggcaagcgcatctgcagctgcaagcggcgccgcagccgccgcaacagcatctgcagaaggcccagttgctgcacgggttcccgaaaggcccagctcccgagcagccgtacgcgttggcgtactcgctaatctccaagcggccgtctgtcaagtgcagacgtgagtacatctgcccg…	0	24	0
>contig01569	---NA---	cgaaaactggcagtcaacatggtg	0	0	0
>contig01570	---NA---	actaatgaaagcaaatgagagcaactaagccaatgttgccactgttcaacaagacagtcaccaagaatgccaatactatcaaacaaagtaatatcacttcatttttgagcgcaatgagtctgaagtcaaatctgaaaagcggtgaagttagagtccactttctgtacttcgaccaatgctggcctcttgataccctccaagcatacgcaattctagctttgtacgaagaagaatttattgttctcaacttaacgacagccttggaaatc	0	0	0
>contig01571	---NA---	ctttctctttattcattatacactgcacatttcagtcaaaagcgagataaaatacaacaccaaacaaagccaatcgaaaaaaatacatctcaaaaattaaaataaatatcacaattgtgtatacaactggtcgcgttaaaaaacgtcatccaaagtaaagttaaaaaatacatgtatacatcgtttcaaaaagagaccaaattacaagtgcttgatcagctactggcatcgccacggccatttcgtgataagcttattctccacttggtgagggacgatttcgaaaataaggtgtgcttagttgagagagagtcggtgtcatgggagcggttgccgccgcggaagaacgtacgagaccactcgtttccaccacggcaatgccacgcccaccagccgcaa…	0	56	0
>contig01572	---NA---	ctttctcagcaaaatatatatttctttattttggatttattgcattttttctgttactcatcatgacattttccattaatctttttgttttccgttttttatttccattttcatttttcttgatgttactgttgttatcacatggcttggttcaaaggatataatagatcgacaaaatatgaatacatacgacgaacatatgttggggacaaacgttttttttattcacacgatgatctgaagagtcccaataactagcagatggcgaggcgcagagaatattgcataacatgcagcattgcaatattaattgggttcagcaatcgaggaccaacagagctgcaatcaggacatcttcgacgaaggcacttcaagttgacgaggtgtcagcaagagaga…	0	237	0
>contig01573	---NA---	aacatatctgctttattttattcttcaaggttaccgaggaaatgaacaatgaataagaaaaattgagacaggacaaaggatgacatgtagcaaacttataagtgattattctcaaactcgacgctttttgatattaaattatt	0	9	0
>contig01574	---NA---	gcagagatagcaaatgtagagacagag	0	0	0
>contig01575	---NA---	gtggttttttaactgtccactgtttttactctcaacactcacttcaaggttatttgttgatatattaagtacatgcatgtttgtttgaattgaagcttcttcacaagtagactgaaattctgagaaatcatcaaaattatcatcttttatgattgtatccaattctctagtagttccaatttggtccctaacatcaacagtttcactctcattgat	0	2	1
>contig01576	cytochrome_heme_mitochondrial-like	aactactctcacttgcccctacaagttctgaaccagtcaattaatctacggttttgaggggggcttaaaagctatcttgcgtgacttcatcactgtccacttatgtcgtttaatgtagtatgaaatggccaaaagtgcaccaaaaatgtacaatgccttaagaaccatcctcttgcgatcgtcatgctctggctctgcagcccatttttaaaaatgtacacacatccttat	0	0	0
>contig01577	---NA---	tgggcagtaatggcaaagatcaatagcctgctagcctctacaatgtgtagctcaaaattatttcatcttgataaaacaaactaaaatttcatgtactaaacacactgctacatttcaaggtactaatgaaagcaaatgagagcaactaagccaatgttgccactgttcaacaagacagtcaccaagaatgccaatactatcaaacaaagtaatatcacttcattttggagcgcgatgagtctgaagtcaaatctgaagagcggtgaagttagagtccactttctgtacttcgaccaatgctggcctcttgataccctccaagcatacgcaattctagctttgtacgaagaagaatttattgttctcaacttaacgacagccttggaaatct	0	10	0
>contig01578	vam6_vps39-like	cgtaattttatcacaaatattaaaatgagtatttacaccatacattatgcttacatagttgataataaattgataagtctttcaaatgacaagcaacatagttctgtacagtaattacaaaatcaaaagtttttaaatttaaaacacacacaacataacaaggctcacttccattacactttcttctactaactgacaattttaaacttaaaaacataacaaaaaatacactttgtacaaacacaagagtgattggttctggatccagtatttggtgccacttacaaataatgtcattctgcatatatactccttacaaatagtttgtcaatccactatacaaactctgtacacatcacttacatataatacgatgcaacaaaataaagaatcaacaaa…	4	2	8
>contig01579	vam6_vps39-like	gttcctagggccattcagtactgtgacaaggtgtatgaacagaaggcagaagggtatgaagacgtgtatgtactgctgatgcgcatgctcatctgtcctcctgaaaac	0	1	1
>contig01580	---NA---	ttctcccaaatttgaggcagattccactctgtaagacacaacttcacaattttcagcactaactgtagcttctgaacctatcaaataattgctcacattttctgcaaccttgttagacataac	0	1	1
>contig01581	---NA---	g	0	0	0
>contig01582	---NA---	tggagacagaggtggctttggtgggccaggaggcagatttgaaagggacgtggaatgggtatgcgtggtggtcgtggaggtgacttcagttcgcgaggtggtggcggtagtggcgagggccgaggtagcttttctcgtggtcgtggaggaagaggaatggacagaggtggtcgtggaggaagaggtggatttgatagaggtggtcgaggtggaatgggacaaggggatcgctacggtcccagcaaacgtggtggcatgccacctcagggtggtccgatggcaaagcgtggccgctttgattcgggtcagggggccaatggctacccttcccatccacggggagaagcaagtccgtatcccagccaacaatttgccccagatcatagtgggtcacattat…	3	1	13
>contig01583	zinc_finger_protein	cctctgctcatgccccctccacgaggaggtcctcctctgccaccacgtccctgagggccaccacgcatcattcctccacggcctccccggcctctcatgccgtctcccattcctcttcctctaggcgggcctccgcgtcctccaggtccacctcttcctcgccctccacgactaaaaccaccgcgttgtggcgccgggtcttccatttcgaaatttcagaaaataccactagcaccggaactgcagcaaatatctcgagctttggactcattttcaatgacatttattaactgttcaccgaacattgacattgtaccatgtttaatcattttaatgagtgagtacgtatgtgtgtatttaagttactgagttgtgtcgtcgtgtggtcgcacatcgtgc…	5	22	2
>contig01584	lola	ttccagaaaagctgccaatctatcttcacaaacttccacttctcctcggtacataaaattaacagccgcttccagttcttggaatttcacatctttgagaatgactattggattcttctcactctcctgactaaataataactcaaaatatgaactgcaagcagaaagcaccactttatgggcctttacataatgaccatctgcagccagagtacagtccactaaagtattccttttcaatagattctcaaaaacagacaccaatgcaccattgtgatctttccaacttaaatgcagttgctgagcggacatgttcaactaaatgagcaaatcaaaagtggcggtcgatcggaaaaacacgacacaaatgagtactattactaccaaactgaaaattta…	0	16	2
>contig01585	---NA---	cacgaccacggcctactatgggccttgctagcagagggtttgccttctgaagaacttgctttgcgggacattcgtcgcagtcctcgctttcttcccttgccagaaggaagtgtgtggcagaaccctgatgcagctccaaacgatcacaataccggaaataatggtcatgctcacttttttacaatatcttgtataaaatttttcagaaggcagatatccgcaataaaacgatatcttttaaaaaaaaaaaa	0	209	1
>contig01586	---NA---	tgaccacgcacggtttccagggtccgcagcaaggccggaacccc	0	0	0
>contig01587	---NA---	aattgataggtttaggaatatgctgtgattaaagaatgttatgcaaggtcactattaatatacgaaaactttattaaatacgacattgcgttgtgttgctatggatttattgatattggtttcatttgttattacatcttaataccaaatgggctctggttcgtcctttggactgaattaaatgatttacaatgacggttttcatatatatcaataaaggttatttttaaaatttcaaatttatggataacttgaactattttca	0	6	0
>contig01588	---NA---	tccgcagcaaggcccggaacagcaggcaccgcaccctccacaacagtcaccacaaccgcaaa	0	0	0
>contig01589	---NA---	cccatagtaggccgtggtcgtggtgaccacgcacggtttccaggg	0	0	0
>contig01590	u1_small_nuclear_ribonucleoprotein_c	ccttgctagctagagggtttgccttctgaagaacttgctttgcgggactagtttttatatgcaattctgtgttttgtgagtaaaatcaggagaaagaattatttcgaagtcagaaacgttatccaggtcaaagaaagaggttcgtattgtgcaacgcagaactcctacgtgctttaattatgcccaagtattattgtgattattgtgacacttatcttacccacgattctccctctgtgaggaagactcactgtcagggccgaaagcacaaagacaatgttaaattttattatcagaaatggatggaagaacaagctcagcatctaattgatgctaccacagctgcctttaaagctggtaaaattgcatctaacccctttgcatctagtaaaggtggca…	1	6	4
>contig01591	---NA---	gggagacgcttgttcagacttctgaaggctcgtgttcgagtaacaccaccttctgcgtctctgcattttggcactaatttttactaaattctccagttaattaagccgccaacaaatcattaacgatggg	0	140	0
>contig01592	---NA---	ctgaaacaatgacttttgtttggagttttatgctatgtgacagagggctcgttttcgagtaacaacatcctgaacgtctctctctttggttttaatttgaactaaattttccagttctttttaatacaaatatggg	0	132	0
>contig01593	---NA---	aaaagaagcaagagaaggaaagggacccatgtgttgaggagcctaaaaagaagtttgcggtagacccgtgtgctgacgcgaccaagcctttggaggaggaaggaaagcagacacagagggggacgagcactgattcttctccagtttgtctctatcacggttagtttctactctaactgggtacgaagtagaagccgatggtatgctgaaggaagatgcaagtgtggatggaatgggggaagagcctgatgtttctctatggggtagatgatggtgagagaactttcattgctattcttatcactgtcagggtgatgcaactctccccagtattctcactttctgtgagggtgacttcctttctgctggaatgtgcttttggaggtactgcaacctttg…	1	21	4
>contig01594	---NA---	ccctggaaaccgtgcgtggtca	0	0	0
>contig01595	---NA---	ctaatattacgccatccaggtcaaatataatgtgcgaagactggagacaaggtcttgactccttctgaaggcaagcaggtgataattcacgagccgaacttgctggaggcacggtgtgggatgccatcttgtgaatggtgcaagtgcataggtaaaatagaatctctgtttattattcgcctccaataaaaaaactatattgattccgtaaaatacggaaattcaccac	0	5	0
>contig01596	---NA---	acacggaagccctgaccgaagaggcgtacgccaacgcggtccggcgcttcggcaaggagatgacaatggaagcgcggctgcagcggcc	0	0	0
>contig01597	had-superfamily_hydrolase	cctcgtcgttggtgaggcgcaccatctcctccggggtgcagggcaggtcgagcaggcggatgatggcctcgatgccctccagctcgttggcgcccagccgctgcagccgcgcttccattgtcatctccttgccgaagcgccggaccgcgttggcgtacgcctcttccgtcagggcttccgtgt	0	0	0
>contig01598	2-deoxyglucose-6-phosphate_phosphatase	gtcgggggcgggtttgccgctcttcacttcggggtcgctgcttccgcacacgatgtgatgaaagaagctcctgagctctgggtagctactcagcttggcgtccatgaactcctgtttgttggatgtggcgacggccatgggcacgttgtgcgagtgcaagtggcgcacaagccgatctgcg	0	0	0
>contig01599	2-deoxyglucose-6-phosphate_phosphatase	tgcgcgaccgcctgccgcactgccagctcctgccaggagttcatggacgccaagctgagtagctacccagagctcaggagcttctttcatcacatcgtgtgcggaagcagcgaccccgaagtgaagagcggcaa	0	0	0
>contig01600	---NA---	g	0	0	0
>contig01601	---NA---	gatgaattctcattctgacctggaaatagactgaaatcgaggaagaaataattttatttgaattattgcgttgtttccaagttgtattttcttgtgtactttttttcgctagttggaaaaatgtcaacatttgaacagtaataggagagttcagaagagtcaatatatcgaacgtaatatgtcatcactttgaaaaaggataaaaaggattcttgttttcaaatttgagaatattttcaatacaatataatcttcattattcagggagaagaaagttgacagaaaattgaaaaccttggagaatataaatatattttattattttcagggacttacttgaaaggtatattcagaagaaatgtgtaaaatatatattataatttacatgttccgttgtag…	180	2	2
>contig01602	---NA---	atcatgtcaagttccaagtttcagcaaacaaacaatcgtctctctaatgacagacgatcatcttctgaaacttggaatttgtccttatgtggaaatatatttagaacacaaaaatggatcagaagaataacaaagttcttattacacagttgctggcagggcatgtgaaagtacaacattaattactaaatcgtacgaaataaatcgaaggcatggagagagaatggtaggaagatatcgaaattttaaaagatagcagagatattgagatatacctgcggtcttcgagctacagattaaaaagcccatgctctgtcaatatctaaacaagatgactaactatttcaatatcttttccttactatatatgttatatatttacataattaaagcttaaac…	147	1	2
>contig01603	---NA---	atacatattacttattggtcattagatctttccgtacctattg	0	0	0
>contig01604	---NA---	tgacacttaggtaggtgtttagcttttaaatctt	0	0	0
>contig01605	---NA---	cggacctatgtaagtggaccttccaattttaatccttgttttattggaccatctgtcgcattagacc	0	0	0
>contig01606	---NA---	aataccagacctgttacattcgacctactgatttattagaccttgtgttcgtgcacctaacgatctgcaa	0	0	0
>contig01607	---NA---	ccgtcgagcggagcgtgtgcagccgatgagccgtgtggttgggcggcgcggcgcctgaggctcaggccgttgcggctgcagct	0	0	0
>contig01608	---NA---	gcaacgaccgctcactccggcaaacaggcctcgttcccacacgccgccctcgctgccagggcaactcccccgccgactgacgtcatcagctgcgctagggcgatgcaacagaagagcaggacagcgaaagtgcccatgactgccacgagaatgc	2	0	0
>contig01609	---NA---	ggccgaataatatactgatacaatgctcttgaatgaaattgtgttatgtatttctgttggaacaaaattgattatacattcgtgtctattgatagaaattgtatttgacatttttgacaattgaatcaaattttattaaacagaataattggaccaaatttttcattggatgcatcttcatagaccttctgtcgttagacttaaaaaaatagatattctgccactagacctaatgcccttagacctaacgaacataattccactgcactccacttcccttcccagaaccaatgaattctgtgcaattaattttagtcaactgatcaagataacaaaatagtttattcgtgtaaatgatgttaaaggtagtggtagtccgtcagtggtta	49	0	1
>contig01610	---NA---	caatatgtacggaaagatctaatgaccaataagtaatatgtatatcatgtcaagttccaagtttcagcaaacaaacaatcgtctctctaatgacagacgatcatcttctgaaacttggaatttgtccttatgtggaaatatatttagaacacaaaaatggatcagaagaataaccaagttcttattacacagttgctgacagggcatgtgaaagtacaacattaattactaaatcgtacgaaataaatcgaaggcatggagagagaatggtaggaagattatcgaaattttaaaagatagcagagatattgagatatacctgctgtcttcgagctacagattaaaaagcccatgctctgtcaatatctaaacaagatgactgactatttcaatatcttt…	16	0	0
>contig01611	---NA---	ggtccaataaaacaaggattaaaattggaaggtccacttacataggtccg	0	0	0
>contig01612	---NA---	atctgtcgcattagaccaattccagacctgttacattcgacctactgatttattagaccttgtgttcgtgcacctaatgatctgcaaccgtcgagtggaacggtgcagccgatgagccgtgtggttgggcggcgcggcgcctgaggctcaggccgttgcggctgtagct	1	0	0
>contig01613	---NA---	aataccagacctgttacattcgacctactgatttattagaccttatgttcgtgatctgcaaccgtcgagcggagcgtgtgcagccgatgagccttgtggttgggcggcgcggcgcctgaggctcaggccgttgcggctgtagct	3	0	0
>contig01614	---NA---	gtcatgggcactttcgctgtcctgctcttctgttgcatcgccctagcgcagctgatgacgtcagtcggcgagggagttgccctggtagcgagggcggcgtgtgggaacgaggcctgtttgccggagtgagcggtcgttgcagctgcagccgccacggcctgagcctcaggcgccgcgccacccaaccacaaggctcatcggctgcgccgctccactcgacggttgcagatcgttaggtgcacgaacacaaagtctaataaatcagtaggtcaaatgtaacaggtctggtattggtctaatgcgacagatt	120	4	1
>contig01615	---NA---	ttacatattacttattggtcattagatctttccgtacctattgggtacacttataggtacctattaggtttaccttttaaatcttcggacctatgtaagtggactttccaattttaatccttgttttattggaccatctgtcgcattagaccaataccagacctgttacattcgacctactgatttattagactttgt	11	1	0
>contig01616	---NA---	agaataacaactgtgtaattcttattacacagttgctggcagggcatgtgaaagtacaacattaattactaaatcgtacgaaataaatcgaaggcatggagagagaatggtaggaagatatcgaaattttaaaaggtagcagacatattgagatatatctgcggtcttcgagctacagagctacagattaaaaagtccatgctctgtcaatatctaaacaagatgactgactatttcaatatcttttccttactatatatgttatatatttacataattaaagcttaaactctatatgtactttcatttt	5	0	0
>contig01617	---NA---	ccacttcccttcccagaaccaatgaattctgtgcaattaattttagtcaactgatcaagataacaaaataatttattcgtctaaatgatgttaaaactagtggtagtccggtagtggt	0	0	0
>contig01618	---NA---	gtcatcttgtttagatattgacagagcatgggctttttaatctgtagctcgaagaccgcaggtatatctcaatatctctgctatctttcgatatcttcctaccattctttttccatgccttcgatttattttgtacgatttagtaattaatgttgtactttcacatgccctgccagcatctgtgtaataagaactttgttattcttctgatccatttttgtgttctaaatatatttccacataaagacaaattccaagtttcagaagatgatcgtctgtcattagagagacgattgtttgtttgctgaaacttggaacttgacatgatatacatattacttattggtcattagatctttccgtacttattgtgacacttaggtaggtgtttagctttaa…	175	6	0
>contig01619	---NA---	ttttaaaaatttcgatatcttcctaccattctctctccatgccttcgatttatttcgtacgatttagtaattaatgttgtactttcacatgccctgccagcaactgtgtaataagaactttgttattcttctgatccatttttgtgttctaaatatatttccacataaagacaaattccaagtttcagaagatgatcgtctgtcattagagagacgattgtttgtttgctgaaacttggaactagacatgatatacatattacttattggtcattagatctttccgtacctattgtgacacttataggtacctattaggtttaccttttaaatttt	6	0	0
>contig01620	---NA---	tatacggcaagtaacaactgataagactttgtacaatttcggctgagattcccatctgtccaacacactcatgcagagactaaggaaataactaactttcaatgaaagcagtgtatattaacctcagttctgttgtacactccaaaattaaaaatacactacacagctttatgtaatcatttatttgcatgtgcacttttgtttctaaatagtctctgatggacattacataattcatattccatatttatctgaacataattggaacaatatgctccttgaaagaaataatcttcattataagaaattaaaaactcatgacaatgaacagaacagggatcgcattacatataaaaacttctactttgtgcttacttgaagttcaagttttcaaccaat…	0	0	6
>contig01621	---NA---	ggttggagtttgttttatattgaacactcaaaaaatgaatcttgcaatcacaaaatggaagttgggaatatggttttcttcctcatgataaaaccattttaaaagtcttgtattgatttcatatgtaatggtgtgtgtgtgtgtcacacttagttcacaacatattggtctctccaataagaatatgtcaatgaaattgattttggctgttgtcaaaaagttgctttccttttctaccaagtggcattcatcaaccaaagacatgaccagtatttcatctgctcaatttccagacctacacttacttgcaaagccattgtcctcaagatttgcattatacacaactacacttgctcgctcgatcacttgtctcactttttattattacaaaacttaatt…	2	3	9
>contig01622	---NA---	atactgcctggagttgtaatgatacttacacagtggtagtattactaagtattctaagagaataatctacaagctagcaaactaaatccttcatatcgcacatctaaaaacaatctctaataatagagactttgaaaaaggaggacaaagaatcacaaagcagaatacatattattacaatatcttttctttcttcatttttccttataactaacctatgaaattctaaagtctttaacatacatcacaatttaaccacataatcagttccgtacacgcatatcagtcatccatgttttctggcatccgtacaaagagttgcatttttataatatattttctatttaaagagagagcttttcatgaaaaacttggcttaagtctgtatttatagaggta…	2	4	19
>contig01623	---NA---	atactgcctggagttgtaatgatacttacacagtggtagtattactaagtattctaagagaataatctacaagctagcaaactaaatccttcctcc	0	0	0
>contig01624	---NA---	tggtcatttctttctttcgttgtaacattaagtcaaagtcagaaagtgcatcaccaccatctctatcgtcgtctttgattccctcgtctgaatcactgtcagat	0	0	4
>contig01625	iws1-like_protein	gtcttcccgtcctttaggtgacggttgttcctcctcctcctccgttgtgcgacggcgcttcggcatctgctctatgtctctctgaaccctttcttctttagacatcgctttaaaatctgttgacaagttgaagattggacgagcccattcattgattaacttcccagcacgttcacgattttctttagtttctttgggatgtttgtataagtacataac	0	0	4
>contig01626	---NA---	ccggatgcaagattttttattaagatacacataagcataagattaagacacataaacatcagatctacaaatctgtgctcagagcgcagttgagacggagtgtcttcgaatgaaacaatttaatagaatacactagctgtgcagatctgccaaaagtgagttaagagactttgagtcaattggtggcgtagaggatggctggacgtataatggcgggtgcagcttaatggtaggccgctcgccttggtgagggcggtgatc	0	0	34
>contig01627	---NA---	gcaatgcgactggtgaccgccatgcagctt	0	0	0
>contig01628	---NA---	ggtggtaggccgctcgccatggt	0	0	0
>contig01629	---NA---	gagggcggtcaccgcaatgcgggtggtgaccgcaatgcgggtggtgaccgccatgc	0	0	0
>contig01630	---NA---	ctttcgcagacatggccaagcttgtgctgtacgtcgtcctgttcctggcgctggtgatgatggccatggcatctcctgacccggaggctgtggcggacgccgatccgcagcatcaccggccccatggcggtcaccgcccgcatggcggacaccgccctcaccacggctagcggcctaccagccagccgcatggcggtcaccagtcgcattgcgatcaccgccctaccacggcgagcggcctaccatcaagct	0	0	4
>contig01631	---NA---	ggctggtaggctgctcgctctggtgagggcggtgaccgcaatgccagtggtgaccgccatgcaggtggctggtaggccgctagccgtggtgagggcggtgtccgccatgcgggcggtgaccgccatggggccggtgatgctgcggatcggcgtccgccacagcctccgggtcaggagatgccatggccatcatcaccagcgccaggaacaggacgacgtacagcacaagcttggccatgtctgcaaaagtgacg	0	0	13
>contig01632	---NA---	agggcggtgatcgcaatgccactggtgtccgccatgcagctggctggtaggccgctagccgtggtgagggcggtgtccgccatgcgggcggtgaccg	0	0	0
>contig01633	---NA---	ccatgaggccggtgatgctgcggatcggcgtccgccacagcctccgggtcaggagatgccatggccatcatcaccagcgccaggaacaggacgacgtacagcacaagcttggccatgtctgcaaaagtgacg	0	0	0
>contig01634	---NA---	gtcctgttcctggcgctggtgatgatggccgtggcatctcctgacccggaggctgtggcggacgccgatccgcagcatcaccggcctcatggcggtcaccgcccgcatggcggacaccgccctcaccacggctagcggcctaccagccagcc	0	0	6
>contig01635	serine_protease_gd	aaaccagcaattccaactgaaacaaaaccaccatttcgagaaacgactaccagtcctcattatcatcaaacaagctcaaatatttgtggtcgagcaattgctgcaaatgaattagtatttaatggacaaggcactgcgagaggagaatggccatggatagcggcaatgtttattagtccggatgttggaaatttagaatttcaatgcagtgcaacc	0	0	2
>contig01636	iws1-like_protein	tgcttttcctattccagattgtttcaaggagtcttggccaatacctggaaactcccacagcaatttgagaatgctttccctgatttttagggatggcatactgcgatcaggcataggagcaagccaatctgtcaagacagttaacacattatgttccaggaaagccaattgtagatcatgcttcttcaactgagacataactttaggcaacattgcaattttattggttgcaggtttgcccaatccatttaaccttctatcttcctcagcagcctgtcgcatatctgataacagcatggcaattacatcatcattgtcattaatcaattcataatttttgccttttcgcctcc	0	1	4
>contig01637	---NA---	gcaagattttttattaagatacacataaccataagattaagacacataatcataagatctacaaatctgtgctcagagcgcagttgtgacggagtgtcttctaatgaaacattttaatacactagctgtgcagatctgccaaaagtgagttaagagactttgagccaattggtggcgtaggggatgcctggacgtacaatggcgggtgcagctggctggtaggccgctcaccgtggtgagggcggtcacc	0	0	8
>contig01638	srf-type_transcription_factor_family_protein	gctgtgcagatctgccaaaagtgagtgaagagactttgagtcaattggtggcgtaggggatggctggacgtataatggcgggtgcagcttaatggtaggccgctcgccttggtgagggcggtgatcgcaatgcgactggtgaccaccatgcagcttggtggtaggccgctcgccatggtgagggcggtcaccgcaatgcgggtggtgaccgccatgcagcttgatggtaggccgctcgccgtggtagggcggtgatcgcaatgcgactggtgaccgccatgcagctggctggtaggccgctagccgtggtgagggcggtgtccgccatgcgggcggtgacca	0	0	78
>contig01639	programmed_cell_death_6-interacting_protein	gtcaaatctttgagcaactcctccttttcagtgcgccttgcaaagcagtagtctgatatcttgttttggaatactaccaagagctcagtaagattgttgtaaaaattggttccttcttgaagattattaagtaattctataaatgcatcatgagcagcagctaattcttttaacatagctt	1	0	5
>contig01640	programmed_cell_death_6-interacting_protein	cccaacacaatttttaaacagtgttcttgcatcactgaacttgcctgctgcacttgaagaccagtcaggtgaaggcctgccacagtcacttcttgataaagcagaatctgttagatcacgaggtggcgtccagaaactgcaacaaattattacagaattgccagaactcctacagcgtaataaagatattcttgatgaggctgaccgcttattacaagaagagaaatcgtctgatgaccaactgagagaacaatttaaggaacgttggtcacgtacaccgtctgagcgactcactgaatctttccgtacaaacttggcaaaatatagagaaattattaacaatgctgtgtcagctgatgctgttgtgcgaaacaaatttgatgcacataaaaggggtat…	3	7	9
>contig01641	---NA---	cagagcggagtagccatttattgatgttgtaaccagagcaaaaagttttttaaaaaaatgtttacaaattttctgatttttatgggcgtggcttcgcgtcgagggcgatgggctggcaggccggcgacccggacgtgcatgcgcccgaggacccacccgtcgcggcggatccatggacttgaacacttgaaagcacttgacttgggaaccggaagtgaaaagcgaagaggaaaaaaaatacaaaataaaaagggggtgaaaaaaaaaagaaaaggtgcgcgcgaaggggcaaaccgccgccgtgatggaagggctgcccgccgcgctgtgccgcgccgcgccctgcccccccgcgccgcgggcgccgggggtggaagcgggcgaggtgccggcgggcgc…	0	373	0
>contig01642	---NA---	taaagct	0	0	0
>contig01643	---NA---	tgatgcgtcggacaacgtgcaccagggacatgtggggatggggcgtggggcgag	0	0	0
>contig01644	---NA---	ttgcggcggctgcggctgcggctgcggttgcggaggttgttgctcgggcgggaactgtggacccgtggggcgctactggtcgctttgctcctgtggatgcgcttgcaacagctgtcactgaaggctcctctggaagctcggcttgccgggcgggtcgcacttgtcgcacgtaaggg	0	73	2
>contig01645	hypothetical_protein_BRAFLDRAFT_225650_[Branchiostoma_floridae]	ctgcaatcatcgcacgcaagtgtaggcgcgtgcacgccctgcctttggggtactacgcggcgggggctagaagcccaggcacgggtgtctgcagcgcgggggcggctcttcgtcttcctcgaagccgttgccgtcgtcgcacggcagagggcagcgcgtcatgccgctgggcggccggcagcagggcatgcagtggcaggagcgcgggtaggccgagcggcagcggggcacgaccggccggcaacacggcgacgggtagcagcgcggctgcgggatgcagtcttgcgactggcgccgggatccgctttggctcttgccgttcccgttgccgttgccgttcccgcagccgtcgccctcgtcgatgtccgtcaacgagctgtgaatggcgcgcggcctccg…	0	65	1
>contig01646	---NA---	cagcaacctgaacagcagtacattttggaattctgaggaggtgaattcggatcttcctcgtaaacttatagggatgagtcaaggacgtttggatatggctagtagatgaagagcatcaacattcacacaataagcgttgttgttagtgattgcaactgaaaattaaataattttagtaggtaatacttttgaattttgaagagacgatgaaactacgtccgctctgaatagaaattt	0	73	1
>contig01647	---NA---	ggccttgtcccattatgaagtgctaacggactctgcttctgttgcaacggcgggtcgccgtttcgatgttttaattacttgaacgaaagctggtagttttaattgcaaagtagaaatgtagtagacgttgcttaaaatggcgctgcacagttcatatttgaattagagcgtgtttcatacgcatatgtgtatgacgtctattacttgtgacggtcacaaccgacattcgtcgaagtgtcatatgacagtgtgtgtgtgttgaagtagatcaatttggccaataaacatttgttacattccaacttcggatctctatgatctaacgcaagaacagtgatcagcatgaccaatatgtaacattgtattatgtgtggctgcatacgtttgtggttatctctg…	0	71	0
>contig01648	---NA---	aaagct	0	0	0
>contig01649	---NA---	gtttgacgaaataattactgtctcgtgatgatgacttgaattttacttttgagtcaaaaggctcaaatgataataggggacgagaagaccctatagatcttgataatatgcattaaatttttgtttagattgtatttaattattttaatgtattgtatttggttggggtgacagccgct	0	0	2
>contig01650	coiled-coil_domain-containing_protein_164-like	aacttctccttttctggactgaatatttgtgtgaatcttgtccagtatgcaataacatcttcagattttaatgaacgtgacactgttctgcgttctttagcaagacgatctgacaaggtctctacgacaatttctttgcttttactgaaatcagtgacaaaggctctcaaagcctttaaaacataaattggatcgatttttaaaggatgagaaggatcacaatgttcaggctttggaacatctcctaattcctttattgctgatatgtcgattttggtgtctcgaacagaatctggtaaggtaactgtagcgcttccttcactaatactctttgcgtcactggcaacagatccttggtcatcatcatctttggcggcagcggcagcagcagacagcttt…	0	55	1
>contig01651	---NA---	gggaaccgactccatccctggttgacagcaggggaaagct	0	0	0
>contig01652	---NA---	ttaattttcagatgcaatcactaacaacaacgcttattgtgtgaatgttgatgcttttcatctactagccatatccaaacgtccttgactcatccctataagtttacgaggaagatccgaattcacctcctcagaattccaaaatgtactgctgttcaggttgctgttgcggcggctgcggctgcggttgcggaggttgttgctcgggcgggaactgtggacccgtggggcgctactggtcgctttgctcctgtggatgcgcttgcaacagctgtcactgaaggctcctctggaagctcggcttgccggacgggtcgcacttgtcgcacgtaaggc	0	142	0
>contig01653	---NA---	ttcgcgtgaactgactccatccctggttgacagcaggggaaagctctcgcccagggatggagtcggttccttcgcgtgaactgatattctcgtgacctttataattacaagagcattatcatcacacattt	0	1	0
>contig01654	---NA---	aaagctctcgccccacgccccatccccacatgtccctggtgcacgtaagggtgatgcgtcggacaacgtgcatcagggacatgtggggagtggggcggtggggcgagagctttccccttc	0	2	0
>contig01655	---NA---	gaaacatgctttaaaacagtttaccctgagagttccataaccaacacaatggaacaaaaataataaactcacgtcactctccgcgcaatggtaacatcaaaggaaagcgtggacacaatacactgccatagaggagattaatagacgaattttgtaaagaacaacccccgagtcagcagtatggtggacacctccagccaggttctcaacgcaataactaatttatccctgcaagacgcggtttcacaagaaggaaacaaacgtctggtgacgtctcatgtcgatacgatttcaccaggaaaaattctgctaggggagcaaccactgccattgacagaggaatacaccgacagtatggtacgtccacctccacccaacacaccaccccctgatatgtgg…	0	103	1
>contig01656	programmed_cell_death_6-interacting_protein	gtgaagagtctgtcagcagtgccaaaagcacaacttgccaaagcccctccccttgcctgaacattttagtcagaatttcaaggatctttttgaacaacttgttccagtctctgtgcaccaagctctggcagcctatgatgttcgtaaaaatgaaattgttaatgcagaaatatcaaaactgcgggagt	1	2	2
>contig01657	---NA---	gcagccgcccggcgccgcggccggcggtttggggatcctttccttggagtcggagggtggcacgcccgcggcgggagtttgggcggcagccctgtcggcggggacttccggtgcgggtctcttgttcgcgtcgacgacaggcgcggagatggcgtgggcgacggcagcagccccggcgggagtcgatccaccggcgtcggtcttcgtctgggacttctgtttcgtcacgtctctcgctttttgggctgcgggatctggcgttgcggacacatccacagccgccgctgtcgtgatgtcgtcagagagggtgacgacattgtcggtcgaacttttcctcattttgaagatggtttgtgaagctgcctgctcgtgagttgtattaaattagcacgaggtgcc…	0	677	0
>contig01658	---NA---	aacagccgccgaagagtattagccgtcgatgttgtgggcagtcctacttcctggcgcctccgca	0	0	0
>contig01659	---NA---	aa	0	0	0
>contig01660	---NA---	aaaaaatgtaacacgcaagaaaaccgtaaaaagaagaattaataacatcatacagtgtgaagcaatgttctcgtgaga	0	0	0
>contig01661	---NA---	taacacctgtaattaagcacgcagtcaaaatgcaataaagaaatgtcggatgagacggcgtccttgttggcgccgcggtcgttgaggcctgcaccccatcgccctctactgacccggcgccacgcgccattttcctacacacaataaaagaaaacgaaaaaaacgaaaggaccgaaagtgcaaaaagcgttgaagagaaggagccgagaaa	0	2	0
>contig01662	---NA---	aaactgcagcttctggtggtgtggattccgatctttgcattaacaaattttgaaaagacttctccttccctgatgtttggctctcggactttctctgacctaccgctgcttcaaacttaaaattc	0	5	0
>contig01663	---NA---	tcaccagcagtcccgaccgtggacagtaatcaacgatcttcattcaagtgtagattttattttgaggacatgtgaaat	0	0	0
>contig01664	---NA---	aggaatgatggaggttctctgcaaaagcgccatgtccctactcccctccatctccactatcaacgcttatcaggagggagataaccccagttcagctttgctcactactttacgcgcaaactacaattctcctttttatcgcaattggtcggagcacaataaaacaagtggatctcttctttcaattgaaaataaacttccgaaagacagtcatcaaaaagggagaatgaacccacccgacaaagatgctaaacgtcggagcaactctgacagcgatgatgagagctctgccgatagcgatgcagatagcgatacggacggaacaagaagctcggcaagttccgatcgcgagcgagtcgtgagtcgcacgaccgacaaaaggaaaaaacaccatcgccg…	0	42	0
>contig01665	---NA---	acaaccgcttctagggcgctttggaacgcgctcgccggctgcccctcgcccacgcctttcgcacaacaaataaagacaattattttgattgtacagctttggactcggctgatttattcgacctcatattcgtgaaactagcccaccgattgcctcagggaatgtttattttccttgaagcacaccttattcttttttttcctagggttttttatccagcc	0	3	0
>contig01666	---NA---	cgggactgctggtga	0	0	0
>contig01667	---NA---	gttgccttaaaaaatcttaacaccacatttattctgattactacacttccgaccactatatggattgcattccgatacaataaaagcactccgcactattttggatatagtacgttagacctctaaaccaaacatgcttcaaataatgtccaatgaaatg	0	3	0
>contig01668	hypothetical_protein_TcasGA2_TC006909_[Tribolium_castaneum]	gtccagacatgcccttcggaccttgaaaatccggggacgggccacgtggaggtgtcgcgccggttcgtacccatatccgcagcaggtctccaaggtgaggagccaacggaaattacatgagttgaaatgacctgggggaaggtggagaggggttgggcggaatgccactttccggccaagaggaaattttaagaataaacaccttcaacggtttaaacagttcaaagcggaaaagatgaagcagcatgaagaaaaccaacaaatatcttttttataacttcgtaacgtgacatgtaactgaaaaacagatgtctcctctaactctacaatttcaaacttcaataaattgtcgtgactatccgagaaccacaggttgcgggccgcattagcctcctatca…	0	48	0
>contig01669	---NA---	cccacagcctctgtgaatccgacgcctgctccgacatcacaagcgtttgcaccaccgatgcctcagacggtatccatgccgacgtccacccc	0	0	0
>contig01670	---NA---	cccgaagagtgttagccgtcggtgttgtgggcagtcctacttcctggcgcctccgcagcagccgcccggcgc	0	0	0
>contig01671	---NA---	caacacctgtaaataagcacgcagtcaaaatgcaataaagaaatgtcggatgataaaaatgatgaagaagaagatgatgaagatgatgaagaagaagattatgatgaatatgaagataatgaagaagaagaagatgatgatgatgatgatgatgatgtagaagactataacgaagaaaaataac	0	2	0
>contig01672	---NA---	ccctgacctgtgtagcattgacaaccacccattttgaattctgttagatcgtcaacgaggagaggattatattctgtaaatttgccttcttattgtaggtgataattccaatcctcgtggtctttattgcattttgactgcgtgcttaattacaggtgttatctcacgagaacattgcttcacactgtatgatgttattaattcttctttttacggttttcttgcgtgttacatttttttt	0	5	0
>contig01673	---NA---	agcatcaaaagtgagtgatctctgtgtagaatcacttataggaagaaaagcatctttcattgagggaaccaccgtttctgaagaattggtatcatcaaaatttaacgttctttgttccgcagaatgactttctgcctttggcttccttcctgctgacagattcgcttttacctttcctgtggcttggcatggtgttttgtatagatgactggttggtctaataaaattatattacttgcattttactatttgatggtcatttatgtcgcttgtctcggagtggtgtggagtgtatttgccttgatagctaggggtgattggagcggaagacgacggcaatggggcggtattcataaatttggaatct	0	8	0
>contig01674	---NA---	gtttaattcatgtttccgtttgaagcattaccgctctactacaactctttaagtttgccgtgcattacggaggacacctctacctgtcctaatttcaatgggacaaaactcgcacagaaataaaacatccggcatggtacccacagccaagatttaattcgcatttccgtgacaagcgtcaacgtccacagcgcctgccgatcttccgcgcaggcggtcgcgcgcagacgggggaaggctcagcacgcgcgcggcgtgccgaggctcgggcaggaggcgctggcgcgccgcccgccgggcacggccacgccccccggaacggggctcgagctggagcccaggcgcgccggccgcgacgcgcccccgcccccgccagagcaccccgcg	0	62	0
>contig01675	---NA---	ctggggggcagccagaaaaggaggtccattacggaggccc	0	0	0
>contig01676	---NA---	gggcagtcgggctcgtcgtcgctgcacgccctggagctccgcgacgccgcccgagagcccctggacgagcgagacgccttcgatgccctcgacgccttggacgcccgcgacgccggcgacgagcgccgcgagccgcccttctcgccctcgggctccctgggggccgacatgctgctgcagcggccgctaacggtcgcttccgaaggtcttccgaggggctgacaccccggaaagcgtggcgctcactggtacattgtcggctcggagacccagtgtagtgggacaagttggtggagatctttcaccgatggaggaaaggtgccattgccgttgcgttgcgttgcgggtagtggatgttgaagagggagtcaactgcgagtcatgctagatgtagagctt…	0	124	1
>contig01677	---NA---	cgccactgcgttagaagaggctgcagcgtctttcatttccaggatggccgccacacaacatacgttttaatggtcctctttcttggaaacaatgaaagaagtagttcgagtgaattgggcttgagctacgatcatcgacttcttactggtttacgttccttaagttctccttttcccaaaaagcgattccatttcgaaaccgatgaatagatcgcgccgtaagcagtcatttttggctttcaacttgccgtggttggagttcgacctatcgagaagcgaagatagtcatcatttcccagggtggaaatcatttctacttctcaggtttttcattcgcggaagtgattgccaaggactagtgtcatctgcgaggggtccacgtatttgaatggtcttcaa…	0	82	0
>contig01678	---NA---	cagagccccaaacgcgcctcccagagctccaaacgctcctcccagggctccaaccgccgcgggtctgctgcctccggaggctccgcgccgacggagtgaagatcgtcctcaagggacacgacggaaatgcccgactactcagggtggcg	0	25	0
>contig01679	---NA---	ccaaggtaaagcagttctgtctcaaggtatgcttgccggacgtactcttccaccaagcagcctctgctagatccagcaacagaatgtcagtgcacttggcgaataaatacagactgttttgattcgtccatcagttccaaactgaccaattaaaacgacctcatgctcgtcatgtccgcctgagagtctcttcgaaaatcttccagccgatcttcagcgcaatggcacgtcgacgcgcagaagcatttggaccactttcctcagcaaactgaacaactggctaaccaaagttaaaccgttatgtgaaaggcttcctccaagcacctagagtggagcgccatggccgagaatccagaggaagggggcgggtcccgccggtcgtcgcaggcgtcgcagggc…	0	47	1
>contig01680	---NA---	ttcaggtcgatctacgctgatttgacccattagagccgctagactcattaggccaggacatcatccacatgtagcaaaaccccttatttggagggggattgcatgaggtgaaatgccaggattgtgtaggggcattgcccgaggagaaatgccaggtaaaccccggtggcgaattcatttttaatatggtctgcagtcagttttgctcagtgccaac	0	44	0
>contig01681	---NA---	ttatgtgcacttctttaagcattgatgtctttaatcatcataatttacgtattacccaggcaatctgcataattcacggcttgaaaactccttcattgtttcacatgctacagaaatgcggtggtcttcaaagtaaattcacattacgcttccggcacttgagaatttttttagttttcc	0	2	0
>contig01682	---NA---	ccc	0	0	0
>contig01683	---NA---	caggcaatctgcataattcacggcttgaaaactccttcattgtttcacatgctacagaaatgcggtggtcttcaaagtaaattcacattacgcttccggcacttgagtaa	0	0	0
>contig01684	---NA---	ggggcgggtcccgccggtcgtcgcaggcgtcgcagggctcgagggcgccacaggcctcgaagccgtccaagggagccaaggccggcggcggcaaggacgccatccccgagtgctcggagcccaagatcgtggactgtgacggcaccccgtgcggggcggccgcggcggtggcagcggccgcggccggcggcggcggcggtggcggaaagaatgcgcgcggctct	0	11	0
>contig01685	---NA---	actgtgcaccagggccagtaaccgctcacgccatggcgagcccggacgagaagaagcccgatgagggcgaagagaacaagcaggatgcggcagcgaacgccaagggcaagaacgccaagaacggcaagggcaagggcaagaagggcaaggacgacgacctgatgaactgccctggctcggcggagcagggcggctgcgtgtcgccgtgcaagcccggcggcggcggagggaaggccgccccgcgcgcggcgtccaccgggggctgctcctcgcggcccgcgcgcggccctggcggcgccggcggctgctgcggcgcgggcggcaagtgcggcgggtgaatgagtggcg	0	94	0
>contig01686	---NA---	cgccaccaactggcgataatcgggtggcaacgccccggg	0	0	0
>contig01687	---NA---	ttcaaggagcacctaagatttgtttgatttgttacgggcacatgtctacccgatgggcgagtagttcatcgacaaccctttttttttaacgctttcctttcgtttcctctcgaagagcaacgttggttcagatattggctcggcgtgcgagaaagggctggtgtttgtagtcgggcggggttcagccccggcagcggagatgtgcgcgagggtccatttcaagtcgcgagcggggcgtggtccgcgaaagcggaggctgcggccgtcatctttcgcagggtgcttcccccacgcggcagcgctgtgttaatatttgtgttgattcttttattaattgttctgccgctaataatgtttgccaacaaaaggacgtgcgtaaacaaggaaatgagcaaatgg…	0	100	0
>contig01688	---NA---	gcg	0	0	0
>contig01689	---NA---	ccaagagtggcg	0	0	0
>contig01690	---NA---	cgccactcttgcatgaacttccttttctattgctatttttttgttcacctatcttgcaatttcatttcgagaatccgaagggttcatgttgttaagaacccttcatttttctggccttaggtatacgtgtaggaatattgacggagcatttccatttcactttagtcacttgagcatttttttgtttgcagcattcactctccgacttgctcttatctttatctttgcctttatcatctttcttcccgtcttttttgtctttctttccatctttt	0	10	0
>contig01691	---NA---	gtttgaggcgacgaatttattttctatttttattacatttaaattacttttggctctcaagtttttatgatagcccataatatatgcatccgtactgcatttgcattgttttcgtgttatatattaatttcctccaaaggttgtttgcttaagaggatgtaacgctttcggcgctacttgtcaggtattctcttgcactttgcgttgtcttgttctatgcatctcgttcacttcattcttgacatacttgattgcagtaaggtgctgggctagaataattgatgttatgttacaagtaattcatgcgtgttttcatggaaaagcttttccgctgccacatcccggcccgcagacccatcggcagcacaaggggcagccgaggggagggctggg	0	782	5
>contig01692	---NA---	gaacaagaacattgcgcaagtactgcacgaatagattaacaagaaaggaatttattaattcccaccaactaataccatcatgggatgtacctgttgcaacccttgcggt	0	213	1
>contig01693	---NA---	ttgggtctgcgcgcg	0	0	0
>contig01694	---NA---	ggtgcaaggactgcgggaagctgcacctggctggcggcacgtgcccgcgaaagggctccaagccggccaagcgcttcgtgtgcggcgcgcaccaggacgtactgaagaacaagcactgccccaagaccgggtcgggcacgcgctcgggagggggcagtcgggcttgccacccgaagggcgagggcaactgggactgccgcgcgcccccgccccccaaggccgagtccggcggcaagagcggcaagtacagcaaggacgggtgcgccatgcgcaagcctggcttcaccaccacctactgcgccgccaacaagtagcggcccgtg	0	202	0
>contig01695	---NA---	tttcttagaagccgaagaggtctccgaggccgaccggcgggcgttcggcgggctgggcgggctcggccgggggctgctggggcggcttcttgggcggggcgggcttggaggcggacgcggttttcggcggcggctcggcgggcgggggcgcgcccttgtcggcgccaggcggttgcacgtagttggtgggcgaccactcgcacccgggcagggcgtcggccgggcacggcgctttcttcacggtgcacgccgggctctgcggcaggccgtccgccttcttctgcaccgcccccaccgtggacttcttggcctggccgtacggcgcccactgcgagtcgcccaggcacttgggcgccttctggtactgcttgaagcgctggtggcgcagcacggcgcccg…	0	72	1
>contig01696	---NA---	gctcgaactggaagatgttgtatttgttcctctcgcggtcgcactcgccctcctgcttgcagggctgctgcacgggcggcacgggcaggcccgccgccttggcctccgccacctccagggcgcgctgcttctcggggcagttgtcgtgcggctcgcagctaccgcaccacgggcagggctccccgggcggcaccaccttcaccacgatgttccagcacccacattcgcactcgatgctctgcgaattcattgtggctggctccaagtgcgcagttcgtcacgtcaagggttagatgaaatactcaccgtacgaagttggactcatgtccaaccttaggcagtcaggaagggttattacagattataagcatatccatggcgttatgtggcagatatttt…	0	120	1
>contig01697	succinate_dehydrogenase	atcccatcccgagaaatgatgtagatcaagaatacagatttattaaaagtgtagaactatataaacagaaggcgtctttaacaaatctgccatgctgtacttccattgcattttcgaagagattttcatcggattgtgagccgattgagccaccagaaacttgtgtcccgcctccgaaaagtttcacaacactctgggctgctgagcgtgcagcagcattagctttgctgctcttgctgccaattaatttcatatgtccaatagagccattggaattaatggctgcaattttagccataatgcacaatcactggggcatggaaggagtaataggagattatgttcgacccaatgtttttggacgacttgttcctaaagttgctcactttgctgtttatg…	0	20	0
>contig01698	rho_family_gtpase	ctttcaaaacacactgaatagccttaacaaacacatctttcaagccaatgcccagaaatgaagaacattctacaaaacctgaagcattcaaaacacatttgagatcttttccttgactgcgagagatgcacttgaaattttgatcacgtaaatccgctttcaaagctgccaataatattggaacatcttgacaatatttttgtatttctggacaccaaaacgttgagacacgttgaaaagattcaaaatcatttactgcataacatactataatacattctgcttttccatatataaattctctcattttatcataagtctctagggcaattggttcccacattataagatggaaatcttgtccat	0	4	0
>contig01699	dna-3-methyladenine_glycosylase-like	gtggaaactgagtgttatcttggtggaaatgacaaagcatcacattcttttaatggtaaagttacaccaagaaacaaaccgatgttcatgaaaccaggaacaacttatgtatacttcacttatggaatgtatttctgcttcaatatctcaagtctaggtgatggggctgcagttttagtgagagctgttgatccattgcagggtcatgatttcatgaatacccagagaataaaccagag	0	3	0
>contig01700	---NA---	ctagacctggcgggaggaatcctttcgagtatggccagagaagcaaatactatatgaacgttggaccaggaaaaacatggggttattgctactagaagaaaaaaactaggtatggatcatcaacagcacgcagagcc	0	1	0
>contig01701	---NA---	cgcgcgcagacccaagaacaagaacattgcgcaagtactgcacgaatagattaacaag	0	0	0
>contig01702	coiled-coil_domain-containing_protein_135	ctcctcttcttcttttgtgagattatctcgctgttgttcataccagtaatgtttcatacgcaatgtattgcatgtcctctcaaatgcttcctgcatattattagctctgtttacaaatatatttttatgatcagtaagacacatatcccgaactgttgttgcatcttt	0	0	0
>contig01703	protein_disulfide-isomerase_a3-like	gtgatctcgagaggaggaattctgatttattctcccaacatgatacaaaggctgttcctaattttgactgttttttcgttaccattgctaatatttggttccgaggacgatgtctttgaattcacggatgacgatttttcaacacgtattgcggaacatgaaacagtgctagttatgttttatgcaccttggtgcggccattgcaagaaacttaagccagaatatgcgaaagcagcaggcataattaaaacaaatgatccacctgtcactcttgctaaagtggattgtactgaaggaggaaaggagacttgtaataaatttggagtatcagggtatcctactctaaagattttccgaaacggcgaattcagttcagagtacaacggaccccgagaagca…	38	71	42
>contig01704	---NA---	caaaacaagctactagtgaactgaagggctgggaccgcaagggcaaacctaagaaagaagaattgtaattgtgaacagtttgcaaaactgaaaaaaaattatggacagtgtgcagttttgaatgctatgttattctcaatattgtggtaacaggagggactgaatgattactagttgccaagagttgagctgtaactcttgtgattaatctaatctaatgatggtctgattttgaacatttttagagaaatcgctgttttgaaatatgtcttcaaactagcaagaataaagtgaatgtcaatgcttttcactgtatattaagagtacattgggaattttttgtactctacacctgaatttcattgtattttattgaattggaatactaaaaatattatt…	17	28	18
>contig01705	---NA---	caaaacaagct	0	0	0
>contig01706	---NA---	tcatcttcgtctttctttgtttcccatgccatcactgcttcattcccactgtcaggtgattcacttcgttcctttttcttcattacaatcgtcaagcaacagtcagagtcgcaagaattatccggatgagtttcgtcttctgagtcctccttttccacaattttcggcgaattattaatattattaccattgcagaagtatgaatcgaactttttaatagatacagcttgtaccctggtgctttggtttatgctttttagatcaatatttctttccttatcgacttcacgacacacgttgcattgataaactttgccacgagttttgccattttctttcatgatgtgatatcccatgcctgactttcgtattttgacccgcgaagggctcttgctatgc…	0	16	0
>contig01707	dna-3-methyladenine_glycosylase-like	ttttaatatctgatactattgaaatacatagaaatgtgtttttttcatgttcttgttcttttaattttaaattacacattacaaataaattttcacattacaaatgaataaaaacactccttatctgtaatgaaacctattcacatattaatgacgaacatcaaaaactacctaaaagtccaccacaaaaaaagagacaatgtattatcatttcaataacatcaatctttcttgttctcttttcctgtctcttttacttacagagttgtttccaaaaatataaaatacttaatggcttcaaagcccactcaggtccagctgaatctatgccaatccttgtagaagtaacccaatctctggaacaaatttgttcacttgcactatccgattctatccaca…	0	4	0
>contig01708	wd_repeat-containing_protein_11	gcttctttgccttattggcaaaggattggatgcatgccgatatttgatctcttacggactctgggaatccgcagtttggctggcaaagagtgttcttcctttggcagaaatgcaggaagtgatgcgaaaatggtgtgaatacctttgggctggtggacacaagaataaagcaattttggtaactttgtcaatggggcaatttgatcgcacccttgaattattaggagtgcaacgtttgcatggtcaagcgggacttcttttacaagcttgcaaagagtttggagttttccccaaatcttctacatctgagcttcttgctaatgcagtgaaattggattttgccaaacatcttttcagcctgggaagtcatcaagcagccttacaactcagtcaacaatt…	2	1	1
>contig01709	---NA---	atttattgtagcttcttattttcctgcctcctatttttcctcattcttgttcaagtatgcaatgatttgttgggttcaagttctgtgttgaccgcttagtagtggatgaggtaccctcaagcgatggagattcttcttctgcacgttgtgtatttcagttagcaactgtttttcttcctctgttttggcaaaaatatgtccacttggcttgagaaaagagtcaggctttgtggtgtcatgagcaagcaatacttcttggatgaaattggccttttctaatgagatagaattgcttgcatttgagtgtttgattgtactgtgacttgctgcactttttcttgggtcttgttcaggtgcagatggaggctgtggagatttactaattgcagtattatctac…	0	21	0
>contig01710	heat_repeat-containing_protein_4-like	gaagaatggaagactgcacaacaaccacacacattgcaaaaatatttaactgctttacgttggctgagcagtcatgaaacttctatacttaaaagtgtggctgaatacctggcaacacgaaatttgcactttcgtttatacgtttgtctgacactaccatttcttgagggaaatttgcctcaaactgtcaaagaaatgctgattcatttgatgcgtaattcaaccatccttgttttacgattagctgctgccagagttttagaatgcaaacatggaggtgtctgtatccaagaacacataacaacatcattgagcttctcaaatctaatgagagccctggaagtgattcagctttctttaatgctaaaacgtattgaccccaagattgctggcatcctg…	0	17	0
>contig01711	---NA---	ggcttatgctgggatttttgagtatacagcactacatgtgatttta	0	0	0
>contig01712	---NA---	attgccagagctgctattctcttctcagttgttgttattcctttcacagctgacattaatgtagaacttattaatcctctgttttcatcacttttgcctgtaagagctaaagctagtgcagttcctagtttgactttgccaaatgaattcttcaatgtggtttgcaaagcttgatccaatgatagtacattacagggattttttggaagtgtttgcaaatcatgactggttaaaagaatttcagattccttctcatttatgattgggcttgcttctgaatgaagatgtattaatgtacaaagacttgagagtcgttggctatcacttactgtagtcgaagtgtaatcattcaccaaagccttaacagacacctttccagaagcaataggttttaatttg…	0	11	0
>contig01713	---NA---	ttttccttttgtattcagggttttcatttcttgttcatacaaattttgcaaagaatggaaactttctttgaagaaaagatcatcggaggatggtgccttcattgaacaggtaggcccttcttcttcttcctcctcttgttgctttttcaatcttaaaaagacctcttcaatcaattttttgtttacaaaattttttgggccatgctcgtataccttttccaacttttcagctcctgcgaagggcagagaattctttttcaaagtcaatatgtcttttttcccaccgatatccatatcaaacggatattcatttgattctggaggtacgagaggatcagtgagatttgcccatgcctgttcttgtttatgtttgctccagtcgaagtgttgatgaccttc…	0	22	0
>contig01714	---NA---	atttttgtcatcaaagcttttgtctggaaaccagaattttccgatcgggagatttgcgtgtgaggcatctttactgttatcttccattgtaatgttcagtaaacagcattgacaagtaatgattctctaacgtagattatcattaagggaatcgaatttcgcaaacacaaactttattgcatcttgtcaatagacaatatgcactcttgatatgtatatcctccccaacccccttcctcatctcctgaccaagactggctccagaaattcc	0	7	0
>contig01715	---NA---	aaagaaaatcatattttcctacagatacataatttctaatgttataccgtagtctataaaattgcttctagcaatgagaatggtgtacatggaaattgagtatggctaaaaaatatatgaaattgttaaactaaattattatcacaatgtgcattacaaatcgatgcatcattacttttctctgtccacaa	0	2	0
>contig01716	---NA---	agagtctgaaacaaatgacaatagaactccactgtctttcagtctgtataatgatctgaatggttggagtattaatgatattattataaatgctgcccagttagttgcatgtcatgcgtccgactacaacttgcaacaccagactgatcataatcctgctagagaagaggaaagtgtgctatcaacgcctcgtgaacatcctagtaatgccacaattgttgaaattccagataacgataattgcactgacaataatgatagttgtcagcaatctcaaatgaatttaagagcaaatgcaatgaaacatcacacgtcggccccaattgttcctattccgacaccagttgcgccatccttaacctacagcgacggtccgaggcgctccaagcgacgtcgtcg…	0	8	0
>contig01717	ankyrin_repeat_domain_protein	ttctattcgtaaaaagagataaaacatttcaaaaataagtactgaagaatcaaaatatgaaataagaaaaacatctcaagtcacagtcaacgtagatctatgaaaacaaaaactaggaagtgaagtcagaaaaaaatgggaaaaaatcgaatgtacgtgagtcgctagaaccttatttccagaaaactatttccgagtgggtgtaccacaagaacccaatttcaggaaacaaacaaaaaccaaacaaaaggtaaatatcacagtgggtgttccgctagagtcccaagttgcagagaaaaattacaagtgcaagagcagagttttagagcaaaatctaaaagaggtgtaccgcaagggcctagtttctgcccaaattcaaatctctccggctgcaacgga…	0	9	0
>contig01718	---NA---	tttaatcccataggccgctgattacattcaattttctcccttcactttgtacgactaacatcatacacctccattgccacggccgccaaaacaataacaaaaaaaactcaactgtgtgcccgcaaccaccaagcagcacatatcagcaggatcgaggtcgttttcc	0	7	0
>contig01719	---NA---	cttcgttgtgaatgcctatgacagtgttgttgtgtcttgaattgttttcataccttgcatctttgactactaaaaccgaatgaccatctggcatattaggaatgcttgaaacctccaccatttcttggccatcaaattctccatctctcacaaccaccac	0	3	0
>contig01720	---NA---	taccttcattgcattagatacacatatcagacgtcc	0	0	0
>contig01721	---NA---	tggtgaaaaattatgcaaagagtttatgattcttgcttcagaaaatgtatagtttactttgtttgtgcatatattaaggtgtgtaattatttgttaattagtaatattaacttgaattaattgatttgtacaatgtatatagtcgcatatttaattatatttcatttacattccaaaacaatttctcatttgtaatacaaaattcgaatacagagtttataaactgttcatggaatactgagtatttttttatgatgaagcttttttttttttctgtttttcccaaattatttaaaaatgacatccttttcttgtcataagatcacaaaggttaagaagttaacttaatgcaataga	4	0	1
>contig01722	---NA---	cctttccaagctgcgatttgctttctttagtgcacccaactgctcacgcaaagtactgatgcgttgttcaaatcgagaattcaatcttttcacttcctgttgccaccttttctttgcagctacttgtgcatccagatgcacctgtagctcctgtgttacttggatcccctgcttttgcatatcactcaactggtttatta	0	3	0
>contig01723	---NA---	tctcactgtacctaaactatcttcactgtcaaggtcttctttagatgtcacca	0	0	0
>contig01724	---NA---	ctcgcctgtattcttcaaattgtaattcacactgagcatgtatctgttcattgggaattgtgatgaatccagcagcttgtatagttgccaactgctgctccagtttcgtcacctggtcctccattagcaaggtgcgagcttgtgctgcagcc	0	2	0
>contig01725	angiotensin-converting_enzyme	cgcctcagctgtcgtcgccgtcatcctgacgcgccaccaacaactcagatgagcaggatggcaccgggtgccccgacgctgtggctgcttgggctgctgctgtggctgagtggctcggtggccaatgatcaggcgctggacgagacggcggcgcgcgagtacctcaaccagttggaccacgacgtgggcggtatcgtcaaccgcgccgtcaacgcggactgggactacgccgccaacctcaccgaggctaacctcaagcgcaagctggaagtgtcggcggagtcagcagccttccagaaagcggcctggcaccgcaccattcgctatccgtggcagaccttcagtgatgccaacctgcgccgccagttcaagaagtactcgtttctgggcgacgccgct…	77	3	0
>contig01726	---NA---	ggatagcaggcccggtgggagtgacaagggtggagaggacggaggaggcaacaagatcgcccggaacggcgtcgggaggatcaacggaatcgacggaggaggtgtggacgatggcggaaactgagggattagctgagccgatgtgacggatggccctgttcgagcctacaggcccgacgggagtgaaggaaacgatagggacgactggatcgggaggggcaaatgcggacacgttgacgatcggggcgacagggacgacggatatgacaggtgcgaaagacacgtcagcgacaacaggcacataagggacaacaggaacattacggaggacaaaaaaatcagagtcgataggcacatgagggacgacaagcacgtcagagttgacaggaacgtcaggga…	15	0	0
>contig01727	---NA---	ttgtcccctaaggctcgctagatttctcctccaggcagctattgaatctgacctaactgacaagctagtgtcgaaaattctgcttctgtcgggactcggaaggcggaggcgagagggacgacaggttcgttagaagcaacgaagcgatgtgagacacaaaggggatgcagggggcgatggggacaataagggtgctcagggaagaaggttaacgcagcggcggcgatgatgcggacggtggggtcaggaggaggcggcaagagtgtagcagaccgcagggactgcaggggcgaaaggccacagaggcaacggagaagaaggcggaggacacgagggcaaggcaagcggcaaaggcgttggggacattgaaggtgaatgggtcggtg	17	0	0
>contig01728	---NA---	ttcatctttattccatctgaatagtacaacatttggttgatacaccgctatgagaacatcttctaaagagtgtctaaatattcttctaaagaagaagagagcaaaaaatgttctataattttagtttaactaaatcttttaataaacgtattattgatgaaataattctaaaaggaaaatgtgaactgaaaacatttataacatgtctcgtttttgctcaagaattgttatttaattctgccaagaatctaccttagaaagttattacgtaatggatatcaataaacccgccgttcgccaaacaagggtacttcagtagaaagccccctaacagctccatgtgtagtgctggaaagtaacgattacccacacaaagcgaagagaatgaataaac	19	0	0
>contig01729	---NA---	cgcaatctttattatcaataagaactctccaataacattacgctgttatccctaaggtatc	0	0	0
>contig01730	---NA---	tccgccgacccattcaccttcaacgtccctagaat	0	0	0
>contig01731	---NA---	gtgatgaactcttttaagttgtaagttaatgtttgtctcgattttattgttaggaccaccattgactgttccatgtaataatatgatcattaaacaactgaagtatattgtcaaaataagttatacaatagccttaaaaaatgttgtcctcctagataacattttcagacaacaaatactttgttctgagactttttccataatttgttgttaaaataattattgcataccagtttaaaaggtggcctaatgaactttaagtattgttacactgtttttcagtgaaaattagatataaatgactgtaacaatgcaagagtggatgaaacaagtgtgtttattt	3	0	13
>contig01732	---NA---	atcaggaacgacaggaacgataggcatgtcagggacccgcaggcacggcaggcaagtcagggacgacaagaacgtcagggagggcaggccactcatgggcgataggtacatcaggaacgataggcacgtcagggacc	15	0	0
>contig01733	facilitated_trehalose_transporter_tret1-like	gtggagaatagtgaatggcgaaaatatctcgctacctcaagtattcttttagtagtgattccgcctgttataagctagtcttttttagtggttagcaagaaaatgacatctttcatcatgaagagtaatggtgcccttgatgtagaaagcaaggctttggttgggggtacatctgataaaaaagccaccatcgtagatgtggagaaaagtaaatcagacagcaagaagaatagaggaagtgcatggcgtcaggttctggcagcatttgttgctaacattggcaccatcaatactggcttggtgtttggatttgcagctgttgcaaacccccagttaagagaacctggtagctccatttcagttaatgaagaacaagcttcttggattgctagtttatca…	4	2	47
>contig01734	---NA---	tttcattcttctgagccttctggggctgattcttacgatatttgtgcagccaggacacttccagagaccaaccttcggaaccactacacccaccaccgcttccaacacgcatcac	0	0	7
>contig01735	---NA---	acattattcacaagatgttgattaaggtttccccctgaatcatctggatatcgtactactgaatgacgggaacatatgttcagctagtcattacactataaaagcataaaaatatggttattacagtatatctaaattaattaatagaatcactctcaacgtgatttgaaaaggacaataaaattatcaaaacataacaagaggaatgtatccttaatggcaaacatgaagcatgctctataatgcaccacactgttcagaacccctattatcaatcacgtgccaagggtcactacaataatcaaccattctgcatttatcaggtacacagacgaaaaacattaatttctcaactacccacaaccacacttttttttattataaagctaggaaggaggg…	2	8	1
>contig01736	transmembrane_protein_41a	tttccccagcttgaacgcacatgaagttgtaaggcatcagaccaataagaacagtaaagaagaagaggtgtaatggtatttgtactattggtgatatcaaatttaaaagccagtttggagtcataggaaacaatctcaggaacagtaaaaagtagatcatctgatgtgaatttttctccaccaatttttgaaagtacatcactttgtcaggaaaataatgctctaccactgtcctggcacagtgttgtgacaataagtagcaacatgtggcaccacaagcagttaaaaagcaacacaaaggaaatccaacatatgttccaaaaagtgcaccagccaatacattcagaagtgcagatcctggtatgataaatgcttgcttatacaggtaagcactgctga…	2	5	1
>contig01737	acylglycerol_mitochondrial-like	ttcatctttattccataatataggttcaacaagcttcccattttttaattatatcttgcccactgtcactgaataagaaattggctgaagcatttatttgtcctaaaggcaaaatccctacaggaattcttttggataaaggacttctccctgtttctcgccgcagtaatcctgtaacagtctcggccaatgtaccatcaccaccagcaactataacagcatccacactttcatctaaatgctccgctagagttcgagcttcaccttgagatttggtaagcacaacagttacagaaagtccagcaagatgcaataacggtgcacaataagcatcaaaattcttctttgctttccgtttgttggcggctggattgagaaatactgtaatgttacgaattt…	0	3	6
>contig01738	---NA---	taggtctagtcttatttgtaattcttgtaccttaactgacaagctagtgtcgaaaattctgcttctgtcgggactcggaaggcggaggcgagagggacgacaggttcgttagaagcaacgaagcgatgtgagacacaaaggggatgcagggggcgatga	0	0	0
>contig01739	---NA---	ttgtcctctaaggctcgctagatttctcctcc	0	0	0
>contig01740	---NA---	taaagatgaa	0	0	0
>contig01741	---NA---	aggcagctattgaatctgacctaactgacaagctagtgtcgaaaattctgctgctgtcgggactcgaaggcggaggcgagagggacgacaggttcgttagaagcaacgaagcgatgtgagacacaaaggggatgcagggg	0	0	0
>contig01742	---NA---	ttttatgcagaagttagtgattaatttctttttatgacccgcttgtaattatgttcaatggacaatgttaaaattagactaggcctacatagaacagtttgtgtttcttgcaaatcctattttattcctttcctagcaacttaaatattgtacttgactgtcacaaaagggtataaaattgttagaaggagttatggttttaatgtagagatatattaattggcattacccattgtaggggttgtttacttgcaaaatcggctcgacctctgtcacttgtgaaaaggagcttaattggtttgtgaataggtgtgatgtttgtgtatccatgcaataaataatttgattagctacaaattcagaaacaacaggaggtatttgaatgtttcttgaaagagt…	0	9	2
>contig01743	---NA---	catctaacagaagactagttttaaatctcatcacaagaaaatgaataaaatcagttggataaagaattgtaaaagttctaatttatattaatctgggtaaaaaaaaagtccaaacatgcatttcacaacattatttgataaaatttcttatccgtctctctaattcttgatcctgtaacattacttcggccaacttctctcttgctttctcataatctgggggcaagtcagcatactttaacaaatctttttccatattttctattcttgcctgaagttggttacatgcagaatgcaattctaaaatagcagtcggatatatggtttcttccacagataaatcttgaagctcgtccattatcaactttaactgc	0	8	2
>contig01744	---NA---	aaggaattgctatttgtgataaaactcaaagaagatgggaagacctagagctttcaatgaaattagcagaatatgaagagatgactagagttcttgagaaagagaaacaagcttataaggaaaagaagtcccattttgagagaagatttactatagaaaaaaataaaattgatgtattgaatgaaaaaattgaaagtgtgcttagtgattggaaatgattatcataacaaggagca	0	6	1
>contig01745	---NA---	gggtgtgtaattgtctgatagaaaaaagtgcatatacatgatgaagtttggcatggcatggatatgccatgagctaagatagaagtttgtacaatataaattaactatacaaaataaatatatctaaacacatctcgcagccatatgcttccgaagtgattttaaaaccagagcatatgcattgtgtaaggcttcacaattctgaacgaggcttatacctattcttgctttgttttcctctattttatcatggattttcttggccgctgtgtgtctgagtctaagctgtgccttgaggttgtcaacttcattcgtgtgggaggaattggctgcatacttctttaaggctgcttgctcgtgtttattcagggaga	0	46	0
>contig01746	---NA---	cccagtgagtcacttagaatgacattccaaatgttttattaagggctgaagtcatttcagttttgaggtcaataaggaaagaagcctttagagagttatttaaatttctggtcaatatttttgtaggactgttatcatcttctcttttgatattgcatagtatgttttcctgcaatcac	0	9	0
>contig01747	kinesin_family_member_6	tgcatgtcgaatgagtttttgataatcatcaaagcttggctttggtccaggtggactcagtgttctttttggtgattttgaattcattctatgttttctttcctttcgtaaaagttcagtcagaatagcaatttcattgttccgctgctgcaatagcttttgcatgcatttttctacatgctgagaggagcccctttcatgtttggggaagctgtttcctctacgtgcttccaccacagcttctttcagcagaaaacagcaatattcaattttacgaaggtccatgggcaactccaaagtttgtgaattttccaggaatgcatcaactagctctcgacattctgtttcctcagcaggtgtcaggtgaccatcaatatagtgcttatcatttgaaagtaa…	0	128	0
>contig01748	---NA---	gtccatttcaacaacactagttttattgccaactgcacgggaaatgtttacgcagccaacggccaaacaggaagtgtgacacaagtggttagaagagaaggattttcttggcgcaaatgggcgcaatgaagctttcatacatctggataataaaaaaatgtatttctagatcttctcccaatgtgtttcaatagtttgagtgcaaatatgatgtttcattgttctttaaaagatcacgattgtaaatatccagcgacgtcgggaaaatctccccagaaattcagtaaaatcggcacttcgaggaatgatacatcaacattctgatataatccacggtacaaaatcttaggcgcgtgcattatgttatgtgattttcctcattttgcgtataattt	0	22	0
>contig01749	---NA---	cccc	0	0	0
>contig01750	ras-related_protein_ral-a-like_isoform_2	ctggggttcagaaattgctttttaccacttgtattaataaaccactgagacacacaagcaacattactataaggcccaacttccatgtcacttgcacacacacatcattctctcagcaccaggtttgttccttacagcagtctgatgctatgtgaaatatctgcatgcatgtattccgctaattcacaaaatcacacaacatgacccagctgcattatcatcattccgctcattcacatttttttccgttgctttcagagctgtgatttttcgcatcaaatcatagaagacctagagaatgacacacttcagtttcttcctcttgctcttgtcccttccccggccgttgttcgttttgttatcctccatcttgcgagatcgaatctccctcatcaggtc…	4	3	7
>contig01751	---NA---	accaaattgtattactaga	0	0	0
>contig01752	PREDICTED:_hypothetical_protein_LOC100649135_[Bombus_terrestris]	cctttattttactctttattaacttctcagtaaaatcttacaaaaatataaaacatctaggtcaaacaggaaacactgacctacacacatggatgttgagaatacacgtcggataccagctgctgaatggatttaacctgctttatgttatccaatgagatgctgggattgtgtcccttagtgacttcattgatttccaagtctgaaacaactgcaaatattttggctttggctacagcttgattgtatggagagaacttctttacagtagatgcaatgctggtgaaaaacaaatccatatcttccccaggagggtaatttgtttgcacttgagcatggtccttccttctgtagaaaaggtagttcattaaagtctccgacgcattgtctggtcctttc…	0	122	0
>contig01753	---NA---	gttgatgtacagagaatttagttgcgaatggtttttaacgttatgaattttagtagtggtgtctttagtaatcgcagttcattccgcgtttaagtagtgatattttaaaactattgggatcatttgggtaaaattttcgcatttttctgctattaacagctaaaatggagtggttttgtagacattgattggatatggccaaaaatccccaaaaaacggggtgaagcaacagatatggttgacgcatttttaccaaaacgtattaaacaggaa	0	1	0
>contig01754	high_mobility_group_protein_2-like_1	gatctggaggtgactggtgtatcacgatcagggagagtaaggaaaaagtcatcaaaattgacggactttgaatctccagacgaaatagataacagatacaaaaggcgcacagatagagctgacactccaggtctaaatgatagttcaggagggttagctactcaccatgttattggaggtggcagaggcagaaagcctcacggtgcagggggaggaactgtgatggaaagagctcatcaagtaccaatgaaactagaaccaaggaatgattcatcagatcaggatgatatggcagatgactttgtcccaaaaagtgaacctgctgattcagaatctgattcagagttggggatgtatcccgagggagtggatgaagattcaagcatggattcaatggga…	8	47	2
>contig01755	---NA---	gggactccgaacgtatgaataaaatagctgatgatgttattgaaattttacggaaacttgatgatgaatatgattctttggtaaaaagtgcggaaaagcgtttagaatctgatggaaaccggtatgaagtgaagaaatgcaagaatgaaaaagagaatttcgttcatgatgttgtggaac	0	2	1
>contig01756	---NA---	gttttctgtattcatatcagtgacctgcaaatttaaattaacttgcatatttttatgatcttgaaccaacttatttccattttcattcatgttcgtggcaaatgatcctgtccaatctgctcactgaacagtttgtttttttcaaagaaaaacaattgattcagttcattcaacatgcatttttcaacagggctcggataattaaaattgaaattaaaaagttggcaaaagat	0	4	0
>contig01757	---NA---	gtacattacagtagaattggccttgaatcactccaacttaactgcacataaacatttcttcagttctgtgtattgcactggccttcacgattctttctccacagaatactgagtttttaattaaacatcatattattataagtataatgctacaatttcattgaacaaaacactcagttgcttatacatgcttatttatgaaactcccagagatatctcaagcctatcaagaaaaaataacaaagacttaagatatgaactatcagccaagaatcttattttcgatactgcatgaaaaggaaaatatacagaatattagtgtacatatctacttacaaagcataatagaaacttacaaagtcctcatatttaaatacatgtatataaagctgtttttgc…	0	1	2
>contig01758	---NA---	ttggaatgtgtttactcctttgtcacatttagtgaatgacctttgtctcatggcattgctggttatgttcgttatcaccttttgtttatgggccgtgaattgtcgcattcaaaagttggttcaggttgtagagtacgaagtgcctcaccattttttcttcccgaacagcagtgatcgtatgcattttccacagtccgagagaccaagaaaaaacacttcgctgacct	0	6	0
>contig01759	lingerer	ggttccctggaattgcctagcgcagagagagggaatggagcgcgtagagcaccgcagttgcggcggtgtccagacatgcccttcggaccttgaaaatccggggacgggccacgtggaggtgtcgcgccggttcgtacccatatccgcagcaggtctccaaggtgaagagccgcagcttatcagcctcctagccctccctctggcttcacttctacgtcagcatcattttcgtcctccaattatgtgggcactactcctaattacaccagtcaaattcaagaacaaaatttagatacaactacttctacaactcagtgtcctccacagtcaatgcctcaaagaacaaaaacagcaagaccaagggtacctccaccttcaaagattccatcaacagctgta…	0	10	0
>contig01760	---NA---	aagttcgtttgatgccactacagaaccatctaaatatcctaacagtacatccggttcagtacttgactcacttccttcacctagggcatcatcaaatttagatctcagtggaaataatcaaacatctcctttagatgcttatacatctgcatcaaaccaaaaggcccaatgttttttatttttccgtttttttccataaagtgacctcaaagttatgaacagtgaaataagagggcaattttgacgacctggttccgttttctctttcaacgtgatagtggggggtgaggggaaagtgtggacgcgcgaagacgtcagacgaggggggtcgggggacagggggaagggggtccttcgtcctcaagcgtcctccggctcctcttcctcgtcctcgtaggg…	0	178	1
>contig01761	beta_partial	gtctgcgatatcccgccgcgcggtctcaagatgtccgcaactttcatcggcaacaccactgccatccaggagctgttcaagcgcatctcggagcagttctccgccatgtaccgacgcaaggccttcct	0	112	0
>contig01762	beta_tubulin	ggctgtcttcacattgttggggatccactcgacgaaataggtgctgttcttgttctgcacgttcagcatctgctcgtccacctccttcatgctcatgcgtcctcggaacaccgccgccaccgtcatgtagcgtccgcggcgcgggtcgcacgcggccatcatgttgcgcgcgtcgaacatctgctgcgtgagttcgggcaccgtcagcgcctggtactgctggctgcctcgcgacgtcagcggcgcgaagcccggcatgaagaagtgcaggcgcgggaacggcaccatgttcaccgccagcttgcgc	0	221	3
>contig01763	beta-tubulin	gggcgcgtacagacggtcaattacgtggctgacgaacgtggatataatgcggacgtggtgtacgaaggcgtcggcatgataccggctggaatcggaggcggaaccgcaggtggacaccgtaattgaatattgaaaatattcagtgaatgaatctttaaaatgttcagcactgtatgacaaggacgctccgaatggctgaaaactgtattccactcttattactgaaaataatgtaaatgggcaaagcagaatccagttcctggaaatcgagcataatatgcagacatatgccgaatgacttggcatcatgaacagattctacctgagccttcagcgccaacgaccttgatctccactgcctcttcaaaaccgctgtcgtcaccgccgccaccgtgtttt…	0	109	0
>contig01764	tubulin_beta-2c_chain	aggtcggcgttcagctgcccggggaacctgaggcaggtggtgactcctgacatggtggacgagacgaggtggttgaggtccccgtaggtgggcgtgggcagcttgagcgtgcggaagcaaatgtcgtagagcgcctcgttgtcgatgcagaacgtctcgtccgtgttctccaccagctggtgcaccgacagcgtcgcgttgtacggctccaccactgtgtcagacaccttgggcgagggcacgacgctgaaggtggtcatgatgcggtccgggtactcctcgcggatcttggagatgagcagcgtgcccatgccggagcccgtgccgccgcccagcgagtgcgtgagctggaagccctgcaggcagtcgcagttctccgcctccttgcgcaccacgtcc…	1	175	0
>contig01765	---NA---	aggaaggccttgcgtcggtacatggcgg	0	0	0
>contig01766	---NA---	ggcaacaccactgccatccaggagctgttcaagcgcatctcggagcagttct	0	0	0
>contig01767	---NA---	gtcttaatggaatatggtgattgcaaatcactgtattctctttgtattaatgcgctaagtgaatgaaaatacatatttatctatcaaaaaaccgaacaacgtggattttatattactcttataaaaaagtaaaatgtattgtccttcaaacaaaattcaagtttcaatagtttaaatatttaaagatgaaagaagggtgcaaaggaaaatagctccacgtttaaaataattcttattttgcacatatgcgtttacctctgaccacagcttatcctgattcggagtctgggcagtctgatacaccgtttgctggtgtcgctgtcacctctgccggtggctgctgggctgactgttgcacgcgaggccgcttgccttgggcggatgcttccgcctcatggc…	0	22	0
>contig01768	---NA---	agctcctggatggcagtggtgttgccgatgaaagttgcggacatcttgagaccgcgcggcgggatatcgcagacggccgcaactttcatc	0	0	0
>contig01769	retinal_rod_rhodopsin-sensitive_cgmp_3_-cyclic_phosphodiesterase_subunit_delta-like	cgagtcgatgaccttatgtcgggttttcaagtaaactggatggtccttcgagatgcagacactggaaaaattctttggcgaggatatcaagatctttctgacccggacttggaatatgaagctcgagttccaaggaaaattttaatgtgccggtctgttatacgtgaaattaacttctccactgtggaaccgatcgaaaatttgagactagaacaaagagttttatttaaaggaaggtgtctggaggaatggtttttcgaatttggattcgttataccaaattcgaccaacacgtggctatctacaatagttgctacgcctgatgctcacatgatgcccataaacgttttgaatggcaatataatgatagaaacgactttttttgactgtgatcattgg…	0	9	0
>contig01770	---NA---	ccaacaatgtgaagacagcc	0	0	0
>contig01771	isoform_d	ctcgtcatcatatttgtgttcaccttctagcatctcttgaatcacagctgctgcaatacccacagtctgacttacatattcacatgaagcaataaaaggaatgttgtcaaaattacgacaaatgactatcatgcatcgtattaagaaatcaacattctttaaagcttccagatcaaatgctttcttgtcagtctggtctttagcaatgtacataaatttccctattgcaggcagaagttcttctggaagtcttgtcaaatgtggaccagcatctggtctcacagaggaccattctggcatgtttgt	0	2	1
>contig01772	tubulin_beta-1_partial	atccagccgtctgcgatatcttgagaccgcgcggcgggatatcgcagacggctgtctcaagatgtccgcaactttcatcggcaacaccactgccatccaggagctgttcaagcgcatctcggagcagttctccgccatgtaccgacgcaaggcc	0	4	0
>contig01773	---NA---	cccttcgcaaaacttggcacttctgccgttatgacacacagttatatgaccatatattcatgcatcttaacaatattgcttttttgttgtaatgtgttataaaaatcttgtaatggtcgttttctttggtcaaaaaaatccatataaataaatgtgaatgaaatgtctcattttctcttgatcgagattcctttattccgcgagatgaacgacatttgagatgttcacgacattaactgaccgatagacgaatgt	0	2	0
>contig01774	---NA---	tggcgctgctgctcaggctccatttggaactggcgctgctggtccgcggccatctggtacggctggcgcatgggcgacaaggacctgaactcgaagggggcgggcggggtgaaggcgaactgcggggtggggcagtggaggacgcccgcgggcggcagcggcgagcagggcgtgcgggggcggcgtgggggtgggcgacggcagcgacggcagccgcagcggcgggggcgtctgcgacaagcggtagaagttggccatgtcggcctgcacgcgc	0	4	0
>contig01775	gem-associated_protein_6-like	tgctaaaagactttgcactcgagacagaataacagtgttattgctcacacattgttcgattccataaggaggatgaatttcaagagagtcatggattttcaacacttcctcactttccacatatggaactctgtgtgtatccagtaactgcattactttggcttttctgttgttcacttgttccttggtataccatgcatcaggaatagaaaacaggctgtttaacattacactatgatctgatgaatctaatatttctatggccttaagaacatgtctcatgatgacatccaaagaaattttcccatccttattattaacaagaataatgctttctgtgattggatctatagtgtacacaatacctgtttgaaattcatcgtgaataggg	0	3	0
>contig01776	---NA---	tttgtaaattgttgcattttttctaacataatgttacataaaatagtgcattactaaaataaaaattataagttttgagagaaggaaattcgtttaacatcttcgttcacgttaatgaaaagtatgaaggaggtcatacattttattttattaatatgataaatgttaacaataaaaacaaagaaaaaccaacaca	1	2	0
>contig01777	---NA---	gttaagatttgtgtaaagattgaatattgatcgttaataagcatgacccatatgtctcgttgacgatgggtcaaa	0	0	0
>contig01778	glycoside_hydrolase_family_35	tgtagtgtgtgcagaacacctgagtgtattcctctaggtaagaattggctcatcagagaagcttaaggtagagtcagcaggagccttcaaaaactcaagtaccaccacctcattgagtcctttgcgctgacgaaatgccggccagtaaagagcgttggaggggtcatgatgcaagtagcgccccaaggcaacgccattgacaaaa	3	0	0
>contig01779	---NA---	aaagtcaggattcttcaggtggggtgctcgcgacccccacgctcttcaaattcgaagtgcacattaagcagccaactgacgtgtggattgacgtccgtgggtggggctcgggggtggt	16	0	0
>contig01780	---NA---	actgggagaatatgctatcggaattgccgccgg	0	0	0
>contig01781	---NA---	ttccgcgcagcaggcgcgctctggcctcgtccgccccggacttccggc	0	0	0
>contig01782	---NA---	ggagatgaccgtggccacgacggccatcgcttcgcgcgcgaggctgacggcggcccgc	0	0	0
>contig01783	---NA---	tgacccgagggcgtcaatgagtagagccaccaaccccgtcggagcccctatagcaataatgggacggagcacctcccaaaaggccgtccagggcattcgtgcaagagcagcgaccgccggcgcgagcgcagacaatgagggcggtgcctcggacccatggtgtcgcttggcagcctcgtcctcgggggcggaggaggctctgaactcctggtggccgtccgccgccgccgccaccgccgccgccaccgccgcagccaccgcaaccaccaccaacttcgctgccaccttcatggcgg	16	0	1
>contig01784	---NA---	cctggtttttcattgtttttattgttaaaatttatcatattaaatcaaatgaaatttatgacctccttcatacttttcattaacgtgattgaagatcttaaaa	9	0	0
>contig01785	---NA---	gaatttctttctctcaaaacttataatttttattttagtaatgcaccattttatgtaacacttagaaaaatgcaacaatttacaaagttaagatttgtgtaaagactgaatattgatcgttaataagcgtgacccatatgtcacgttgacgatgggttgta	7	0	0
>contig01786	---NA---	gcggtttttcattgtttttattgttaaaatttatcatattaaatcaaatgaaatttatgacctccttcatacttttcattaacgtgaaggaagatgttaaac	1	0	0
>contig01787	---NA---	gtttttctttgtttttattgttaacatttatcatattaaatcaaatgaaatgtatgacctccttcatacttttcattaacgtgaacgaagatgttaaacgaatttccttctctcaaaacttataatttttattttagtaatgcaccattttatgtaacacttagaaaaatgcaacattttacaa	7	0	0
>contig01788	---NA---	gctgggagaatatgctatcggaattgcagccgaaaagtcaggattcttcaggtggggtgctcgcgacccccacgctcttcaaattcgaagtgcacataaaacagccaactgacgtgtggattgacgtccgtgggtggggctcgggggtggtg	6	0	1
>contig01789	---NA---	ttgactcgagggcgtgaacgattagagccaccaaccccgtcgtagccccaataccaaaaatggcacggaccacctcccaaaagccaagtggtgcaacaacgggtgcccgcgcgagcgcagacaatgagggcggtgcctcggacccatggtgtcgcttggcagcctcgtcctcgggggcggaggaggctctgaactcctggtggccgtccgccgccgccgccaccgccgccgccaccgccaccaccacgaacttcgctgccaccttca	18	0	0
>contig01790	---NA---	agcgaagttcgtggtggtggcggtggcggtggcggtggcggtggcggcggcggcggacggtaaccaggagttcagagcttcctccgcccccgaggacgaggctgccaagcgacaccatgggtccgaggcaccgccgtcatggtctgcgctcgagctggcagccgatgctcttgcacgagttgtgttgccgttgccgtcatgggggactgtgcttcgtccccttttgggtctggcggcttgggcgggtgtgggtgtggggtttgcatacattgagggcgctttgaggtcaagggcagaagaccgtggccacgacggccatcgcttcgcgcgcgcggctgacggcggcccgg	5	0	0
>contig01791	---NA---	cgtgtatcccgtctttacccgtttccggctccgtatccccaaattcttcacgcaattgctgggattatcacctttgggttactcgtcgacctctttgtgcatccggaggagcggcgaggcctggcaggccaaggccacggctccgtgcgtcaccggcgcgccgccgatggcggccccatccccctgagcctgcgcgcccccgcgccgcacgactggcagagagggctatcggaatggcagccg	9	0	0
>contig01792	subfamily_member_9	ggcctccctgttgtgtattgtgtgaattgtatatattaattgcagttttgtttcttcagcatgccgacactcacggaattgtgtaaacgttattttggatgtacagatttgtatgacgttttaagaataccgaagactgcagatgaaaagcaagttcgtaaagcttaccatcggctatcgttaatagttcatcccgatagagttgaaaatgaaaagaaagctgaagctacagaaaagtttaaagtactgggaaaagtccattccatcctaagcgacaaagagaagaaatctatttacgatgacacaggttcttatgacgaagaagatgaacaggcggaaaaggattggagtgaatattggcgaagactttttaagaaaatcactttggaagacatcaat…	0	13	0
>contig01793	---NA---	ccgaagtcgcag	0	0	0
>contig01794	---NA---	ggtaattataatttttgacactgtacgagtttaactcaaaatttacgaatcagtggggtagtcaaagggtaagcagaagaaggaactgggaaattacttgttaatcatgactgtttttcaaaatattacatccatgtggaaacttgagaaagcctaggtaaccaaaatactagacaatttaaacaaatgccaattcttcaactttatcaccaaaagaataaattctcacaacacagttgttttaacacataattttgaataaataaatgatcaataccaaaataaaccca	0	1	0
>contig01795	---NA---	aaataacaaagataaaactaaatcaactactccaaaaaaacgaggatctcatgctaagtaagtttttgtaattgtcagtcttgtttgttttgaactgatgtggttttttaatttgtatatcgatttgttttaaacaaagaatcaaaatgtgctggtgctgtagataaaggaaaaaaccatgtgtaatatgaaacttgtattcagtgttttgaggtttttctctgcatttgtcatgtcacttttttgtgtactttcttctgtaagtaggagctttgaaaaagcagtgtagtattttgaaaaaaggtattttgtcatgtgagatgtaatgtagaaaactaagttctaacattaatttccaaaattgtaatttctttgaatgacgagcattatcccaacaat…	0	6	1
>contig01796	---NA---	tttgcatacctcc	0	0	0
>contig01797	---NA---	caatggtgtcagaagcttccacttccaaggtgatggtttttcctgtcaaggttttcacaaaaa	0	0	0
>contig01798	---NA---	tttgcatacctccccgaagtcgcagaaccagatgaagagtggattccttttgaatgtt	0	0	0
>contig01799	---NA---	gtaatcagacaaagtgcgaccatcttcaagctgcttgccagcaaagatcagacgc	0	0	0
>contig01800	---NA---	cacagtatgcgttgtttattagcactaaaaagaaaaactaatttacacttcactccaatctgtataacacgttggatatattacagtatttttaaaatacaactttattttacatttcatctcgcaatcattctgaataatagtctttatagagaattatatttagcaaagtgctttttattgaccagagttgaccagtgtgagaagagcgagttaagctaaatttccaatttttgtaaaaaatttatcttcaattctttaagaagggattcaagaaatatttctcagatacctccac	8	28	5
>contig01801	---NA---	aaccagatgaagagtggattccttttgaatgtt	0	0	0
>contig01802	---NA---	aattcccccagaccaaca	0	0	0
>contig01803	---NA---	ccctccttgtcttggattttc	0	0	0
>contig01804	---NA---	aaaatgtgaaggcaaagatccaagacaaggaagg	0	0	0
>contig01805	---NA---	tgttggtctgggggaattccttccttgtcttggatcttt	0	0	0
>contig01806	pinus_taeda_anonymous_locus_umn_cl90contig1_04_genomic_sequence	tacaatacattaaaggaattccctccttgtcttggattttcgccttcacattttcaatggtgtcagaagcttccacttccaaggtgatggtttttcctgtcaaggttttcacaaaaatttgcatacctccccgaagtcgcag	2	17	5
>contig01807	---NA---	gccttcacatttt	0	0	0
>contig01808	---NA---	gggatggggacagaggcagagatagggcgccgagggcgggggcggaggaggtctcggctggggttgggccgagccgggtcgtggtgagcggagaggggctgaagggggcgacttgcagctctgggcagggagtggacgcataggcggtggcggtggtgatgtggtgccggtggtgcgggcgtgggtggcgcgcggcggtgggcgggccgcgccagtggacagcggctctcgcctcaccacccggggtacgggcagggagggtacggcgggcagggtggaggcccgcacgcgggcgag	0	20	0
>contig01809	---NA---	cctgcgccgagcagcacgcggtaggaggcgtgtgggggcgcggcgccgcgctggcccaggccctgcggccccacgcacgagggcggcgcgcgcgcgaaggtggggcacacgggcagatgctggcggcacggcgggatgggcagctggcgcagcacgcgcggcgccacgtacgggctgcccgagcacgtcggcatgtccgccagcgctgcccagtcgaggtgcggctggacgcaggcgacgggcggcggcccggcgtgcagctccacctcgtcggcgaagtcgcacggctgcatcgacgagtaggccgacttgagcagctccgccagcgccgacacctccgcct	0	48	1
>contig01810	---NA---	ggtctgccaaccatccagatgacgggcgcgcgccccctccggcagtccacgtacaggcgggacttcaaatggcactgccccgcgaagaagccgcagggcgcgcagcagccgcccggcgggccgtcctgctccgacgcctgccccacggccgccaccggcgccgcgcccaccgccgtcgacttctgcatctgcaaccagccacacgcatacctacgcaaggataccatgacgacgacctaccaggcaagctataatgccaaactggagcccttcattgtcaaggcccccgccgagagcgagtgctcggcgatgcccgacatttgccgcgacttaccaaacgagtgcccgtcaggggcacgccactgaa	0	42	0
>contig01811	---NA---	gtcagctgtcgacaatcttcaatgatctacatgtgcggat	0	0	0
>contig01812	---NA---	aaaaataaaagcaaaccttcagaaatcgaagatcaaaaaattacggtaactgaaggtggaactgaaaatgtacaatcgaaagttggaaaaaataacacagtcaagaaatcaaagccaagaaaaacaaacaaacatggagattgaagaaacaggaaatgaaagacatcaacgcctaaaggaaattaatgatgaagaaacagttaaaataagaaaacgttccagatggtaaaatgaaaaataatgaggaaaggttaaaaacttagggaagacgtgcagtgaggaaccgtctataccagagagcaactttcaaaaacaagaatgcaacatacatatttagaggtaggaggtgattgagtgaagcttcaaaacgataaatgtagctttctcaaacggtgactg…	0	17	0
>contig01813	---NA---	cctgcgcaaaacacgcactacgaacaatcatcagaaaaacgagaattgccatttgttaagtaccaaagagagaaacggaaagaaccaccggaaccactgtaccaagaagaagaaacagcgtctgaggatgaatgtgggaagcaaataaataataccacagaaaaactcgtaaaaaaaactgaaaaggaagcaacatgtagttcggagggtaccttatattcaattgcttctgcagaagaacctttccagtcgtctgcaggcatgtttaagaaagaccccgcgaataaggaactctcttcaggcaaggagacagaaagtctaggatccagcaccgagtacgaagacgcaaagtcagaaatcgagattgcagctgcagtagcggcgtcactgcaagaagga…	0	39	0
>contig01814	---NA---	aacgttttgattttgagatgcgtcattatttggagaaattttcgcatctattagctctaacttatacatcagaggtaacttgctcaaatcatgtagattacttactgtactgtaaataatggctacatttgccagagcttcatccatgagaggaaccctttgcaattgtgtcgttttttcctgttcttttgccaaaggtttttccgaacagtggggtttccttttcttgatcgtaaacattggtattgtgattccgagatcccacacactagctttttgcttccgtttttcgtgtacaggaactctttgctgtttactcgttttttgttctgcattgtcgaaatacttttcatgtgtggatgatgaggatccatgtttcttgatcttaaaagttggtat…	0	9	1
>contig01815	---NA---	tttttttttttttgatccacggatccaatttattgtttgtcgaggggaagggggtgggggcgggggcggaggcgtcagcgcgcgccgcagccgctgccgcagcgcgcgggcacctcctccagcagccgcttctcgcccagcgcgcccacgctgtcctggtactccgtgtagcccagcgagtacaccggcgacgccggaccct	0	34	0
>contig01816	---NA---	tgcctgcgttcacctgtttccatctcgttggggcggtataatgttccctgttattttgttattgggcccactttccaccggtgacccgccgccagcgcagacgccttgaccggtcagaccaacacccagccgcctaccccgtgaacgac	0	0	0
>contig01817	---NA---	agggcgcctcccgccccgagcagccgccgccgccttcgcgacggggtgtattttggcgcgccacttctccgccacgcacttccagccccccggcctggcccacgtgcggcccctgcacccccggccccgacacgaggaccccccgca	0	28	0
>contig01818	---NA---	ccagcccagctcaccgggctcccctagaacaggtggccgcagttccttttagccc	0	0	0
>contig01819	---NA---	ggagaaattaaatatttctgcagttcgctgtgaaaaatgaatttttgaaagtactgtgcattgaacgcaacagacagttgatttaccctcattcaaacgacattatatttatgtgtcgccggatgcaaatagaggcgcggcgtcgcgtagcaccggaagcagcagctgccgcccggaagtctcggcaggaggccccccttccaccgctgctcaccgctcaccacacccagcgccct	0	11	0
>contig01820	---NA---	aaaaaataaaagcaaaccttcagaaatcgaagatcaaaaaattacggtaactgaaggtggaactgaaaatgtagaatcgaaagttggaaaaaataacacaggggagggtgtatttcttcttcctcaatatgtccatttgtagcaggaggcacgcattctttggctttgtgatttttccaacaggacaatgaacaataaggaagagaac	0	10	0
>contig01821	---NA---	ccagcccagctcaccgggctcccctagaac	0	0	0
>contig01822	---NA---	gcagcacttgcatctttagaaacaacgaaaataaacagattcctgtttaatatgttaaaacattaaccagcaaaatgtgctgcgagtgtgactgtgactgcgactgctgctgcatatgctgttaccagccgtgttgctgttgttactgcccttgctgttgctgctgttagacatcgattaaacatcaacatggg	0	239	2
>contig01823	---NA---	ggtaggtcgtcgtcatggtatccttgcgtaggtatgcgtgtggctggttgcagatgcagaagtcgacggcggtgggcgcggcgccggtggcggccgtggggcaggcgtcggagcaggacggc	0	0	0
>contig01824	rna-binding_protein_39	caacattctcatcctcatataatctacactattaatcttgaaacaaaaggtgcagaaataggttcaaatgcatttttaaattcacttattccttgaggacacaattcacttcttgcactcaacgcacaagttattaaaaactttaatgttctgtcagtctcttaaaattaagatttacaatcctcttctagctgcagaaggcataagaagttgcattgatgtcattgcatcaggaaataaactgtggtagttaataagaggcacatatgctgccgttattactctccctgcaaaccatcttccatgtaaagaattcacagcagcaactgcagttgctatcgaagggcatttaacatacacgtttccttgctgagatgctttgtcaacatatacatgtag…	3	5	19
>contig01825	splicing_factor	gttgctccaagatcaattcctgttctgtccaattcatcactgtccaacaaagaaccttgagtagaatcagacctttctgttacattgccaactttcattggtcgaccagctagttcaaatccattcagttgttccagtgctttcttggcatcttcagcattgtggaatgttaaaaaaccatatcctttggagcgaccagtttctggatccattattagctgaatgctgtcaatttttccaaatggttcaaatatccctcgaagcatgtcttctgtaatattaaaatgtaaagaacctacataaagtctcatggggccactgttgtcttttggcataggcatattgggcatagagtttccagctctatttttctcagcttgagttggttgaactatgatg…	0	9	8
>contig01826	rna_binding_motif_protein_39	ggagaaaaactcttccaaatctcttgctctaattctttgtgagagctgcatgcaaaatactgttcgagcatctcgttcctctggtgataggtcatctagagctagtcctaaaggcgatgctcctttcttgaaaggaaacttgtcccttgctcggggaagggtaattggtgacaaagatcgcttcctcctctctcgttctcccttctccctctccctttccttttccttttcttttcttcgatgttctctatctttgctgcgtctgcgttccttgtcatgtcgatctttttccttgcttctcctgcgctcacgatccctctcccggtcaccccgatcgccacagagtt	0	4	4
>contig01827	---NA---	cttgtatttttatctttcaccatctaaattttcaaaatttttaattaccgctcgccaaaccactaacatctacttaaatatggtaagctgtgcacattataacca	0	4	0
>contig01828	alpha_tubulin	gagggagtgtatttccatccatattggacaagctggtgttcaaacaggcaacgcaagctgggaactgttctgtttagaacacaacatccggcccgatggaacagttagcggtgacagattgtacgacggagaacttcgagatgatgtctccaacgttttctttaaagaaacgggagcggggaagcaagttcctcgggccataatggtggatttagaaccaacagttatagacgaggtgcgagtggggctgtggaagcagctgttccaccccgagcagctgatctcgggcaaggaggacgcggccaacaactacggccggggccactacacggtggggcgcgacatgatggacgtggtgtcggaccgcctgcgcaccctggcggagagttgcagcacgct…	0	267	0
>contig01829	tubulin_alpha-1_chain	tgagatcgaacttcttgttgacgcgagcccaagcgctgttaatggccgtcgtattcgataacatacagactgctctttcgactggggccatgtccgctccagggactacggaaggcttttgggaattaatcccaaccttaaatcctgttaggacaccagtcgacaaattgaatacatttcttctttttgatagtggctatcgctgcgtttacgtctttcggcacgacgtctccacgataaagcaagcagcaggccatgtacttgccgctcctgtgatcgcacttaacgaactgattaatcggctcgaagcaggcggatgtgatgtccgccaccgacatttgctcgtgattagctttttcgctggagatgatgggtgcataagtcgtcagcggaaaatgg…	0	258	4
>contig01830	alpha-tubulin_4	tgtaccagaagagagcattcgttcactggtacatcggagaaggcatggacgaagccgagtttgaagaagcacgccatgatctggctgcgttggagaatgattacagggaggctgagaaagaaagtagttcacccgataagtcagacggggagaacaatgacgactactaatcacgtcgaggattagagaagatgtactcaatttaaacacgtgtttttaatttttttaacgtacagaaaatttgatgtattttttatggtgagctgctttttgatttttggatcatgtaatatcttttccggccatgcatgtatacttttttttaactttctcatttgatattaaattttttatactcaaa	0	227	5
>contig01831	alpha-_partial	ttagatcgaacttcttgttgacgcgagcccaggcgctgttaatggccgtcgtattcgacaacatacagactgctctttcgactggggccatgtccgctccagggactacggaaggtttttgggaattaatcccaaccttaaatcctgttggacaccagtcgacaaattgaatacatttcttctttttgatagtggctatcgctgcgtttacatctttcggcacgacgtctccgcggtaaagcaagcagcaggccatgtacttgccgctcctgtgatcgcacttaacgaactgattaattggctcgaagcaggcggatgtgatgtccgccaccgacatttgctcgtgattagctttttcgctggagatgatgggtgcgtaagtcgtcagcggaaaatgga…	0	57	1
>contig01832	---NA---	ccctcacggtacttgttcgctatcggtct	0	0	0
>contig01833	---NA---	aagaatttgcaaaacaatggaatcaggtgttgatttcaacttaatgcagtcttaaggattttttttttaatatgatgatatttgttgcaaataatactgctgtgttgctttgtctgacatctagtcactgggtcctgttgccacactt	0	0	0
>contig01834	exportin_4	gtgtatgggttagaacgtagattcattattatcttcaaaaatggtttttaactgttcataaatgggtgtattttgcagactcccagaataaatatgagttccaagtgcttgcagaaaatcataacacaaaattattatatcttggccaaactgggtaatgcccaattcaatggacccaagtagtactttaatcatttcatttggtaaggatgcaactttctgtggatatatttcacaaacaaaagtaaccattttaaaatactgtagacaaagggatggaaattttt	0	2	3
>contig01835	---NA---	aacagctgacagaaaaagtcatgaaagcgtgatcgtacaaaatt	0	0	0
>contig01836	---NA---	gtcatgaaagcgtgatcgtacaaaattcttgtatttttatctttcaccatctaaattttcaaaatttttaattaccgctcgccaaaccactaacatctacttaaatat	0	13	0
>contig01837	---NA---	ccatgtaaagaattcacagcagcaactgcagttgctatcgaagggcatttaacatacacgtttccttgctgagatgctttgtcaacatatacatgtagaacac	0	0	0
>contig01838	exportin_4	aataaatccactgtcattaaaggcatgatgatattcagtccataaaggcacacatcagcagcagtaactgtgctttcagtctcatttgaagcatctagagggctcaagtcaatgaaatcttttgacaagaggttggtcaataattccataaggagaagaatatctcgataactctcttcttctgcagaagactcttgactgacccgtccagtattacttcgtgcgtatgcctgtatggtttgcaagcacgattcatagattctctggctatccacc	0	2	4
>contig01839	---NA---	caatgatgccacaatttatgagaatcattatcaaattttgaaaattttaaataaataaatacataaataaataaataaatatatagcttggtacattacaaaacacccacatacacaacagaggcaaaatgtgaagaatcaatttcattatcatggagtcaacaaactcaattcaacacagtcaggttctttaactaaaaacacagtaattccagaaataataaaaactacaatgcttgcaataaagagaaaatttccacaatcaattgaacttcactacacaaggatgaaatattt	0	0	2
>contig01840	---NA---	cacactgaaagcctttctagttagaaaaataatgaaagtaaaaatttaaatgaaaagaaacagctcattaatgttcaatttcaagaattcatattaccaaacataaaggcaatggtcacatagctgcatgtcatatctacataattaggaatactttatgaaatctcttgctactcttagcaagaggatttttcagcacttttacctgtaggaataaatttcgtattaacccactggtttgaggagagctgaaattcctcatattttatggatctctcaacatccttcaccatttttactggtcttctgaaacactgccaaatcgattccaaaattaaattatttacaaaacataaaataatgtctagaactgaaatacatgttaggcacaagcctttc…	1	1	9
>contig01841	---NA---	gccatacccc	0	0	0
>contig01842	---NA---	aaccaaatacaatacattaaaaataattaaatacaatctaaacaaaaaatttaatgcatattatcaagatctata	0	0	0
>contig01843	---NA---	agtcttttaattgaaggctggaatgaatggtttgacgaaataattactgtctcgtgatgatgacttgaattttacttttgagtcaaaaggctcaaatgataataggggacgagaagaccc	0	0	0
>contig01844	arginine_n-methyltransferase	tcccaaatacactctttggcactcataataaacgaaggttctgggtgatgttttctgatataattaatgagtttgatgaagctataacagtccatatcaaaacgattctttaatatcactaaatcaaaagcatgctcttgtttgcaatgttctatagcttcctggattttcaaaaatgtcttttcacaaaataaacatgtagacatctgctcatcagcggtttcaacttcattccaatccaaggattcgtcatcatcctcatcttcatcgatgtcacattcatttggacataagtctggtatatctccatgagcagccattttgagaaacaaccataatcatt	1	0	1
>contig01845	---NA---	gtggtgttagtgaagaatatttttaaaactttaatctattaattccaccatccttttatatcaatagaattaaaaaattaaatgaacatgtgatgagcagcaaaattaatttggacatttaacggagagcaacaaaattaatttttaattaatcaagagaccgatgtttcttcagcgtgaccgtgcaaaggtagcataatcatt	3	0	1
>contig01846	---NA---	tgggaagattttgaacacacaagaccaacatgatttacaaaaggatgttcaaaatctgcaaaataattgttaaaattttacagaagtatccattaaacaggaaagaaaggtgagacacacagacaacatatgc	0	0	3
>contig01847	---NA---	ctattctactttcttctccttcacatttccatcctgcaggagagggtatgcatttggcttctaacaaagtctctttatagcccaatccttactgcattgtacagaattcactggaaaacatacaaatcacactcttagatgtgtcaatcttgacaataaatactctaatatgtttcttcccgcaaaggtaaaactaaacttttacagttaattcctattgtgcaaatacaagtcactcaagagcattttcttcacaaaacaaatacacatgatttttttggttacactgttgaaagagtgaagtgctcttgcattcttttaagagcaagtaaatatgtctactcttcttaaactgtcacccactgtaacacttatcacacaaacattttaatgcatatt…	2	1	4
>contig01848	---NA---	gccaactccatccggtccgcgggcgctggtgccatcgggggctagcttgaaagattttgatctggagactgacactcgcttcttactcaacaacgtcattcacgtccacagggaacgaagacttttgaaagatcgttacaaagctgcagcaagtttgtctaacgccaatgcttttggccactctctggcgaatgcaaatgcaattgattacgtggttcctgcattggaggtggtgaagcctgtgagagtggaggaggttcctgtggttgtagtggaggaggtgcaaaagtatcgcctc	8	0	0
>contig01849	---NA---	ctcgatgttggattaagaaaattattaggtgcagaagcttaatttattggtctgttcgaccattaaattcttacatgatctgagttcagaccggtgtgagccaggttggtttctatctctatttatatgcatatatgttttagtacgaaaggattgaatatattaaatgatttatttaaggaataatattaaattaaaaaaaaatagcggtata	118	84	694
>contig01850	---NA---	ttgaccgtgcaaaggtagcataatcattagtcttttaattgaaggctggaatgaatggtttgacgaaataattactgtctcg	0	0	0
>contig01851	---NA---	taaaattcaagtcatcatca	0	0	0
>contig01852	---NA---	tttgagaattgatgacttgaatgaagaaagctcaacaagttaatttagcaaaatataggtcactgtgatattaaaaaccatttatcgcacttgaaaaacatagaaaccacttcgctgaagtggctcagtcgtacaatgagcagagtaaaacgtaaactaaaataaatatttttctaaaataaaaataaaagcaaaaaagtgtaaaatgacaacgggggtccgatgactcgagggctattaacattcttctaggcagagaaaaaatcaggtctccttcaacgagaacaaaattcgaacacaaactacaggatcacatttgtgatacacaaccacatccccactaattc	5	4	0
>contig01853	---NA---	taaaattcaagtcatcattca	0	0	0
>contig01854	---NA---	tattttctctctcaataaacttacattaaccctttattgcatgatgttttttattttacttgcaatactatttttcattacatttatttattttaattaaggggaaaataaaaaaattcagaagtaaataccgcttgagaaaaacacaaaactaaattatgttactccttcaacaaaatgtgctatatattactatttaaaaaaattatatttcaaatggtttatgtgataaaag	1	0	2
>contig01855	---NA---	a	0	0	0
>contig01856	---NA---	cttcttctcggtcaattcaatcagctggtgggccgtcagtatcagtgctgacttcaaagacttactcgacgcctgtccaagggactttggcatccctggctcccaaaccttccttgaccaatttggcacctgcagcgtctgctccagaatatagtgcacacggagtcaggcgcatgaggagcgaaacagttgaatctgatgtgaaggggaaacaactgggagaagttgaaattacaaaggaacagaccaatgaaatcgaagatacgatggttgaaccaatacaaagcgaatccttgagcacacacaaggcgaaaacgaaacacataagcataagtgaagtcagaatag	0	7	0
>contig01857	---NA---	cctttggttttccatgactgcggcgtcaaatgggtataagtagaaaaatattatctgcgacttttaatatcttgctcggcgaaatttccttaaaattttattactgcctatgcattgcctggtgttcgggcaaacttagtcgggatcgagctcatgctatttattagatattacatttagcacctgcagcaaggtgagcatccgacgttgttaaaattccagtagcagcatgaccatgcgccacaaccacaacatccacaaccgcagcatcccattttgaagaattaagatggtatcggtggttcctgttaaaaaaaggcgggtggtggtcaccgcggataatgt	0	799	2
>contig01858	---NA---	gtct	0	0	0
>contig01859	---NA---	attatttcgataacccattttcgttttcttcatctgaacataaggccgcggaggatagctgcacaggtttgctgacggagtactccgcataacagatttcagcaacctcagttgcctctctagcagctccatcatctgcttaagcctgttatgcgtttgagcttgaggttgtaccatctgctgctggtacatgttctggctctgtcccgacggcttgattaccatggagaaggagtcgtgaagtggatgcgtggtggaagacccaaacctcctgttgctcgagcgagaaattgcgggcggcataaagtaa	0	175	4
>contig01860	---NA---	tttttcgccgagcaagcacaaaagtttatttgcaagatacatttatcggaaatattcaggtgattttacgtttttattttttctggcttgcatgttttgggtaccaaaatcgcctcg	0	16	0
>contig01861	---NA---	tgtaaaaaaaaaggtactttgggggacgataaatggtaattagccagagaatggagcaagagtacacgcagacaagagcaggccagtccgcaccaaggaaatttgaaaacatttctacgaagatttcggtgccattgtgttgcacgtctagtttttaataacaatagtcttagagagctatgtacctgaaaacttcgcttctctggttggatgagctgctgtaaaatactctgggcatgctgtgatcataaggaccattactacagcagcatgcatcatttgaaaaatgcctcgaattgcacaataatattaactaatgctcgtgaatggtgtataagcacttataagctgttgcaacgagaacattaactgaaatgcgaacggtatcacgtatttgag…	0	2	0
>contig01862	---NA---	ctcgtttccccttaatgatagaccctcaaggtcaggaaaaacgtccttcttttttcttcatcgttttaactatctttttcagtgggagcttctgactttccataagtcataatgttttggagtcttgcatcgtcggtcgaccgagctgcacgtcccagg	0	8	0
>contig01863	---NA---	gtcaaggtgaacatcgggtcgccggtggcgtgcgtgtccgtggtgggcgacgacgtcgtctacgtgcacccgcacgacgccgccgagctggagatcgtcttcgagcccaccatcctgggccgcttcaacgggatgctgcggtacgtggtgaacgacagccacgtgttcgacgcgcccgtgtcgggcagcgtggtgctgccgtcgctgcacctgcgggagagcgcggtgtccttcggctacctgcgggcttcgaggaggcgttcccgcgcgtcatcaacgtggtgtccatccaaaccccctgcaggtgccctgcaacttcgagtggatggctctggatcgcacctgctacgacgtcgtcccgcgcaagggcgaggtgccggccatgggcgagcgcgcgtg…	0	13	0
>contig01864	---NA---	gccttgcaactgcagctgcagcaggggccgcttcatccagccgcgcctgctggcgaagaccggcacggagatttggaaggtgcccggttcacgaggctcgtacttgacctcgaaggggctgctctcgttcatcccgagcatgatggccagcatcggctcctcgtcctcgtcctcgtcctcgggcgtccgcagcgcgcccacctcggagctcttggacgccagcgacacgccgtcctccatgaagctcatcatggacgctttcgtcatcagcccgttggtcatgtgcgc	0	6	0
>contig01865	low-density_lipoprotein_receptor-related_protein_4	tcaatatattttatcttcaaagacagccaaaccaaaagggtgaggtaggtctgtacctattaaggtggtgcggccacttccatccaaagatgcaaattctattgccttggtccctccatctgcccagtacaaatttgtttttttttttttntttt	0	1	0
>contig01866	---NA---	aaaatctcctcg	0	0	0
>contig01867	---NA---	ttttttcgccgagcaagcacaaaagtttatttgcaagatacatttatcggaaatattcaggtgattttacgtttttatttttctggcttgcatgttttgggtacc	0	2	0
>contig01868	---NA---	aaaatcgcctcg	0	0	0
>contig01869	probable_peptide_chain_release_factor_c12orf65_mitochondrial-like	actagcttgaccaccaggaccactgcctttcacaaacatttcatcaagatccttttcattaagtactggaatacaagaacggtcaatatgttttccaacagataacattagtggataacactttggaagcaggcc	0	2	0
>contig01870	---NA---	gcct	0	0	0
>contig01871	---NA---	gttttggttttattttatttttgttaagtaattacctaatttaaaaactttcctagtcgtactttgcatagttaggtagcccaggaatcattattaagggtgccacttgagttatatctgtaggatttgatgatgtgcccatagatcttcctgacataaagatcgctactttttctggacataacatagcttcaggcaagttcatatacactggcaaaggtggtacttgctgaagtgcatggcagttgttaacttctgcttgaattcttaacaaagattccaatgacaaaaggggatgagcagggaatcctggaggtggagggacatactgaatttgatggcttactgcatttgcacttaattcagcattgctaacagctgcaaatgtggttggtattg…	0	17	0
>contig01872	dna_mismatch_repair_protein	gtcagcattcattgaaaacttaatttcatcgaaattattgggttgaaatgaaaaatcatcatcatcatatttcttcatgtttcttgtatcatctgactgtgtgtcagaatcagcagttgactgagctccaccaaagctagaaagagtttctttagaatcgaccccagaaactgttgtacagtaatcattttcagattgtatttgtttttgtattaattcatcaacatgtttcatttttgcatctaattttttgtcatgtcttcttatcatttcaataactgaatttgctatgtccctatagagttcaacattttgtgtttcttttagtttttctttaaaagattcccaaatggatttgaggtatataatataatctttctccaattttgaaagaaatgg…	0	24	0
>contig01873	---NA---	taacttttgttctatttcatgtagtcagaacattacagtaagcccaaatttagatgaaatgcctgaacaagaactattgaatatacaatctggaacaagccccacaaagattttgcaagatataccaaa	0	8	0
>contig01874	conserved_hypothetical_protein_[Pediculus_humanus_corporis]	ccatttgtatcaaaataaaatatttcttgttctgcaagggaattatctagttcaggaactgtagaatctgtgtcaataatggaattatcttgttcggtcacagaattatctggttcaaattctttgctaatttgttcaattacaactttttctgaaccaatattttcattttcatgaggaaggattggactttcctgcatacttatagaactctcttcttgaatggcagagatggtaggttcagtgattatttttttatctgaagccatggagttttgttgtttcatcacagaacattcctgttcagaactagattctgttttttctgatgtttgttcctcttcttttggtacaatcgactcacctctctctaacttgttcataagcttgcgaaactct…	0	21	0
>contig01875	---NA---	ttacacattatgcacttcatggatt	0	0	0
>contig01876	---NA---	tcagggtcatctaagtgtgcttctgtggcctctgttattctagaaaacacttgttgttccaataaaagttcaagacctgttttggtacatcgcacaaagaaaacaattatagaatgcatgattgtggaaattatatcagcaaaatttgatcctgtttctggaggttttaaaagaatatcaagc	0	4	0
>contig01877	ankyrin_repeat_protein	cttctcttaagatacacttctaaagaaaaatttgatttacagtgttctattgtgttcatgagaccttccaaagtaggattaggaagatctagatgtttttgtatcacaaaggcaatggtgtaacacaaagcagtgcaacatctctcatcttcgatgctcacatctgctcttgctcttagaagtgctttcacaaattggctatggttgcgtgatgcagccatcataagtggagtgacaccttttttagtgacacaatttacattaactccttgagataataaataatttaaaacattttcccattgatttttaatagcataatgaagcatggtgtatccactcttgtttgcatgattcatgtcaaaagattcgcattcctttactgaattccaaaagtca…	0	14	1
>contig01878	---NA---	atgcctcattcatgggatgagcacctccttgctcattccgtgaagatggcaaccaacacttttctttcacgaaatgaacattttcctgtttcatgaactctgacttgtagaaattaatagtaacatgcacc	0	0	0
>contig01879	---NA---	cttggtttcgtttgcttttaactgagcatttgtcttctatcaatgtcacttggctgccttctctgctacttcttgctgagctcaccacagagacctcccgctcaggagatggaagagagctgcgagtacttgcagtacctttaccactagctgccccattgttgctgcctccatgaacagttcc	0	3	0
>contig01880	---NA---	gaagaaggccaattttcataggtgcaatattcacatgcccattttgtaacaggtgggtcacaactcataattaatctcaaaaaggattatataaatgaatatgaaaggtgagacaatatgaaatttgagtctcctttcacacacaatatttgacaatatatacaaagggagggaaaactcaaaaatttctatgtatctaagtataaaattgctatatggtttaagaattatacaattgtcataaatacagcatcgttttgcattgaatgctacctgtagtctgagtacatgtataaatacagtaccagtgactacaagttgcaaataagtaattgacaaaagaactgtgatacttgaaagccaataagagagttttccaactttctctcagtcaacatg…	0	13	1
>contig01881	zinc_finger_ran-binding_domain-containing_protein_1	aggccaattttcatacgtgcaaacactgcacatccactttgaacacccaacatttttagaacttatagacttatcagacatacgacctctcagatcattttcagcttccttaatatctttcttctcaatggatggcgacgtcataattcgcaatgagcctcctccaaaggcggcacttgccaattcgttcgatggatcaattcgcaaaggctgcaagtgctcatgaagattagtagttgtaactggacgaggacttcgacactgagcacaatacaatgactttggccagttcagataagtgcaagcacaaattcccacttgccattgctatgtacctactgtctcctggtcagttggaccggatgccaaactaggctcacttgctggactaatcaatgt…	0	15	0
>contig01882	---NA---	gtgttgaggtttaggtttcttgaaaggcagtttctcaattcgtgtttttgtgtttcctcgccaacctttggaggtcgattgcggttccaatagagtaattaggagcc	0	1	0
>contig01883	---NA---	cggatgaaaaaaaaaaaaaaaanaaaaaaaaaagtagagaactacgttggcgctgaacacgaactcgatggtgaaggtcatcgggttggcgtcgtacacgatgcgca	0	1	0
>contig01884	---NA---	ttgaaggccaaattatctcaagcgcaaaaagtttctgaaacagaaaaaaggaagtttcaaactctcaaggatcacgctacgtcttcaattcaaacggcagaagggaaattggcagatctacggagagaacatgagg	0	0	0
>contig01885	---NA---	atgtccgtatttaaccttagatcttcttttacattttatagtgttcctcgatcttcgtcaattaaaatatttggcggtgagtgaatctccggaattgttggactttgataactgcacttaattacagtcaaacacagttctcatcaagaaaaccaagtattgtgattccaataagtactgacattcctatttgcattatagtgttaagtttccgtagttctgtgatataacgatcactggcacgttgtgtataaaagcacatctcatatcaaatgcacccctactgaggacaaatgtcactttgttaggagcttattttaatacgtcatgaagaatatgaggtgcttttattacattagattagtgcgttatttcaatgcgtgaagggtcgttgggatg…	0	28	0
>contig01886	---NA---	cttctaagctcatatctacagctaaattcatcatcattttttaaacttttttgagttgtcccatcgttgcactatagcgttcccattcatgacacgtcatctttttttaccgactgcagttcccctcgcaacttttttcaaactgagaccacctggtacgctgtgaggtgtgtcagagcgttgcccgtgaaatccgatgagtttgcgttgccgggagtaagtaccaaggccactagggttgcaccaagaggggagcgaggacttctgaacactggcggacttccgggagcggctagctgcgtgctggccggaggtggtgtgggggtgagaggtggggaggtcagcaggcacgggggaa	0	8	1
>contig01887	---NA---	ggagacggggaggtcagcaggcacgcccggcgcgttgcagttgtcaacatcgtcgtcggctgtaactccatcgcaagtcatcacctctgtttcgaactgttcgtccggttgagccatgtgatg	1	11	0
>contig01888	---NA---	cgagtttcagagctgggcgcgtaggcaggtagt	0	0	0
>contig01889	---NA---	acgccttgcctggagcga	0	0	0
>contig01890	zinc_finger_protein	ctaccagggctactagggccgcaccaagccgtcagacaaggcagctcgaccgagatctcctgttcgttggtctttttagacattttcttcgtatgtttcttccccggtttgatactgcttcctattttgccgccgtccagctcagtgatatcctttttggtgatggggtacccgtggacgtggttgatatgcctgagaaggcctttcttggacgccaactccgcttcgcagatgtggcacctgtatggccccgtgtcatggcattgttcgtgcgcatttagcgcgctcttgctggtcgtcatgtagtcgcaaaagcggcacttgtacaccttgtcgcccctgtggcagcgcatgtggcgcttgagggagtacagccaggggaaagtcttgtggcagaga…	0	12	0
>contig01891	---NA---	atgtcatccagatggattgtacaggatccaatcacttgtccgatgttttcttcattttct	0	0	0
>contig01892	neural_proliferation_differentiation_and_control_protein_1	ccctacctaacgatccaccttctagtgacctctcaactttatcaggactactagtcacggaaattgatggtgacttgcctgattcatatgatttcctttctgatgacttcttaagtttatcggggctactagtaatcgacgttcttgtagactttcgtgactcatcagtttttcttctgcctagtgacaccttatctttatcgggaccgctggttgtcgaagatcttggcgacttgcgtgacccatcagatcgtcttctccccagtgacagagttccaatttttttgggactaccagtccacgaaacttttgatgacttgggtgattcatcactactttctgttggtgagtgtttctcaacttcatcggtacttttagtcttcaaaattgatggccgct…	0	15	0
[truncated: 40,073 more rows]
